# Supplementary material for: Systematic functional analysis of kinases in the fungal pathogen Cryptococcus neoformans
Source: Nat Commun. 2016 Sep 28;7:12766. doi: 10.1038/ncomms12766 (PMC5052723; doi:10.1038/ncomms12766)
Supplement: Supplementary Data 1 — List of Cryptococcus neoformans kinases [file ncomms12766-s2.xlsx]

## Sheet: Genetic nomenclature
Supplementary Data 1. List of Cryptococcus neoformans kinases (Genetic nomenclature)
No.	H99 ID	Locus	Kinomer	Structure group	Family and PFAM/COG members	Description (BROAD)	Domain (pfam)	Mutant	C. neoformans gene name	Name description by published references or this study	Reported functions in C. neoformans	S. cerevisiae orthologue	S. cerevisiae gene name description	Reported functions in S. cerevisiae genome database (SGD)	KOGs category	KOGs description
1	CNAG_00047	1: 139535-141970 -	PDHK	Group 1	Protein kinase	pyruvate dehydrogenase kinase	BCDHK_Adom3, HATPase C	O	PKP1		In response to cadmium, the pkp1 mutant exhibited slightly greater sensitivity than the WT strain. Eukaryotic Cell 2010 9(3):360-378	PKP1	Protein Kinase of PDH 1	ScPkp1 is a mitochondrial protein kinase; involved in negative regulation of pyruvate dehydrogenase complex activity by phosphorylating the ser-133 residue of the Pda1p subunit; acts in concert with kinase Pkp2p and phosphatases Ptc5p and Ptc6p.	T	Dehydrogenase kinase
2	CNAG_00106	1: 291733-296779 -	HisK	Group 1	Protein kinase	two-component system sensor molecule	Response_reg, HATPase_C, HisKA	O	TCO5	Two-COmponent–like 5 Molecular Biology of the Cell 2006 17:3122-3135	No notable phenotype. Molecular Biology of the Cell 2006 17:3122-3135	N/O			T	Sensory transduction histidine kinase
3	CNAG_00130	1: 353191-358332 +	CAMK	Group 1	Protein kinase	CAMK/CAMK1/CAMK1-RCK protein kinase	Pkinase	O	HRK1	Hog1-regulated kinase 1 PLoS one 2011 6(4):e18769	Similar to the hog1Δ knockout mutant, the hrk1Δ deletion mutant exhibited almost complete resistance to fludioxonil, which triggers glycerol biosynthesis via the HOG pathway. However, Hrk1 shows increased osmosensitivity and increased azole-resistance than hog1Δ mutant. Not involed in capsule biosynthesis, slightly involved in melanin production but dispensable for virulence of C. neoformans. PLo…	RCK2	Radiation sensitivity Complementing Kinase 2	ScRck2 is a protein kinase involved in the response to oxidative and osmotic stress; identified as suppressor of S. pombe cell cycle checkpoint mutations; similar to CaM (calmodulin) kinases.	T	Ca2+/calmodulin-dependent protein kinase, EF-Hand protein superfamily
4	CNAG_00363	1: 922612-928960 +	HisK	Group 1	Protein kinase	two-component system sensor molecule	Response_reg, HATPase_C, HisKA	O	TCO6	Two-COmponent–like 6 Molecular Biology of the Cell 2006 17:3122-3135		N/O			T	Sensory transduction histidine kinase
5	CNAG_00396	1: 1039957-1042941 -	AGC	Group 1	Protein kinase	AGC/PKA protein kinase	Pkinase	O	PKA1	Protein Kinase A catalytic subunit 1 Eukaryotic Cell 2004 3(1):14-26	The Pka1 catalytic subunit was not required for mating, haploid fruiting, or melanin or capsule production of serotype D strains. Eukaryotic Cell 2004 3(1):14-26 Functional analyses confirmed that the PKA mutants have a differential response to temperature stress, caffeine, and lithium, and that secretion inhibitors block capsule production. Importantly, we also found that lithium treatment limit…	TPK1/TPK2/TPK3	Takashi's Protein Kinase	ScTpk1 is a cAMP-dependent protein kinase catalytic subunit; promotes vegetative growth in response to nutrients via the Ras-cAMP signaling pathway; inhibited by regulatory subunit Bcy1p in the absence of cAMP; phosphorylates and inhibits Whi3p to promote G1/S phase passage; partially redundant with Tpk2p and Tpk3p; phosphorylates pre-Tom40p, which impairs its import into mitochondria under non-r…	T	cAMP-dependent protein kinase catalytic subunit (PKA)
6	CNAG_00405	1: 1064014-1067321 +	STE	Group 1	Protein kinase	STE/STE20/YSK protein kinase	Pkinase	O	KIC1		Loss of KIC1 caused constitutive hyperpolarization instead of the loss of polarity seen in S. cerevisiae. Sensitivity to the drugs FK506 and cyclosporin A demonstrates the RAM pathway acts in parrallel with the protein phosphatase calciceurin in C. neoformans but not in S. cerevisiae. (C. neoformans serotype A strain KN99) Molecular Biology of the Cell 2006 17:3768-3780	KIC1	Kinase that Interacts with Cdc31p 1	ScKic1 is Protein kinase of the PAK/Ste20 family and required for cell integrity. It physically interacts with Cdc31p (centrin), which is a component of the spindle pole body, part of the RAM network that regulates cellular polarity and morphogenesis. The kic1 mutant exhibited decreased levels of filamentous growth.	T	Serine/threonine protein kinase
7	CNAG_00415	1: 1089398-1093237 +	CMGC	Group 1	Protein kinase	CMGC/CDK protein kinase	Protein kinase domain, Protein tyrosine kinase	O	CDC2801	Cell Division Cycle 28-like 01 Cell 2008 135(1):174-188	Cyclin-dependent kinase of PITSLRE subfamily; Null mutant is involved in growth rate, in vivo virulence and capsule/melanin formation. Cell 2008 135(1):174-188	CDC28	Cell Division Cycle 28	ScCdc28 is a cyclin-dependent kinase (CDK) catalytic subunit; master regulator of mitotic and meiotic cell cycles; alternately associates with G1 (CLNs), S and G2/M (CLBs) phase cyclins, which provide substrate specificity; regulates cell cycle and basal transcription, chromosome duplication and segregation, lipid biosynthesis, membrane trafficking, polarized growth, and morphogenesis; abundance …	R	Protein kinase PITSLRE and related kinases
8	CNAG_00636	1: 1647020-1649900 -	CMGC	Group 1	Protein kinase	CDC7 protein kinase	Protein tyrosine kinase, Protein kinase domain	O	CDC7	This study		CDC7	Cell Division Cycle 7	ScCdc7 is a DDK (Dbf4-dependent kinase) catalytic subunit required for origin firing and replication fork progression in mitotic S phase through phosphorylation of Mcm2-7p complexes and Cdc45p. It is required for pre-meiotic DNA replication, meiotic DSB formation, recruitment of the monopolin complex to kinetochores during meiosis I. Null mutant is inviable.	L	Serine/threonine protein kinase of the CDC7 subfamily involved in DNA synthesis, repair and recombination
9	CNAG_00745	1: 1952991-1957457 +	CAMK	Group 1	Protein kinase	HAL protein kinase	Pkinase	O	HRK1/NPH1	Hygromycin Resistance Kinase 1 Cell 2008 135(1):174-188 /NPR1 and HRK1 like protein This study	Knockout strain shows decreased infectivity and sensitivity to SDS. Cell 2008 135(1):174-188	HRK1/NPH1	Hygromycin Resistance Kinase 1/Nitrogen Permease Reactivator 1	ScHrk1 is a protein kinase; implicated in activation of the plasma membrane H(+)-ATPase Pma1p in response to glucose metabolism; plays a role in ion homeostasis; protein abundance increases in response to DNA replication stress. ScNpr1 is a Protein kinase; stabilizes several plasma membrane amino acid transporters by antagonizing their ubiquitin-mediated degradation; phosphorylates Aly2p; negativ…	D	Checkpoint kinase and related serine/threonine protein kinases
10	CNAG_00769	1: 2017589-2020925 +	STE	Group 1	Protein kinase	STE/STE7 protein kinase	Protein tyrosine kinase, Protein kinase domain	O	PBS2		The structurally conserved Pbs2-Hog1 MAP kinase cascade has been specifically recruited as a global regulator to control morphological differentiation and virulence factors in the highly virulent serotype A H99 clinical isolate, but not in the laboratory-generated and less virulent serotype D strain JEC21. The serotype A hog1 and pbs2 mutants are hypersensitive to osmotic shock, high temperature,…	PBS2	Polymyxin B Sensitivity 2	ScPbs2 is a MAP kinase kinase that plays a pivotal role in the osmosensing signal-transduction pathway, activated under severe osmotic stress; plays a role in regulating Ty1 transposition.	T	Mitogen-activated protein kinase kinase (MAP2K)
11	CNAG_00782	1: 2056643-2059948 -	STE	Group 1	Protein kinase	STE/STE20/Fray protein kinase	Protein tyrosine kinase, Protein kinase domain	O	SPS1		No notable phenotype. Cell 2008 135(1):174-188	SPS1	SPorulation Specific 1	Putative protein serine/threonine kinase; expressed at the end of meiosis; localized to nucleus and cytoplasm; required for efficient spore packaging and correct localization of enzymes involved in spore wall synthesis; member of the GCKIII subfamily of STE20 family kinases; multiply phosphorylated on serine and threonine residues; interacts genetically and physically with 14-3-3 proteins Bmh1p a…	T	Ste20-like serine/threonine protein kinase
12	CNAG_00826	1: 2191898-2194408 -	-	Group 17	Dihydroxyacetone kinase	Dihydroxyacetone kinase	Dak1, Dak2	O	DAK101	DihydroxyAcetone Kinase 1-like 01 This study		DAK1	DihydroxyAcetone Kinase 1	ScDak1 is a dihydroxyacetone kinase; required for detoxification of dihydroxyacetone (DHA); involved in stress adaptation	G	Dihydroxyacetone kinase/glycerone kinase
13	CNAG_01062	5: 1304129-1308665 +	CAMK	Group 1	Protein kinase	CAMK/CAMKL/PASK protein kinase	Pkinase	O	PSK201		No notable phenotype. Cell 2008 135(1):174-188	PSK1	Pas domain-containing Serine/threonine protein Kinase 1	ScPsk1 is a PAS domain-containing serine/threonine protein kinase; coordinately regulates protein synthesis and carbohydrate metabolism and storage in response to a unknown metabolite that reflects nutritional status; PSK1 has a paralog, PSK2, that arose from the whole genome duplication	T	Signal transduction serine/threonine kinase with PAS/PAC sensor domain
14	CNAG_01155	5: 1057646-1060504 +	-	Group 4	Glycerol kinase	Glycerol kinase	FGGY_N, FGGY_C	O	GUT1	This study		GUT1	Glycerol UTilization 1	ScGut1 is a glycerol kinase, converts glycerol to glycerol-3-phosphate; glucose repression of expression is mediated by Adr1p and Ino2p-Ino4p; derepression of expression on non-fermentable carbon sources is mediated by Opi1p and Rsf1p.	G	Ribulose kinase and related carbohydrate kinases
15	CNAG_01162	5: 1039748-1041583 -	-	Group 2	Ribokinase-like kinase	Hypothetical protein	PfkB family carbohydrate kinase	O	MAK3201	MAintenance of Killer 32-like 01 This study		MAK32	MAintenance of Killer 32	ScMak32 is a Protein necessary for stability of L-A dsRNA-containing particles	None	None
16	CNAG_01165	5: 1027395-1030070 +	-	Group 1	Lipid kinase	D-erythro-sphingosine kinase	Diacylglycerol kinase catalytic domain	O	LCB5	This study		LCB5	Long-Chain Base 5	ScLcb5 is a minor sphingoid long-chain base kinase; possibly involved in synthesis of long-chain base phosphates, which function as signaling molecules; LCB5 has a paralog, LCB4, that arose from the whole genome duplication.	IT	Sphingosine kinase, involved in sphingolipid metabolism
17	CNAG_01209	5: 911636-920089 +	-	Group 1	Lipid kinase	1-phosphatidylinositol-3-phosphate 5-kinase	PIP5K	O	FAB1	This study		FAB1	Forms Aploid and Binucleate cells 1	ScFab1 is a1-phosphatidylinositol-3-phosphate 5-kinase; vacuolar membrane kinase that generates phosphatidylinositol (3,5)P2, which is involved in vacuolar sorting and homeostasis	T	Phosphatidylinositol-4-phosphate 5-kinase and related FYVE finger-containing proteins
18	CNAG_01294	5: 663775-667019 +	-	Group 1	Lipid kinase	Inositol-pentakisphosphate 2-kinase	Ins_P5 2-kinase	O	IPK1		ipk1Δ mutant shows reduced virulence in mice and attenuated in virulence phenotypes including laccase, urease and growth under oxidative/nitrosative stress. Scientific Reports 2016 6(23927):1-13	N/O			T	Inositol polyphosphate kinase
19	CNAG_01333	5: 577724-580096 +	-	Group 1	Protein kinase	Haspin protein kinase	Pkinase	O	ALK1		No notable phenotype. Cell 2008 135(1):174-188	ALK1	Activin-Like Kinase 1	ScALK1 is a protein kinase. Accumulation and phosphorylation are periodic during the cell cycle. It phosphorylated in response to DNA damage; and contains characteristic motifs for degradation via the APC pathway. ALK1 has a paralog, ALK2, that arose from the whole genome duplication; similar to mammalian haspins.	D	Serine/threonine kinase (haspin family)
20	CNAG_01523	11: 176668-179062 -	CMGC	Group 1	Protein kinase	CMGC/MAPK/P38 protein kinase	Pkinase	O	HOG1		Pbs2-Hog1 MAP kinase cascade has been specifically recruited as a global regulator to control morphological differentiation and virulence factors in the highly virulent serotype A H99 clinical isolate, but not in the laboratory-generated and less virulent serotype D strain JEC21. The mechanisms of Hog1 regulation are strikingly different between the two strains, and the phosphorylation kinetics a…	HOG1	High Osmolarity Glycerol response 1	ScHog1 is a mitogen-activated protein kinase involved in osmoregulation via three independent osmosensors; mediates the recruitment and activation of RNA Pol II at Hot1p-dependent promoters; localization regulated by Ptp2p and Ptp3p.	T	Mitogen-activated protein kinase
21	CNAG_01612	11: 417057-420513 +	CAMK	Group 1	Protein kinase	CAMK/CAMKL protein kinase	Pkinase	O	PSK202		No notable phenotype. Cell 2008 135(1):174-188	PSK2	Pas domain-containing Serine/threonine protein Kinase 2	PAS-domain containing serine/threonine protein kinase; regulates sugar flux and translation in response to an unknown metabolite by phosphorylating Ugp1p and Gsy2p (sugar flux) and Caf20p, Tif11p and Sro9p (translation); PSK2 has a paralog, PSK1, that arose from the whole genome duplication	T	Serine/threonine protein kinase
22	CNAG_01704	11: 660419-664137 -	-	Group 1	Protein kinase	Serine/Threonine protein kinase	MS channel	O	IRK6	Infectivity-Regulating Kinase 6 This study	No notable phenotype. Cell 2008 135(1):174-188	N/O			M	Predicted mechanosensitive ion channel
23	CNAG_01730	11: 738452-740414 -	STE	Group 1	Protein kinase	STE/STE7/MEK1 protein kinase	Pkinase	O	STE7	STErile 7 Molecular Microbiology 2003 49(2):469-485	The Ste7 MAP kinase is required for activation of MFα pheromone gene expression by MATa cells. Eukaryotic Cell 2002 1(3):366-377 The Cpk1 and Ste7 MAPK cascade components are necessary for mating. Molecular Microbiology 2003 49(2):469-485	STE7	STErile 7	Signal transducing MAP kinase kinase; involved in pheromone response where it phosphorylates Fus3p; involved in the pseudohyphal/invasive growth pathway where it phosphorylates of Kss1p; phosphorylated by Ste11p; degraded by ubiquitin pathway	T	Mitogen-activated protein kinase kinase (MAP2K)
24	CNAG_01850	11: 1084661-1090444 -	HisK	Group 1	Protein kinase	Atypical/HisK protein kinase	HATPase_C, Response_reg, HisKA	O	TCO1	Two-COmponent–like 1 Molecular Biology of the Cell 2006 17:3122-3135	Tco1 and Tco2 play shared and distinct roles in stress responses and drug sensitivity through the Hog1 MAPK system. Furthermore, each sensor kinase mediates unique cellular functions for virulence and morphological differentiation. Molecular Biology of the Cell 2006 17:3122-3135	N/O			T	Sensory transduction histidine kinase
25	CNAG_01905	11: 1225127-1230130 -	CMGC	Group 1	Protein kinase	serine/threonine protein kinase	Protein kinase domain , Protein tyrosine kinase	O	KSP1		Increased infectivity Cell 2008 135(1):174-188	KSP1	Kinase Suppressing Prp20-10	Serine/threonine protein kinase; associates with TORC1 and likely involved in TOR signaling cascades; negative regulator of autophagy; nuclear translocation required for haploid filamentous growth; regulates filamentous growth induced nuclear translocation of Bcy1p, Fus3p, and Sks1p; overproduction causes allele-specific suppression of prp20-10; protein abundance increases in response to DNA repl…	T	Serine/threonine protein kinase
26	CNAG_01938	11: 1315183-1319444 +	CAMK	Group 1	Protein kinase	CAMK/CAMKL/Kin1 protein kinase	Protein kinase domain , Protein tyrosine kinase	O	KIN1		C. neoformans kin1 mutants exhibited significant defects in virulence in murine inhalation and haematogenous infection models and displayed increased binding to alveolar and peritoneal macrophages. Molecular Microbiology 2004 54(2):407-419	KIN1	protein KINase 1	ScKin1 is a serine/threonine protein kinase involved in regulation of exocytosis; localizes to the cytoplasmic face of the plasma membrane; KIN1 has a paralog, KIN2, that arose from the whole genome duplication	T	Serine/threonine protein kinase
27	CNAG_01988	11: 1460331-1467153 -	HisK	Group 1	Protein kinase	bacteriophytochrome histidine kinase	PHY, HATPase_C, Response_reg, GAF, PAS_2, HisKA	O	TCO3	Two-COmponent–like 3 Molecular Biology of the Cell 2006 17:3122-3135	No notable phenotype. Molecular Biology of the Cell 2006 17:3122-3135	N/O			T	Sensory transduction histidine kinase
28	CNAG_02233	6: 836689-844592 -	PIKK	Group 1	Protein kinase	serine/threonine-protein kinase ATRand 4-kinase, FATC domain	UME (NUC010) domain, FAT domain, Phosphatidylinositol 3-	O	MEC1	This study		MEC1	Mitosis Entry Checkpoint 1	ScMec1 is a genome integrity checkpoint protein and PI kinase superfamily member. It is required for cell cycle arrest and transcriptional responses prompted by damaged or unreplicated DNA. It regulates P-body formation induced by replication stress and participates in meiotic recombination.	TBLD	Protein kinase of the PI-3 kinase family involved in mitotic growth, DNA repair and meiotic recombination
29	CNAG_02296	6: 676099-677488 +	-	Group 2	Ribokinase-like kinase	ATP-binding protein	pfkB family carbohydrate kinase	O	RBK1	This study		RBK1	RiBoKinase 1	ScRbk1 is a putative ribokinase.	G	Ribokinase	-
30	CNAG_02357	6: 525099-527811 +	STE	Group 1	Protein kinase	STE/STE7/MKK protein kinase	Protein kinase domain , Protein tyrosine kinase	O	MKK2	Mitogen-activated protein Kinase-Kinase 2 Molecular Microbiology 2005 58(2):393-408	Null mutant shows cell wall inhibitor sensitivity on SDS, Congo red, temperature sensitivity at 39°C, increased Trypan blue uptake, Lysing enzyme sensitivity and decreased melanin production. Molecular Microbiology 2005 58(2):393-408	MKK1/2	Mitogen-activated protein Kinase-Kinase	ScMKK1; MAP kinase kinase MKK1/SSP32 (EC 2.7.12.2); Involved in a signal transduction pathway that play a role in yeast cell morphogenesis and cell growth. This pathway seems to starts by SMP3; then involve the kinase PKC1 that may act on the BCK1 kinase that then phosphorylates MKK1 and MKK2 which themselves phosphorylate the MPK1 kinase (508 aa)	T	Mitogen-activated protein kinase kinase (MAP2K)
31	CNAG_02389	6: 453490-458322 +	AGC	Group 1	Protein kinase	AGC protein kinase	Pkinase	O	YPK101	Yeast Protein Kinase 1-like 01 Cell 2008 135(1):174-188	No notable phenotype. Cell 2008 135(1):174-188	YPK1/YPK2	Yeast Protein Kinase	ScYPK1 is a Serine/threonine protein kinase; phosphorylates and downregulates flippase activator Fpk1p; inactivates Orm1p and Orm2p (inhibitors of serine:palmitoyl-coenzyme A transferase) by phosphorylation in response to compromised sphingolipid synthesis; mutations affect receptor-mediated endocytosis and sphingolipid-mediated and cell integrity signaling pathways; homolog of mammalian kinase S…	T	Serine/threonine protein kinase
32	CNAG_02511	6: 125826-128681 +	CMGC	Group 1	Protein kinase	CMGC/MAPK protein kinase	Pkinase	O	CPK1	Calcium-dependent Protein Kinase 1 Eykaryotic Cell 2008 7(9):1540-1548	They found that mutation of Gpa2 and Gpa3 partially suppressed the hyperfilamentation, mutation of Gpa3 alleviated crg2-specfic cell swelling, and mutation of the mitogen-activated protein kinase Cpk1 blocked both processes. Eykaryotic Cell 2008 7(9):1540-1548	N/O			T	Mitogen-activated protein kinase
33	CNAG_02531	6: 68083-71082 +	CMGC	Group 1	Protein kinase	CMGC/MAPK protein kinase	Pkinase	O	CPK2	Calcium-dependent Protein Kinase 2 This study	FUS302, no notable phenotype Cell 2008 135(1):174-188	N/O			T	Mitogen-activated protein kinase
34	CNAG_02542	6: 41507-43077 -	-	Group 1	Protein kinase	Fructosamine kinase	Fructosamine kinase	O	IRK2	Infectivity-Regulating Kinase 2 This study	No notable phenotype. Cell 2008 135(1):174-188	N/O
35	CNAG_02551	6: 20200-20975 -	-	Group 17	Dihydroxyacetone kinase	Dihydroxyacetone kinase 1	DAK2	O	DAK102	DihydroxyAcetone Kinase 1-like 02 This study		N/O
36	CNAG_02675	3: 1052733-1056705 -	CAMK	Group 1	Protein kinase	CAMK/CAMKL/GIN4 protein kinase	Protein kinase domain, Kinase-like, Protein tyrosine kinase	O	HSL101	Histone Synthetic Lethal 1-like 01 Cell 2008 135(1):174-188	Growth defects at 37°C Cell 2008 135(1):174-188 Scientific Reports 5(8767):1-10	HSL1	Histone Synthetic Lethal 1	Nim1p-related protein kinase; regulates the morphogenesis and septin checkpoints; associates with the assembled septin filament; required along with Hsl7p for bud neck recruitment, phosphorylation, and degradation of Swe1p
37	CNAG_02680	3: 1038093-1043768 -	-	Group 1	Protein kinase	VPS15 protein kinase	Pkinase	O	VPS15	This study		VPS15	Vacuolar Protein Sorting 15	ScVps15 is a serine/threonine protein kinase involved in vacuolar protein sorting; functions as a membrane-associated complex with Vps34p; active form recruits Vps34p to the Golgi membrane; interacts with the GDP-bound form of Gpa1p; myristoylated; a fraction is localized, with Vps34p, to nuclear pores at nucleus-vacuole junctions and may facilitate transcription elongation for genes positioned a…	T	Protein kinase containing WD40 repeats
38	CNAG_02712	3: 939330-940856 -	-	Group 1	Protein kinase	Bud32 protein kinase	APH (phosphotransferase enzyme family)	O	BUD32	This study		BUD32	BUD site selection 32	ScBud32 is a protein kinase; component of the EKC/KEOPS complex with Kae1p, Cgi121p, Pcc1p, and Gon7p; Pyrococcus Bud32 ortholog functions as a P-loop ATPase rather than a protein kinase in the context of the complex; EKC/KEOPS complex is required for t6A tRNA modification and telomeric TG1-3 recombination; may have role in transcription.	R	Serine/threonine protein kinase
39	CNAG_02799	3: 742463-745038 +	-	Group 17	Dihydroxyacetone kinase	dihydroxyacetone kinase	DAK2 domain, dak_ATP: dihydroxyacetone kinase	O	DAK202A	DAK202-A PLoS Pathogens 2007 3(2):225-238		DAK2	DihydroxyAcetone Kinase 2	ScDak2 is a dihydroxyacetone kinase; required for detoxification of dihydroxyacetone (DHA); involved in stress adaptation	G	Dihydroxyacetone kinase/glycerone kinase
40	CNAG_02802	3: 735903-737905 +	-	Group 1	Lipid kinase	Inositol/phosphatidylinositol kinase	IPK	O	ARG2	ARGinine requiring 2 Infection and Immunity 2013 81(4):1245-1255	No notable phenotype. Infection and Immunity 2013 81(4):1245-1255	ARG82	ARGinine requiring 82		KIT	Inositol polyphosphate multikinase, component of the ARGR transcription regulatory complex
41	CNAG_02820	3: 694343-697822 -	STE	Group 1	Protein kinase	serine/threonine protein kinase	Protein tyrosine kinase, Protein kinase domain	O	PKH201	PKH201 Cell 2008 135(1):174-188	No notable phenotype. Cell 2008 135(1):174-188	PKH2	Pkb-activating Kinase Homolog 2	Serine/threonine protein kinase; involved in sphingolipid-mediated signaling pathway that controls endocytosis; activates Ypk1p and Ykr2p, components of signaling cascade required for maintenance of cell wall integrity; redundant with Pkh1p; PKH2 has a paralog, PKH1, that arose from the whole genome duplication	T	Serine/threonine protein kinase
42	CNAG_02859	3: 591182-593167 -	-	Group 2	Phosphofructokinase-like kinase	ATP-NAD kinase	NADH kinase	O	POS5	This study		POS5	PerOxide Sensitive 5	ScPOS5 is a mitochondrial NADH kinase, phosphorylates NADH; also phosphorylates NAD(+) with lower specificity; required for the response to oxidative stress.	G	Predicted sugar kinase
43	CNAG_02947	3: 368571-372130 +	STE	Group 1	Protein kinase	SCYL protein kinase	Protein tyrosine kinase, Protein kinase domain	O	SCY1		No notable phenotype. Cell 2008 135(1):174-188	SCY1	-	ScScy1 is a putative kinase; suppressor of GTPase mutant, similar to bovine rhodopsin kinase .	T	Protein kinase
44	CNAG_03024	3: 169080-179257 +	AGC	Group 1	Protein kinase	AGC protein kinase	Pkinase, Response reg	O	RIM15		A trehalose-associated protein kinase gene (RIM15) Eukaryotic Cell 2004 3(5):1249-1260	RIM15	Regulator of IME2 15	ScRim15 is a glucose-repressible protein kinase involved in signal transduction during cell proliferation in response to nutrients, specifically the establishment of stationary phase; identified as a regulator of IME2; substrate of Pho80p-Pho85p kinase.	R	NDR and related serine/threonine kinases
45	CNAG_03048	3: 122002-123490 +	-	Group 2	P-loop kinase	Gluconokinase	SKI	O	IRK3	Infectivity-Regulating Kinase 3 This study		YDR248C	-	ScYdr248c is Putative gluconokinase; sequence similarity to bacterial and human gluconokinase; green fluorescent protein (GFP)-fusion protein localizes to the cytoplasm; upregulated by deletion of the RNAP-II associated factor, PAF1. This protein has not been well characterized.	G	Gluconate kinase
46	CNAG_03167	8: 230927-233605 +	CAMK	Group 1	Protein kinase	CAMK/CAMKL/Chk1 protein kinase	Protein tyrosine kinase, Protein kinase domain	O	CHK1	This study		CHK1	CHeckpoint Kinase 1	ScChk1 is a serine/threonine kinase and DNA damage checkpoint effector, mediates cell cycle arrest via phosphorylation of Pds1p; phosphorylated by checkpoint signal transducer Mec1p; homolog of S. pombe and mammalian Chk1 checkpoint kinase.	D	Checkpoint kinase and related serine/threonine protein kinases
47	CNAG_03184	8: 280906-285117 +	-	Group 1	Protein kinase	BUB protein kinase	Protein tyrosine kinase, Protein kinase domain, BUB protein kinase	O	BUB1		The bub1 mutant showed an increased sensitivity to benomyl, indicating that this drug is active in C. neoformans. PLoS Pathogens 2011 7(11):e1002364	BUB1	Budding Uninhibited by Benzimidazole 1	ScBub1 is involved in the cell cycle checkpoint into anaphase. It forms complex with Mad1p and Bub3p crucial to preventing cell cycle progression into anaphase in presence of spindle damage. BUB1 has a paralog, MAD3, that arose from the whole genome duplication.	D	Mitotic checkpoint serine/threonine protein kinase
48	CNAG_03216	8: 367550-370605 -	AGC	Group 1	Protein kinase	CAMK protein kinase	Pkinase	O	SNF101	SNF101 Cell 2008 135(1):174-188	No notable phenotype. Cell 2008 135(1):174-188	SNF1	Sucrose NonFermenting 1	ScSnf1 is an AMP-activated serine/threonine protein kinase; found in a complex containing Snf4p and members of the Sip1p/Sip2p/Gal83p family; required for transcription of glucose-repressed genes, thermotolerance, sporulation, and peroxisome biogenesis; involved in regulation of the nucleocytoplasmic shuttling of Hxk2p; regulates filamentous growth in response to starvation.	T	Serine/threonine protein kinase
49	CNAG_03258	8: 505242-508279 -	AGC	Group 1	Protein kinase	AGC protein kinase	Protein tyrosine kinase	O	TPK202A	TPK202A Cell 2008 135(1):174-188	No notable phenotype. Cell 2008 135(1):174-188	TPK2	Takashi's Protein Kinase 2	cAMP-dependent protein kinase catalytic subunit; promotes vegetative growth in response to nutrients via the Ras-cAMP signaling pathway; partially redundant with Tpk1p and Tpk3p; localizes to P-bodies during stationary phase; relocalizes to the cytosol in response to hypoxia	T	cAMP-dependent protein kinase catalytic subunit (PKA)
50	CNAG_03290	8: 574346-578118 -	STE	Group 1	Protein kinase	STE/STE20/YSK protein kinase	Pkinase	O	KIC102	KIC1-like 02 Cell 2008 135(1):174-188	The CNAG_03290 deletion strain showed altered leveles of melanin production compared with the CMO18 strain. Scientific Reports 5(8767):1-10 Growth defect at 37°C Cell 2008 135(1):174-188	SPS1	SPorulation Specific 1	ScSps1 is a putative protein serine/threonine kinase expressed at the end of meiosis and localized to the prospore membrane, required for correct localization of enzymes involved in spore wall synthesis.	T	Serine/threonine protein kinase
51	CNAG_03355	8: 730288-738294 +	HisK	Group 1	Protein kinase	hypothetical protein	Response_reg, HATPase_C, HisKA, PAS_8	O	TCO4	Two-COmponent–like 4 Molecular Biology of the Cell 2006 17:3122-3135	No notable phenotype. Molecular Biology of the Cell 2006 17:3122-3135	N/O			T	Sensory transduction histidine kinase
52	CNAG_03367	8: 763309-765904 -	-	Group 2	P-loop kinase	Uridine kinase	PRK	O	URK1	This study		URK1	URidine Kinase 1	ScUrk1 is Uridine/cytidine kinase, component of the pyrimidine ribonucleotide salvage pathway that converts uridine into UMP and cytidine into CMP; involved in the pyrimidine deoxyribonucleotide salvage pathway, converting deoxycytidine into dCMP.	TZ	Armadillo/beta-Catenin/plakoglobin
53	CNAG_03369	8: 776302-780325 +	AGC	Group 1	Protein kinase	Protein tyrosine kinase	Wee protein kinase	O	SWE102		No notable phenotype. Cell 2008 135(1):174-188	SWE1	Saccharomyces WEe1	ScSwe1 is a protein kinase that regulates the G2/M transition by inhibition of Cdc28p kinase activity. It localizes to the nucleus and to the daughter side of the mother-bud neck. It phosphorylates conserved tyrosine residue in N-terminus of Hsp90 in cell-cycle associated manner, thus modulating the ability of Hsp90 to chaperone a selected clientele. The homolog of S. pombe Wee1p that is potentia…	D	Cyclin-dependent kinase WEE1
54	CNAG_03567	8: 1296382-1298943 +	AGC	Group 1	Protein kinase	AGC/NDR/NDR protein kinase	Pkinase	O	CBK1		Loss of CBK1 caused constitutive hyperpolarization instead of the loss of polarity seen in S. cerevisiae. Sensitivity to the drugs FK506 and cyclosporin A demonstrates the RAM pathway acts in parrallel with the protein phosphatase calciceurin in C. neoformans but not in S. cerevisiae. (C. neoformans serotype A strain KN99) Molecular Biology of the Cell 2006 17:3768-3780	CBK1	Cell wall Biosynthesis Kinase 1	ScCbk1 is a serine/threonine protein kinase of the the RAM signaling network; Ndr/LATS family member; binds regulatory subunit Mob2p; involved in regulation of cellular morphogenesis, polarized growth, and septum destruction; phosphorylation by Cbk1p regulates localization and activity of Ace2p transcription factor and Ssd1p translational repressor; Cbk1p activity is regulated by both phosphoryla…	R	NDR and related serine/threonine kinases
55	CNAG_03592	8: 1357212-1359636 -	-	Group 2	Ribokinase-like kinase	Phosphomethylpyrimidine kinase	Phos_pyr_kinase	O	THI20	This study		THI20	THIamine metabolism 20	ScThi20 is a trifunctional enzyme of thiamine biosynthesis, degradation and salvage. It has hydroxymethylpyrimidine (HMP) kinase, HMP-phosphate (HMP-P) kinase and thiaminase activities.	HK	Phosphomethylpyrimidine kinase
56	CNAG_03670	2: 492156-495969 +	CAMK	Group 1	Protein kinase	IRE protein kinase	Ribonuclease 2-5A, Pkinase	O	IRE1		Deletion mutant of ire1 shows increased sensitivity to both tunicamycin and dithiothreitol, hypersensitivity to both cell wall damaging agents, such as Congo red and Calcofluor white, and thermotolerance in C. neoformans. Finally, Ire1 and Hxl1 were shown to be critical for virulence of C. neoformans PLoS pathogens 2011 7(8):e1002177	IRE1	Inositol REquiring 1	ScIre1 is a serine-threonine kinase and endoribonuclease. It is a transmembrane protein that mediates the unfolded protein response (UPR) by regulating Hac1p synthesis through HAC1 mRNA splicing. It has a role in homeostatic adaptation to ER stress. Kar2p binds inactive Ire1p and releases from it upon ER stress.	T	Serine/threonine protein kinase and endoribonuclease ERN1/IRE1, sensor of the unfolded protein response pathway
57	CNAG_03811	2: 905678-908664 -	AGC	Group 1	Protein kinase	AGC/YANK protein kinase	Protein tyrosine kinase, Protein kinase domain, Kinase-like	O	IRK5	Infectivity-Regulating Kinase 5 This study	No notable phenoypte. Cell 2008 135(1):174-188 The deletion of CNAG_03811 was shown to enhance capsule production and induce hypervirulence in the insect infection model at both 30°C and 37°C. Scientific Reports 5(8767):1-10	N/O			RT	Ribosomal protein S6 kinase and related proteins
58	CNAG_03843	2: 986227-991293 -	STE	Group 1	Protein kinase	NAK protein kinase	Pkinase	O	ARK1	This study		ARK1	Actin-Regulating Kinase 1	ScArk1 is a serine/threonine protein kinase; involved in regulation of the cortical actin cytoskeleton; involved in control of endocytosis; ARK1 has a paralog, PRK1, that arose from the whole genome duplication. Therefore, CNAG_03843 is ScARK1 or ScPRK1.	T	ARK protein kinase family
59	CNAG_03946	2: 1249367-1253022 -	-	Group 6	GHMP kinase	galactokinase	Galactokinase galactose-binding signature, GHMP kinases N terminal domain, gal_kin: galactokinase, GHMP kinases C terminal	O	GAL101	GAL1-like 01 This study		GAL1	GALactose metabolism 1	ScGal1 is a galactokinase; phosphorylates alpha-D-galactose to alpha-D-galactose-1-phosphate in the first step of galactose catabolism; expression regulated by Gal4p; GAL1 has a paralog, GAL3, that arose from the whole genome duplication.	G	Galactokinase
60	CNAG_04040	2: 1473303-1477450 +	AGC	Group 1	Protein kinase	AGC/RSK protein kinase	Pkinase	O	FPK1		No notable phenotype. Cell 2008 135(1):174-188	FPK1	FliPase Kinase 1	ScFpk1 is a ser/Thr protein kinase; regulates the putative phospholipid translocases Lem3p-Dnf1p/Dnf2p; phosphorylates and inhibits upstream inhibitory kinase, Ypk1p; localizes to the cytoplasm, early endosome/TGN compartments, and plasma membrane; FPK1 has a paralog, KIN82, that arose from the whole genome duplication	R	Putative serine/threonine protein kinase
61	CNAG_04108	9: 23563-26379 -	PDHK	Group 1	Protein kinase	pyruvate dehydrogenase kinase	Histidine kinase-, DNA gyrase B-, and HSP90-like ATPase	O	PKP2	This study		PKP2	Protein Kinase of PDH 2	ScPkp2 is Mitochondrial protein kinase; negatively regulates activity of the pyruvate dehydrogenase complex by phosphorylating the ser-133 residue of the Pda1p subunit; acts in concert with kinase Pkp1p and phosphatases Ptc5p and Ptc6p; relocalizes from mitochondrion to cytoplasm upon DNA replication stress.	T	Dehydrogenase kinase
62	CNAG_04162	9: 166848-169568 -	AGC	Group 1	Protein kinase	AGC/PKA protein kinase	Pkinase	O	PKA2	Protein Kinase A catalytic subunit 2 Eukaryotic Cell 2004 3(1):14-26	The divergent Pka2 catalytic subunit was found to regulate mating, haploid fruiting, and virulence factor production in serotype D strains. In contrast, Pka2 has no role in mating, melanin production, or capsule formation in serotype A strains. Eukaryotic Cell 2004 3(1):14-26 The PKA in governing mating and virulence factor production and indicate that the exchange of catalytic subunit roles is a…	TPK2/TPK1/TPK3	Takashi's Protein Kinase	ScTpk1 is a cAMP-dependent protein kinase catalytic subunit; promotes vegetative growth in response to nutrients via the Ras-cAMP signaling pathway; inhibited by regulatory subunit Bcy1p in the absence of cAMP; phosphorylates and inhibits Whi3p to promote G1/S phase passage; partially redundant with Tpk2p and Tpk3p; phosphorylates pre-Tom40p, which impairs its import into mitochondria under non-r…	T	cAMP-dependent protein kinase catalytic subunit (PKA)
63	CNAG_04197	9: 264050-268490 +	CMGC	Group 1	Protein kinase	CMGC/DYRK/YAK protein kinase	Pkinase	O	YAK1	This study		YAK1	Yet Another Kinase 1	ScYak1 is a Serine-threonine protein kinase; component of a glucose-sensing system that inhibits growth in response to glucose availability; upon nutrient deprivation Yak1p phosphorylates Pop2p to regulate mRNA deadenylation, the co-repressor Crf1p to inhibit transcription of ribosomal genes, and the stress-responsive transcription factors Hsf1p and Msn2p; nuclear localization negatively regulate…	R	Dual-specificity tyrosine-phosphorylation regulated kinase
64	CNAG_04215	9: 314691-316906 +	-	Group 2	Adenylylsulfate kinase	Sulfate adenylyltransferase	APS_kinase	O	MET3		In vitro, the C. neoformans met3 mutant had a substantial defect in melanin formation, significantly reduced growth rate, and greatly increased thermotolerance. In the murine inhalation infection model, the met3 mutant was avirulent and was deficient in its ability to survive in mice. Microbiology 2002 148:2617-2625	MET3	METhionine requiring 3	ScMet3 is ATP sulfurylase; catalyzes the primary step of intracellular sulfate activation, essential for assimilatory reduction of sulfate to sulfide, involved in methionine metabolism.	P	ATP sulfurylase (sulfate adenylyltransferase)
65	CNAG_04221	9: 329073-331392 +	-	Group 2	P-loop kinase	6-phosphofructo-2-kinase/fructose-2,6-bisphosphatase	6PF2K, His_Phos_1	O	FBP26	This study		FBP26	Fructose BisPhosphatase 26	ScFbp26 is a fructose-2,6-bisphosphatase, required for glucose metabolism; protein abundance increases in response to DNA replication stress.	G	Fructose-6-phosphate 2-kinase/fructose-2,6-biphosphatase
66	CNAG_04230	9: 353212-355806 -	-	Group 2	Ribokinase-like kinase	Hydroxyethylthiazole kinase	HK	O	THI6	This study		THI6	THIamine biosynthesis 6	ScThi6 is bi-functional enzyme with thiamine-phosphate pyrophosphorylase and 4-methyl-5-beta-hydroxyethylthiazole kinase activities, required for thiamine biosynthesis; GFP-fusion protein localizes to the cytoplasm in a punctate pattern.	None	None
67	CNAG_04282	9: 474213-477689 +	CMGC	Group 1	Protein kinase	CMGC/MAPK protein kinase	Pkinase	O	MPK2	MAP Kinase 2 Eukaryotic Cell 2004 3(2):420-429	mpk2 mutation strain exhibited a melanin defect. Mpk2 is similar to the MAP kinase family members involved in cell wall integrity. Eukaryotic Cell 2004 3(2):420-429	SLT2/FUS3/KDX1	Suppressor of the LyTic phenotype 2/cell FUSion 3/Kinase Dead X-talker 1	ScSlt2 is a Serine/threonine MAP kinase; involved in regulating maintenance of cell wall integrity, cell cycle progression, and nuclear mRNA retention in heat shock; required for mitophagy and pexophagy; affects recruitment of mitochondria to phagophore assembly site (PAS); plays a role in adaptive response of cells to cold; regulated by the PKC1-mediated signaling pathway; SLT2 has a paralog, KD…	T	Mitogen-activated protein kinase
68	CNAG_04316	9: 545894-549702 +	-	Group 2	Phosphofructokinase-like kinase	NAD+ kinase	NAD_kinase	O	UTR1	This study		UTR1	Unidentified TRanscript 1	ScUtr1 is ATP-NADH kinase; phosphorylates both NAD and NADH; active as a hexamer; enhances the activity of ferric reductase (Fre1p); UTR1 has a paralog, YEF1, that arose from the whole genome duplication.	G	Predicted sugar kinase
69	CNAG_04408	9: 776486-778546 -	-	Group 1	Protein kinase	choline kinase	Choline/ethanolamine kinase, Phosphotransferase enzyme family	O	CKI1	This study		CKI1	Choline KInase 1	ScCki1 is Choline kinase; catalyzes the first step in phosphatidylcholine synthesis via the CDP-choline (Kennedy pathway); exhibits some ethanolamine kinase activity contributing to phosphatidylethanolamine synthesis via the CDP-ethanolamine pathway; CKI1 has a paralog, EKI1, that arose from the whole genome duplication.	M	Choline kinase
70	CNAG_04433	9: 854717-860673 -	CMGC	Group 1	Protein kinase	CMGC/DYRK/DYRK2 protein kinase	Pkinase	O	YAK103	Yet Another Kinase 1-like 03 Cell 2008 135(1):174-188	Deletion mutant shows increased infectivity. Cell 2008 135(1):174-188	YAK1	Yet Another Kinase 1	ScYakc is a serine-threonine protein kinase; component of a glucose-sensing system that inhibits growth in response to glucose availability; upon nutrient deprivation Yak1p phosphorylates Pop2p to regulate mRNA deadenylation, the co-repressor Crf1p to inhibit transcription of ribosomal genes, and the stress-responsive transcription factors Hsf1p and Msn2p; nuclear localization negatively regulate…	R	Dual-specificity tyrosine-phosphorylation regulated kinase
71	CNAG_04514	9: 1058664-1060691 +	CMGC	Group 1	Protein kinase	CMGC/MAPK protein kinase	Pkinase	O	MPK1		C. neoformans Mpk1 is required for growth at 37°C in vitro, and this growth defect is suppressed by osmotic stabilization. C. neoformans mutants lacking Mpk1 are attenuated for virulence in the mouse model of cryptococcosis. Phosphorylation of Mpk1 is induced in response to perturbations of cell wall biosynthesis by the antifungal drugs nikkomycin Z (a chitin synthase inhibitor), caspofungin (a β…	MPK1	Mitogen-activated Protein Kinase 1	ScMPK1 is a Serine/threonine MAP kinase; involved in regulating maintenance of cell wall integrity, cell cycle progression, and nuclear mRNA retention in heat shock; required for mitophagy and pexophagy; affects recruitment of mitochondria to phagophore assembly site (PAS); plays a role in adaptive response of cells to cold; regulated by the PKC1-mediated signaling pathway	T	Mitogen-activated protein kinase
72	CNAG_04631	10: 829862-832532 -	-	Group 4	Ribitol kinase	Ribitol kinase	FGGY_N, FGGY_C	O	RIK1	Ribitol kinase 1 This study		YDR109C	-	YDR109C is a putative kinase.	G	Ribulose kinase and related carbohydrate kinases
73	CNAG_04678	10: 712596-715344 +	AGC	Group 1	Protein kinase	AGC/Akt protein kinase	Pkinase, Pkinase_C	O	YPK1		The ypk1Δ mutant exhibited highly defective melanin production. The ypk1Δ mutant was avirulent in murine cryptococcosis model. Scientific Reports 2015 5(8767) Deletion of YPK1 caused a substantial reduction in FLC resistance. Deletion of YPK1 results in a significant reduction of virulence. Molecular Microbiology 2012 84(1)	YPK1/YPK2	Yeast Protein Kinase	ScYPK1 is a Serine/threonine protein kinase; phosphorylates and downregulates flippase activator Fpk1p; inactivates Orm1p and Orm2p (inhibitors of serine:palmitoyl-coenzyme A transferase) by phosphorylation in response to compromised sphingolipid synthesis; mutations affect receptor-mediated endocytosis and sphingolipid-mediated and cell integrity signaling pathways; homolog of mammalian kinase S…	RT	Ribosomal protein S6 kinase and related proteins
74	CNAG_04755	10: 486247-492745 -	STE	Group 1	Protein kinase	STE/STE11/BCK1 protein	Pkinase	O	BCK1		Null mutant shows cell wall inhibitor sensitivity on SDS, Congo red, temperature sensitivity at 39°C, increased Trypan blue uptake and Lysing enzyme sensitivity. Molecular Microbiology 2005 58(2):393-408	BCK1	Bypass of C Kinase 1	BCK1 is MAPKKK acting in the protein kinase C signaling pathway. The kinase C signaling pathway controls cell integrity. Upon activation by Pkc1p phosphorylates downstream kinases Mkk1p and Mkk2p. MAPKKK is an acronym for mitogen-activated protein (MAP) kinase kinase kinase.	T	MEKK and related serine/threonine protein kinases
75	CNAG_04821	10: 309465-312276 +	-	Group 1	Protein kinase	PAB-dependent poly(A)-specific ribonuclease subunit PAN3	Protein kinase domain	O	PAN3	This study		PAN3	Poly(A) Nuclease 3	ScPan3 is an essential subunit of the Pan2p-Pan3p poly(A)-ribonuclease complex; complex acts to control poly(A) tail length and regulate the stoichiometry and activity of postreplication repair complexes.	A	Poly(A) ribonuclease subunit
76	CNAG_04927	10: 7154-8256 -	-	Group 2	P-loop kinase	Phosphoribulokinase / Uridine kinase family	Phosphoribulokinase / Uridine kinase family	O	YFH701	YFH7-like 01 This study		YFH7	-	ScYfh7 is a putative kinase with similarity to the PRK/URK/PANK kinase subfamily; the PRK/URK/PANK subfamily of P-loop kinases is also known as phosphoribulokinase/uridine kinase/bacterial pantothenate kinase.	FH	Predicted panthothenate kinase/uridine kinase-related protein
77	CNAG_05005	4: 203297-207957 -	CAMK	Group 1	Protein kinase	ULK/ULK protein kinase	Pkinase	O	ATG1		Deletion mutant shows decreased infectivity. Cell 2008 135(1):174-188	ATG1	AuTophaGy related 1	ScAtg1 is a protein serine/threonine kinase. It required for vesicle formation in autophagy and the cytoplasm-to-vacuole targeting (Cvt) pathway structurally required for phagophore assembly site formation, during autophagy forms a complex with Atg13p and Atg17p. It is essential for cell cycle progression from G2/M to G1 under nitrogen starvation.	OUT	Serine/threonine-protein kinase involved in autophagy
78	CNAG_05063	4: 332689-337871 -	STE	Group 1	Protein kinase	STE/STE11/SSK protein kinase	Pkinase	O	SSK2		Ssk2 MAPKKK is upstream of the MAPKK Pbs2 and the MAPK Hog1 in C. neoformans. In the serotype A strain H99, disruption of the SSK2 gene enhanced capsule and melanin biosynthesis and mating efficiency, similar to pbs2 and hog1 mutations. Furthermore, ssk2 , pbs2 , and hog1 mutants were hypersensitive to a variety of stresses and resistant to fludioxonil. In agreement with these results, Hog1 phosp…	SSK2	Suppressor of Sensor Kinase 2	ScSsk2 is a MAP kinase kinase kinase of HOG1 mitogen-activated signaling pathway; interacts with Ssk1p, leading to autophosphorylation and activation of Ssk2p which phosphorylates Pbs2p; also mediates actin cytoskeleton recovery from osmotic stress; a HOG-independent function of Ssk2p mediates the calcium-sensitive phenotype of the ptp2 msg5 double disruptant; SSK2 has a paralog, SSK22, that aros…	T	MAPKKK (MAP kinase kinase kinase) SSK2 and related serine/threonine protein kinases
79	CNAG_05097	4: 425534-427175 +	-	Group 2	Ribokinase-like kinase	YjeF family protein	Carb_kinase	O	CKY1	Carbohydrate kinase (YjeF family protein) 1 This study		YKL151C	-	YKL151C is a NADHX dehydratase; converts (S)-NADHX to NADH in an ATP-dependent manner; homologous to Carkd in mammals, and the C-terminal domain of YjeF in E.coli; enzyme is widespread in eukaryotes, prokaryotes and archaea; YKL151C promoter contains STREs (stress response elements) and expression is induced by heat shock or methyl methanesulfonate; green fluorescent protein (GFP)-fusion protein …	G	Predicted sugar kinase
80	CNAG_05216	4: 755013-758097 +	CAMK	Group 1	Protein kinase	CAMK protein kinase	Kinase-like, Lipopolysaccharide kinase (Kdo/WaaP) family, Protein tyrosine kinase, Protein kinase domain, FHA domain	O	RAD53		No notable phenotype. Cell 2008 135(1):174-188	RAD53	RADiation sensitive 53	ScRad53 is required for cell-cycle arrest in response to DNA damage. It is activated by trans autophosphorylation when interacting with hyperphosphorylated Rad9p. It relocalizes to the cytosol in response to hypoxia.	D	Serine/threonine protein kinase Chk2 and related proteins
81	CNAG_05220	4: 763503-769218 +	PIKK	Group 1	Protein kinase	phosphatidylinositol 3-kinase	PI3_PI4_kinase	O	TLK1	TOR-like phosphatidylinositol 3 kinase (TLK1) Molecular Microbiology 2012 84(1):130-146	Tlk1 shares 57% identity with Tor1 of S. cerevisiae but lacks the conserved FKBP-rapamycin binding domain. However, deletion of TLK1, did not affect the sensitivity of the strain to fluconazole. Molecular Microbiology 2012 84(1):130-146	TOR1/TOR2	Target Of Rapamycin	ScTor1 is a PIK-related protein kinase and rapamycin target; subunit of TORC1, a complex that controls growth in response to nutrients by regulating translation, transcription, ribosome biogenesis, nutrient transport and autophagy; involved in meiosis; TOR1 has a paralog, TOR2, that arose from the whole genome duplication	L	DNA-dependent protein kinase
82	CNAG_05243	4: 820117-822982 +	-	Group 4	Xylulokinase	Xylulokinase	FGGY_N, FGGY_C	O	XKS1	This study		XKS1	XyluloKinaSe 1	ScXks1 is a xylulokinase; converts D-xylulose and ATP to xylulose 5-phosphate and ADP; rate limiting step in fermentation of xylulose; required for xylose fermentation by recombinant S. cerevisiae strains.	G	Sugar (pentulose and hexulose) kinases
83	CNAG_05439	14: 311937-314577 -	CAMK	Group 1	Protein kinase	CAMK/CAMK1/CAMK1-CMK protein kinase	Protein kinase domain , Protein tyrosine kinase	O	CMK1		No notable phenotype. Cell 2008 135(1):174-188	CMK1	CalModulin dependent protein Kinase 1	ScCmk1 is a calmodulin-dependent protein kinase; may play a role in stress response, many Ca++/calmodulin dependent phosphorylation substrates demonstrated in vitro, amino acid sequence similar to mammalian Cam Kinase II; CMK1 has a paralog, CMK2, that arose from the whole genome duplication.	T	Ca2+/calmodulin-dependent protein kinase, EF-Hand protein superfamily
84	CNAG_05590	14: 716280-722575 -	HisK	Group 1	Protein kinase	hypothetical protein	Response_reg, HATpase_C, HisKA	O	TCO2	Two-COmponent–like 2 Molecular Biology of the Cell 2006 17:3122-3135	Tco1 and Tco2 play shared and distinct roles in stress responses and drug sensitivity through the Hog1 MAPK system. Furthermore, each sensor kinase mediates unique cellular functions for virulence and morphological differentiation. Molecular Biology of the Cell 2006 17:3122-3135	N/O			T	Sensory transduction histidine kinase
85	CNAG_05558	14: 637855-643321 -	CAMK	Group 1	Protein kinase	CAMK/CAMKL/Kin4 protein kinase	Pkinase	O	KIN4		Deletion strain shows growth defects at 37°C and decreased infectivity. Cell 2008 135(1):174-188 Scientific Reports 5(8767):1-10	KIN4	protein KINase 4	ScKin4 is a serine/threonine protein kinase; inhibits the mitotic exit network (MEN) when the spindle position checkpoint is activated; localized asymmetrically to mother cell cortex, spindle pole body and bud neck; KIN4 has a paralog, FRK1, that arose from the whole genome duplication.	T	Serine/threonine protein kinase
86	CNAG_05600	14: 741788-745337 -	-	Group 2	Ribokinase-like kinase	indigoidine synthase A family protein kinase	Indigoidine synthase A like , pfkB family carbohydrate	O	IGI1	Indigoidine biosynthetic genes (igi) 1 This study		N/O			R	Predicted carbohydrate kinase, contains PfkB domain
87	CNAG_05694	7: 631268-633434 +	CMGC	Group 1	Protein kinase	CMGC/CK2 protein kinase	Pkinase	O	CKA1	This study		CKA1/CKA2	Casein Kinase Alpha subunit 1/2	ScCKA1 is a alpha catalytic subunit of casein kinase 2 (CK2); a Ser/Thr protein kinase with roles in cell growth and proliferation; CK2, comprised of CKA1, CKA2, CKB1 and CKB2, has many substrates including transcription factors and all RNA polymerases; regulates Fkh1p-mediated donor preference during mating-type switching	TDK	Casein kinase II, alpha subunit
88	CNAG_05753	7: 774211-777826 +	-	Group 2	Aspartokinase	N-acetyl-gamma-glutamyl-phosphate reductase	Semialdehyde dehydrogenase (dimerisation domain), Semialdehyde dehydrogenase(NAD), Amino acid kinase family	O	ARG5,6	This study		ARG5,6	ARGinine requiring 5,6	ScArg5,6 is acetylglutamate kinase and N-acetyl-gamma-glutamyl-phosphate reductase; N-acetyl-L-glutamate kinase (NAGK) catalyzes the 2nd and N-acetyl-gamma-glutamyl-phosphate reductase (NAGSA), the 3rd step in arginine biosynthesis; synthesized as a precursor which is processed in the mitochondrion to yield mature NAGK and NAGSA; enzymes form a metabolon complex with Arg2p; NAGK C-terminal domain…	E	Acetylglutamate kinase/acetylglutamate synthase
89	CNAG_05771	7: 823164-833171 -	PIKK	Group 1	Protein kinase	serine/threonine-protein kinase TEL1	Telomere-length maintenance and DNA damage repair, Phosphatidylinositol 3- and 4-kinase, FATC domain	O	TEL1		No notable phenotype. Cell 2008 135(1):174-188	TEL1	TELomere maintenance 1	Protein kinase primarily involved in telomere length regulation; contributes to cell cycle checkpoint control in response to DNA damage; acts with Red1p and Mec1p to promote interhomolog recombination by phosphorylation of Hop1; functionally redundant with Mec1p; regulates P-body formation induced by replication stress; homolog of human ataxia-telangiectasia mutated (ATM) gene, the gene responsib…	TBLD	Protein kinase ATM/Tel1, involved in telomere length regulation and DNA repair
90	CNAG_05965	7: 1349691-1351871 +	-	Group 2	Phosphofructokinase-like kinase	hypothetical protein	Diacylglycerol kinase catalytic domain	O	IRK4	Infectivity-Regulating Kinase 4 This study		N/O			IT	Sphingosine kinase, involved in sphingolipid metabolism
91	CNAG_06033	12: 125266-128090 -	-	Group 2	Ribokinase-like kinase	pfkB family carbohydrate kinase	pfkB family carbohydrate kinase superfamily	O	MAK3202	MAintenance of Killer 32-like 02 This study		MAK32	MAintenance of Killer 32	ScMak32 is a Protein necessary for stability of L-A dsRNA-containing particles	None	None
92	CNAG_06051	12: 176913-179139 +	-	Group 6	GHMP kinase	GHMP kinases C terminal, gal_kin: galactokinase, GHMP kinases N terminal domain, Galactokinase galactose-binding signature	galactokinase	O	GAL1	This study		GAL1	GALactose metabolism 1	ScGal1 is a galactokinase; phosphorylates alpha-D-galactose to alpha-D-galactose-1-phosphate in the first step of galactose catabolism; expression regulated by Gal4p; GAL1 has a paralog, GAL3, that arose from the whole genome duplication.	G	Galactokinase
93	CNAG_06086	12: 263053-265273 -	CMGC	Group 1	Protein kinase	CMGC/CDK/CDK8 protein kinase	Protein tyrosine kinase, Protein kinase domain	O	SSN3		Deletion strains for ssn3 showed altered levels of melanin production compared with the CMO18 strain. Scientific Reports 5(8767):1-10	SSN3	Suppressor of SNf1 3	ScSsn3 is a cyclin-dependent protein kinase, component of RNA polymerase II holoenzyme; involved in phosphorylation of the RNA polymerase II C-terminal domain; involved in glucose repression.	K	Cyclin C-dependent kinase CDK8
94	CNAG_06161	12: 470070-476661 +	-	Group 1	Lipid kinase	hypothetical protein	PIP5K	O	VRK1	Virulence Related Kinase 1 This study		FAB1	Forms Aploid and Binucleate cells 1	ScFab1 is a 1-phosphatidylinositol-3-phosphate 5-kinase; vacuolar membrane kinase that generates phosphatidylinositol (3,5)P2, which is involved in vacuolar sorting and homeostasis.	T	Phosphatidylinositol-4-phosphate 5-kinase and related FYVE finger-containing proteins
95	CNAG_06193	12: 578546-583700 +	CMGC	Group 1	Protein kinase	CMGC/RCK protein kinase	Pkinase	O	CRK1	Crk-related Kinase 1 Fungal Genetics and Biology 2011 48:225-240	Crk1 plays a negative role in the mating process. Dikaryotic filaments, basidia, and basidiospores are produced earlier in the crk1 mutant crosses and mating effciency is also increased. Fungal Genetics and Biology 2011 48:225-240	IME2	Inducer of MEiosis 2	ScIme2 is a serine/threonine protein kinase involved in activation of meiosis; associates with Ime1p and mediates its stability, activates Ndt80p; IME2 expression is positively regulated by Ime1p	T	MAPK related serine/threonine protein kinase
96	CNAG_06278	13: 70002-75856 +	HisK	Group 1	Protein kinase	hypothetical protein	HATpase_C, Response_reg	O	TCO7	Two-COmponent–like 7 Molecular Biology of the Cell 2006 17:3122-3135	Hybrid histidine kinase gene, GAF domain containing Molecular Biology of the Cell 2006 17:3122-3135	N/O			T	Sensory transduction histidine kinase
97	CNAG_06301	13: 133480-137052 -	AGC	Group 1	Protein kinase	AGC/Akt protein kinase	Pkinase, Pkinase_C, C2	O	SCH9	SCH9 Current Genetics 2004 46(5):247-255	Sch9 modulates capsule formation and contributes to the virulence of C. neoformans both independently of and in conjunction with the cAMP–PKA pathway. Current Genetics 2004 46(5):247-255	SCH9		AGC family protein kinase; functional ortholog of mammalian S6 kinase; phosphorylated by Tor1p and required for TORC1-mediated regulation of ribosome biogenesis, translation initiation, and entry into G0 phase; involved in transactivation of osmostress-responsive genes; regulates G1 progression, cAPK activity and nitrogen activation of the FGM pathway; integrates nutrient signals and stress signa…	RT	Ribosomal protein S6 kinase and related proteins
98	CNAG_06310	13: 150271-156698 +	TKL	Group 1	Protein kinase	CAMK/CAMKL protein kinase	Protein kinase domain, Protein tyrosine kinase, Kinase-like	O	IRK7	Infectivity-Regulating Kinase 7 This study		N/O			D	Serine/threonine protein kinase
99	CNAG_06366	13: 309135-310557 -	-	Group 1	Protein kinase	protein kinase	No Protein Domains Found	O	HRR2502	HRR2502 Cell 2008 135(1):174-188	No notable phenotype. Cell 2008 135(1):174-188	HRR25	HO and Radiation Repair 25	Conserved protein kinase; involved in regulating diverse events such as vesicular trafficking, DNA repair, Cvt pathway, chromosome segregation, ribosomal small and large subunit biogenesis; binds CTD of RNAPII; phosphorylates COPII coat; interacts with Sit4p phosphatase; antagonizes calcineurin signaling by negatively regulating nuclear localization of stress-response transcription factor Crz1p; …	T	Casein kinase (serine/threonine/tyrosine protein kinase)
100	CNAG_06552	7: 95025-98361 -	CAMK	Group 1	Protein kinase	CAMK/CAMKL/AMPK protein kinase	Protein tyrosine kinase, Kinase-like, Protein kinase domain	O	SNF1		C. neoformans showed defects in alternative carbon source utilization, the response to nitrosative stress, melanin production and virulence. However, loss of Snf1 did not influence the expression of a set of genes for carbon metabolism that were elevated upon lung infection. Taken together, the results reveal specific metabolic adaptations of C. neoformans during pulmonary infection and indicate …	SNF1	Sucrose NonFermenting 1	ScSnf1 is an AMP-activated serine/threonine protein kinase; found in a complex containing Snf4p and members of the Sip1p/Sip2p/Gal83p family; required for transcription of glucose-repressed genes, thermotolerance, sporulation, and peroxisome biogenesis; involved in regulation of the nucleocytoplasmic shuttling of Hxk2p; regulates filamentous growth in response to starvation.	T	Serine/threonine protein kinase
101	CNAG_06553	7: 98302-100314 +	-	Group 1	Protein kinase	hypothetical protein	AMPKBI	O	GAL83	This study		GAL83	GALactose metabolism 83	ScGal83 is one of three possible beta-subunits of the Snf1 kinase complex; allows nuclear localization of the Snf1 kinase complex in the presence of a nonfermentable carbon source; contains glycogen-binding domain; GAL83 has a paralog, SIP2, that arose from the whole genome duplication.	G	Protein involved in Snf1 protein kinase complex assembly
102	CNAG_06568	7: 138833-140906 -	CAMK	Group 1	Protein kinase	RAN protein kinase	Protein kinase domain, Protein tyrosine kinase	O	SKS1		Deletion mutant shows increased infectivity. Cell 2008 135(1):174-188	SKS1	Suppressor Kinase of SNF3 1	ScSks1 is a putative serine/threonine protein kinase; involved in the adaptation to low concentrations of glucose independent of the SNF3 regulated pathway; SKS1 has a paralog, VHS1, that arose from the whole genome duplication.	T	Serine/threonine protein kinase
103	CNAG_06632	7: 329151-331908 -	-	Group 1	Protein kinase	Atypical/ABC1 protein kinase	ABC1 family	O	ABC1	ABC1 family kinase This study	No notable phenotype. Cell 2008 135(1):174-188	N/O			R	Predicted unusual protein kinase
104	CNAG_06671	7: 432083-436025 +	TKL	Group 1	Protein kinase	TKL protein kinase	Protein kinase domain, Protein tyrosine kinase	O	YKL1	Tyrosine (Y) KL protein kinase 1 This study	No notable phenotype. Cell 2008 135(1):174-188	N/O			T	Tyrosine kinase specific for activated (GTP-bound) p21cdc42Hs
105	CNAG_06697	7: 513889-517238 +	CMGC	Group 1	Protein kinase	TTK protein kinase	Pkinase	O	MPS1		Temperature sensitivity Scientific Reports 5(8767):1-10	MPS1	MonoPolar Spindle 1	ScMps1 is a dual-specificity kinase; required for spindle pole body (SPB) duplication and spindle checkpoint function; substrates include SPB proteins Spc42p, Spc110p, and Spc98p, mitotic exit network protein Mob1p, kinetochore protein Cnn1p, and checkpoint protein Mad1p. Null mutant is inviable.	None	None
106	CNAG_06730	2: 205050-208209 +	CMGC	Group 1	Protein kinase	CMGC/GSK protein kinase	Protein tyrosine kinase	O	GSK3	Glycogen Synthase Kinase 3 Eukaryotic cell 2009 8(11):1770-1779	A deletion of GSK3 resulted in normal growth under all other conditions tested except under low-oxygen conditions, where only a trace amount of growth was seen at 1% oxygen. The gsk3 mutant was slightly reduced in the presence of the drugs, and show defective turnover, sensitivity to low O2, azole sensitivity, NaNO2 sensitivity, ans ROS sensitivity in C. neoformans Serotype D B3501 strain. the SR…	RIM11	Regulator of IME2 11	ScRim11 is Protein kinase; required for signal transduction during entry into meiosis; promotes the formation of the Ime1p-Ume6p complex by phosphorylating Ime1p and Ume6p; shares similarity with mammalian glycogen synthase kinase 3-beta; protein abundance increases in response to DNA replication stress; RIM11 has a paralog, MRK1, that arose from the whole genome duplication.	G	Glycogen synthase kinase-3
107	CNAG_06809	5: 204044-207447 -	TKL	Group 1	Protein kinase	IKS protein kinase	Protein tyrosine kinase, Protein kinase domain	O	IKS1		The IKS1 gene flanks the mating-type locus in serotype D but is located within the mating-type locus in serotype A, possibly as the result of a DNA inversion. Eukaryotic Cell 2001 1(5):704-718	IKS1	-	ScIks1 is a protein kinase of unknown cellular role; putative serine/threonine kinase; expression is induced during mild heat stress; deletion mutants are hypersensitive to copper sulphate and resistant to sorbate; interacts with an N-terminal fragment of Sst2p.	T	Ca2+/calmodulin-dependent protein kinase, EF-Hand protein superfamily
108	CNAG_06980	5: 233496-238299 +	STE	Group 1	Protein kinase	STE/STE11 protein kinase	Pkinase, Ras_bdg_2, SAM_1	O	STE11		knockout strain was less virulent, mating type specific Molecular Microbiology 2001 40(1):200-213	STE11	STErile 11	Signal transducing MEK kinase; involved in pheromone response and pseudohyphal/invasive growth pathways where it phosphorylates Ste7p, and the high osmolarity response pathway, via phosphorylation of Pbs2p; regulated by Ste20p and Ste50p; protein abundance increases in response to DNA replication stress	T	MEKK and related serine/threonine protein kinases
109	CNAG_07359	1: 1122440-1126595 -	-	Group 1	Protein kinase	Atypical/ABC1/ABC1-C protein kinase	ABC1 family, DUF1992	O	IRK1	Infectivity-Regulating Kinase 1 This study		YPL109C	-	YPL109C is Putative protein of unknown function; the authentic, non-tagged protein is detected in highly purified mitochondria in high-throughput studies.	R	Predicted unusual protein kinase
110	CNAG_07580	3: 1422129-1426581 -	CAMK	Group 1	Protein kinase	CAMK protein kinase	FtsJ-like methyltransferase, Protein kinase domain, Protein tyrosine kinase	O	TRM7	This study		TRM7	Transfer RNA Methyltransferase 7	ScTrm7 is a 2'-O-ribose methyltransferase. It methylates the 2'-O-ribose of tRNA-Phe, tRNA-Trp, and tRNA-Leu at positions C32 and N34 of the tRNA anticodon loop,.It has crucial biological role likely modification of tRNA-Phe and interacts with Trm732p and Rtt10p in 2'-O-methylation of C32 and N34 substrate tRNAs, respectively.	DR	SAM-dependent methyltransferase/cell division protein FtsJ
111	CNAG_07667	7: 596703-600191 -	CAMK	Group 1	Protein kinase	HAL protein kinase	Pkinase	O	SAT4	This study		SAT4	Ser/Thr protein kinase involved in salt tolerance	ScSat4 is a ser/Thr protein kinase involved in salt tolerance; funtions in regulation of Trk1p-Trk2p potassium transporter; partially redundant with Hal5p; has similarity to Npr1p.	D	Checkpoint kinase and related serine/threonine protein kinases
112	CNAG_07744	8: 1214092-1218896 +	-	Group 1	Lipid kinase	Atypical/PI4K protein kinase	Phosphatidylinositol 3- and 4-kinase	O	PIK1		Increased melanin and capsule production. The virulence of the pik1 mutant was significantly attenuated. Infection and Immunity 2010 78(10):4213-4225	PIK1	Phosphatidyl Inositol Kinase 1	ScPik1 is a phosphatidylinositol 4-kinase and catalyzes first step in the biosynthesis of phosphatidylinositol-4,5-biphosphate. It may control cytokinesis through the actin cytoskeleton. Null mutant is inviable.	TU	Phosphatidylinositol 4-kinase, involved in intracellular trafficking and secretion
113	CNAG_07779	9: 1105514-1106855 +	-	Group 2	P-loop kinase	D-glycerate 3-kinase	D-glycerate 3-kinase	O	TDA10	This study		TDA10	Topoisomerase I Damage Affected 10	ScTda10 is a ATP-binding protein of unknown function; crystal structure resembles that of E.coli pantothenate kinase and other small kinases; null mutant is sensitive to expression of the top1-T722A allele.	R	Predicted kinase
114	CNAG_08022	14: 93767-96317 +	CMGC	Group 1	Protein kinase	CMGC/CDK/CDK5 protein kinase	Pkinase	O	PHO85	This study		PHO85	PHOsphate metabolism 85	ScPho85 is a cyclin-dependent kinase; has ten cyclin partners; involved in regulating the cellular response to nutrient levels and environmental conditions and progression through the cell cycle.
115	CNAG_00266	1: 694435-696288 -	-	Group 2	P-loop kinase	Phosphoribulokinase / Uridine kinase family	PRK	O	YFH7	This study		YFH7	-	ScYfh7 is a putative kinase with similarity to the PRK/URK/PANK kinase subfamily; the PRK/URK/PANK subfamily of P-loop kinases is also known as phosphoribulokinase/uridine kinase/bacterial pantothenate kinase.
116	CNAG_00388	1: 1021925-1024858 -	-	Group 1	Lipid kinase	1-phosphatidylinositol-4-phosphate 5-kinase	PIP5K					MSS4	Multicopy Suppressor of Stt4 mutation 4	ScMSS4 is a phosphatidylinositol-4-phosphate 5-kinase; involved in actin cytoskeleton organization and cell morphogenesis; multicopy suppressor of stt4 mutation. Null mutant is inviable.
117	CNAG_00556	1: 1433978-1436557 -	CK1	Group 1	Protein kinase	CK1/CK1/CK1-G protein kinase	Pkinase, CK1gamma_C	O	YCK2	Yeast Casein Kinase I homologue 2 Cell 2008 135(1):174-188	Deletion mutant shows decreased infectivity and melanin production, increased in casule size. Cell 2008 135(1):174-188	YCK1/2/3	Yeast Casein Kinase I homologue 1/2/3	ScYck1 is a aalmitoylated plasma membrane-bound casein kinase I (CK1) isoform; shares redundant functions with Yck2p in morphogenesis, proper septin assembly, endocytic trafficking, and glucose sensing; stabilized by Sod1p binding in the presence of glucose and oxygen, causing glucose repression of respiratory metabolism; YCK1 has a paralog, YCK2, that arose from the whole genome duplication. ScY…
118	CNAG_00683	1: 1779174-1782561 +	CMGC	Group 1	Protein kinase	Protein kinase domain, Protein tyrosine kinase	CMGC/CLK protein kinase					KNS1/YAK1	Kinase Next to SPA2 1 / Yet Another Kinase 1	ScKns1 is a protein kinase involved in negative regulation of PolIII transcription; effector kinase of the TOR signaling pathway and phosphorylates Rpc53p to regulate ribosome and tRNA biosynthesis; member of the LAMMER family of protein kinases, which are serine/threonine kinases also capable of phosphorylating tyrosine residues; capable of autophosphorylation.
119	CNAG_00877	5: 1747811-1750105 +	-	Group 2	P-loop kinase	Adenylate kinase	ADK, ADK_lid					ADK2	ADenylate Kinase 2	ScAdk2 is a mitochondrial adenylate kinase; catalyzes the reversible synthesis of GTP and AMP from GDP and ADP; may serve as a back-up for synthesizing GTP or ADP depending on metabolic conditions; 3' sequence of ADK2 varies with strain background.
120	CNAG_01061	5: 1308807-1312578 +	AGC	Group 1	Protein kinase	Protein kinase domain, Protein tyrosine kinase	serine/threonine protein kinase	O	FRK102	Fatty acyl-CoA synthetase and RNA processing-associated Kinase 1-like 02 This study		N/O
121	CNAG_01250	5: 804118-807451 +	-	Group 2	P-loop kinase	Fungal tRNA ligase phosphodiesterase domain, tRNA ligase kinase domain, RNA ligase	tRNA ligase					TRL1	tRNA Ligase 1	ScTrl1 is a tRNA ligase; required for tRNA splicing and for both splicing and translation of HAC1 mRNA in the UPR; has phosphodiesterase, polynucleotide kinase, and ligase activities; localized at the inner nuclear envelope and partially to polysomes. Null mutant is inviable.
122	CNAG_01285	5: 688955-691049 -	AGC	Group 1	Protein kinase	Aur protein kinase	Pkinase					IPL1	Increase in PLoidy 1	ScIpl1 is a aurora kinase of chromosomal passenger complex; mediates release of mono-oriented kinetochores from microtubules in meiosis I, and kinetochore release from SPB clusters at meiotic exit; helps maintain condensed chromosomes during anaphase; required for SPB cohesion and prevention of multipolar spindle formation; promotes telomerase release at G2/M; Iocalizes to nuclear foci that diffu…
123	CNAG_01364	5: 490768-492660 +	-	Group 2	P-loop kinase	Guanylate kinase	Guanylate_kinase					GUK1	GUanylate Kinase 1	ScGuk1 is a guanylate kinase; converts GMP to GDP; required for growth and mannose outer chain elongation of cell wall N-linked glycoproteins. Null mutant is inviable.
124	CNAG_01664	11: 555383-557117 +	CMGC	Group 1	Protein kinase	Protein kinase domain, Protein tyrosine kinase	CMGC/CDK/CDC2 protein kinase					CDC28	Cell Division Cycle 28	ScCdc28 is cyclin-dependent kinase (CDK) catalytic subunit; master regulator of mitotic and meiotic cell cycles; alternately associates with G1, S, G2/M phase cyclins, which provide substrate specificity; regulates basal transcription, chromosome dynamics, growth, morphogenesis; transcript induction in osmostress involves antisense RNA; human homologs CDK1, CDK2, CDK3 can each complement yeast cd…
125	CNAG_01687	11: 611342-613588 +	RIO	Group 1	Protein kinase	Atypical/RIO/RIO2 protein kinase	Rio1, Rio2_N					RIO2	RIght Open reading frame 2	ScRio2 is a essential serine kinase involved in the processing of 20S pre-rRNA; involved in the processing of the 20S pre-rRNA into mature 18S rRNA; has similarity to Rio1p. Null mutant is inviable
126	CNAG_01820	11: 999759-1002752 +	-	Group 5	Pyruvate kinase	Pyruvate kinase	Pyruvate kinase alpha/beta domain, Pyruvate barrel domain					CDC19	Cell Division Cycle 19	ScCdc19 is a pyruvate kinase; functions as a homotetramer in glycolysis to convert phosphoenolpyruvate to pyruvate, the input for aerobic (TCA cycle) or anaerobic (glucose fermentation) respiration; regulated via allosteric activation by fructose bisphosphate; CDC19 has a paralog, PYK2, that arose from the whole genome duplication. Null mutant is inviable.
127	CNAG_01845	11: 1063632-1067774 -	-	Group 1	Protein kinase	Hr1 repeat, Phorbol esters/diacylglycerol binding domain (C1 domain), Protein kinase domain, Protein tyrosine kinase, Protein kinase C terminal domain	AGC/PKC protein kinase					PKC1	Protein Kinase C 1	ScPkc1 is a protein serine/threonine kinase; essential for cell wall remodeling during growth; localized to sites of polarized growth and the mother-daughter bud neck; homolog of the alpha, beta, and gamma isoforms of mammalian protein kinase C (PKC). Null mutant is inviable.
128	CNAG_01907	11: 1233511-1236907 +	CAMK	Group 1	Protein kinase	POLO box duplicated region, Kinase-like, Protein kinase domain, Protein tyrosine kinase	PLK/PLK1 protein kinase					CDC5	Cell Division Cycle 5	ScCdc5 is a polo-like kinase; controls targeting and activation of Rho1p at cell division site via Rho1p guanine nucleotide exchange factors; regulates Spc72p; also functions in adaptation to DNA damage during meiosis; regulates the shape of the nucleus and expansion of the nuclear envelope during mitosis; has similarity to Xenopus Plx1 and S. pombe Plo1p; possible Cdc28p substrate. Null mutant i…
129	CNAG_02007	11: 1515431-1517234 -	-	Group 2	P-loop kinase	Adenylate kinase 1	ADK, ADK_lid	O	ADK1	This study		ADK1	ADenylate Kinase 1	ScAdk1 is an adenylate kinase, required for purine metabolism; localized to the cytoplasm and the mitochondria; lacks cleavable signal sequence; protein abundance increases in response to DNA replication stress; mutations affecting Adk1p catalytic activity deregulate expression of phosphate utilization genes PHO5 and PHO84; human homolog AK1 can complement yeast adk1 mutant.
130	CNAG_02028	6: 1388515-1391943 -	CMGC	Group 1	Protein kinase	CMGC/SRPK protein kinase	Pkinase					SKY1	SRPK1-like Kinase in Yeast 1	ScSky1 is a SR protein kinase (SRPK); involved in regulating proteins involved in mRNA metabolism and cation homeostasis; similar to human SRPK1.
131	CNAG_02194	6: 942458-945232 -	AGC	Group 1	Protein kinase	AGC/NDR protein kinase	Pkinase					DBF20	DumbBell Forming 20	ScDbf20 is a Ser/Thr kinase involved in late nuclear division; one of the mitotic exit network (MEN) proteins; necessary for the execution of cytokinesis; also plays a role in regulating the stability of SWI5 and CLB2 mRNAs; DBF20 has a paralog, DBF2, that arose from the whole genome duplication.
132	CNAG_02202	6: 928670-929702 -	-	Group 2	P-loop kinase	Adenylylsulfate kinase	APS_kinase					MET14	METhionine requiring 14	ScMet14 is an adenylylsulfate kinase; required for sulfate assimilation and involved in methionine metabolism; human homolog PAPSS2 complements yeast null mutant.
133	CNAG_02285	6: 700010-701589 -	-	Group 3	Nucleoside diphosphate kinase	Nucleoside diphosphate kinase	nucleoside diphosphate kinase					YNK1	Yeast Nucleoside diphosphate Kinase 1	ScYnk1 is a nucleoside diphosphate kinase; catalyzes the transfer of gamma phosphates from nucleoside triphosphates, usually ATP, to nucleoside diphosphates by a mechanism that involves formation of an autophosphorylated enzyme intermediate; protein abundance increases in response to DNA replication stress.
134	CNAG_02459	6: 267742-270123 +	-	Group 1	Protein kinase	Atypical/ABC1/ABC1-A protein kinase	ABC1 family					COQ8	COenzyme Q 8	ScCoq8 is a protein required for ubiquinone biosynthesis and respiratory growth; exhibits genetic interaction with COQ9, suggesting a common function; similar to prokaryotic proteins involved in early steps of ubiquinone biosynthesis; COQ8 has a paralog, YBR230W-A, that arose from the whole genome duplication; human homolog ADCK3 can complement yeast null mutant, and is associated with respirator…
135	CNAG_02686	3: 1015614-1018863 -	-	Group 6	GHMP kinase	cystathionine beta-lyase	GHMP kinases N terminal Domain					STR3	Sulfur TRansfer 3	ScStr3 is a peroxisomal cystathionine beta-lyase; converts cystathionine into homocysteine; may be redox regulated by Gto1p; involved in the release of the aromatic thiol 3-mercaptohexanol during wine fermentation.
136	CNAG_02787	3: 766107-767532 -	-	Group 2	P-loop kinase	Dephospho-CoA kinase	Dephospho-CoA kinase					CAB5	Coenzyme A Biosynthesis 5	ScCab5 is a subunit of the CoA-Synthesizing Protein Complex (CoA-SPC); subunits of this complex are: Cab2p, Cab3p, Cab4p, Cab5p, Sis2p and Vhs3p; probable dephospho-CoA kinase (DPCK) that catalyzes the last step in coenzyme A biosynthesis; null mutant lethality is complemented by human homolog DCAKD and by E. coli coaE (encoding DPCK); detected in purified mitochondria in high-throughput studies;…
137	CNAG_02847	3: 626326-627568 +	-	Group 2	P-loop kinase	Thymidylate kinase	Thymidylate kinase					CDC8	Cell Division Cycle 8	Thymidylate and uridylate kinase; functions in de novo biosynthesis of pyrimidine deoxyribonucleotides; converts dTMP to dTDP and dUMP to dUTP; essential for mitotic and meiotic DNA replication; homologous to S. pombe Tmp1p. Null mutant is inviable.
138	CNAG_02866	3: 575301-578030 +	-	Group 14	Pantothenate kinase	pantothenate kinase	panK_eukar: pantothenate kinase					CAB1	Coenzyme A Biosynthesis 1	ScCab1 is a pantothenate kinase, ATP:D-pantothenate 4'-phosphotransferase; catalyzes the first committed step in the universal biosynthetic pathway for synthesis of coenzyme A (CoA); transcriptionally regulated by Upc2p via a sterol response element. Null mutant is inviable.
139	CNAG_02897	3: 502286-506743 -	-	Group 1	Lipid kinase	inositol hexaphosphate kinase 1	Inositol polyphosphate kinase				They identified a putative IP6 kinase-encoding gene (CNAG_02897/KCS1) inC. neoformans var. grubii (strain H99) using Kcs1 from S. cerevisiae in a homology search. Kcs1 is the major IP6 kinase (producing IP7) and Asp1 as an IP7 kinase (producing IP8). Kcs1-derived IP7 is the most crucial PP-IP for cryptococcal drug susceptibility and the production of virulence determinants. mBIO 2015 6(3) 1-15	KCS1	pKC1 Suppressor 1	ScKcs1 is an inositol hexakisphosphate and inositol heptakisphosphate kinase; generation of high energy inositol pyrophosphates by Kcs1p is required for many processes such as vacuolar biogenesis, stress response, RNA polymerase I-mediated rRNA transcription and telomere maintenance; inositol hexakisphosphate is also known as IP6; inositol heptakisphosphate is also known as IP7.
140	CNAG_02915	3: 455884-460438 -	AGC	Group 1	Protein kinase	AGC/PDK1 protein kinase	Pkinase	O	PKH202	Pkb-activating Kinase Homolog 202 Cell 2008 135(1):174-188	Deletion mutant shows decreased infectivity. Cell 2008 135(1):174-188 Melanin production defect on Niger seed medium. Thermosensitivity. Scientific Reports 2015 5(8767)	PKH1	Pkb-activating Kinase Homolog 1	ScPkh1 is a serine/threonine protein kinase; involved in sphingolipid-mediated signaling pathway that controls endocytosis; activates Ypk1p and Ykr2p, components of signaling cascade required for maintenance of cell wall integrity; redundant with Pkh2p; PKH1 has a paralog, PKH2, that arose from the whole genome duplication.
141	CNAG_02962	3: 330098-333229 +	CMGC	Group 1	Protein kinase	CMGC/DYRK/PRP4 protein kinase	Pkinase					YAK1	Yet Another Kinase 1	Serine-threonine protein kinase; component of a glucose-sensing system that inhibits growth in response to ScYak1 is a glucose availability; upon nutrient deprivation Yak1p phosphorylates Pop2p to regulate mRNA deadenylation, the co-repressor Crf1p to inhibit transcription of ribosomal genes, and the stress-responsive transcription factors Hsf1p and Msn2p; nuclear localization negatively regulate…
142	CNAG_02976	3: 299718-301093 +	-	Group 10	Riboflavin kinase	riboflavin kinase	riboflavin kinase					FMN1	FMN biosynthesis 1	ScFmn1 is a riboflavin kinase, produces riboflavin monophosphate (FMN); FMN is a necessary cofactor for many enzymes; predominantly localizes to the microsomal fraction and also found in the mitochondrial inner membrane. Null mutant is inviable.
143	CNAG_03137	8: 158870-160814 -	CMGC	Group 1	Protein kinase	CMGC/CDK protein kinase	Protein tyrosine kinase, Protein kinase domain	O	PHO8501	PHOsphate metabolism 85-like 01 This study		PHO85	PHOsphate metabolism 85	ScPho85 is a cyclin-dependent kinase; has ten cyclin partners; involved in regulating the cellular response to nutrient levels and environmental conditions and progression through the cell cycle.
144	CNAG_03171	8: 241538-245801 -	CAMK	Group 1	Protein kinase	Wee protein kinase	Protein kinase domain, Protein tyrosine kinase					SWE1	Saccharomyces WEe U1	ScSwe1 is a protein kinase that regulates the G2/M transition; regulates the G2/M transition by inhibition of Cdc28p kinase activity; localizes to the nucleus and to the daughter side of the mother-bud neck; phosphorylates conserved tyrosine residue in N-terminus of Hsp90 in cell-cycle associated manner, thus modulating the ability of Hsp90 to chaperone a selected clientele; homolog of S. pombe W…
145	CNAG_03358	8: 742046-744593 -	-	Group 2	phosphoglycerate kinase	Phosphoglycerate kinase	PGK					PGK1	3-PhosphoGlycerate Kinase 1	ScPgk1 is a 3-phosphoglycerate kinase; catalyzes transfer of high-energy phosphoryl groups from the acyl phosphate of 1,3-bisphosphoglycerate to ADP to produce ATP; key enzyme in glycolysis and gluconeogenesis. Null mutant is inviable.
146	CNAG_03701	2: 569205-574881 -	-	Group 2	P-loop kinase	3-phosphoshikimate 1-carboxyvinyltransferase	arom polypeptide					ARO1	AROmatic amino acid requiring 1	ScAro1 is a pentafunctional arom protein; catalyzes steps 2 through 6 in the biosynthesis of chorismate, which is a precursor to aromatic amino acids.
147	CNAG_03791	2: 823695-827579 -	AGC	Group 1	Protein kinase	CAMKK/ELM protein kinase	Protein tyrosine kinase, Protein kinase domain					SAK1	Snf1 Activating Kinase 1	ScSak1 is an upstream serine/threonine kinase for the SNF1 complex; plays a role in pseudohyphal groth; partially redundant with Elm1p and Tos3p; members of this family have functional orthology with LKB1, a mammalian kinase associated with Peutz-Jeghers cancer-susceptibility syndrome; SAK1 has a paralog, TOS3, that arose from the whole genome duplication.
148	CNAG_03796	2: 832161-835383 +	STE	Group 1	Protein kinase	NAK protein kinase	Pkinase	O	ENV7	This study		ENV7	late ENdosome and Vacuole interface function 7	ScEnv7 is a vacuolar membrane protein kinase; negatively regulates membrane fusion; associates with vacuolar membrane through palmitoylation of one or more cysteines in consensus sequence; vacuolar membrane association is essential to its kinase activity; mutant shows defect in CPY processing; ortholog of human serine/threonine kinase 16 (STK16).
149	CNAG_03821	2: 927673-931667 +	PIKK	Group 1	Protein kinase	phosphatidylinositol 3-kinase	PI3_PI4_kinase, PI3Ka, PI3K_C2					VPS34	Vacuolar Protein Sorting 34	ScVps34 is a phosphatidylinositol (PI) 3-kinase that synthesizes PI-3-phosphate; forms membrane-associated signal transduction complex with Vps15p to regulate protein sorting; activated by the GTP-bound form of Gpa1p; a fraction is localized, with Vps15p, to nuclear pores at nucleus-vacuole junctions and may facilitate transcription elongation for genes positioned at the nuclear periphery.
150	CNAG_04083	2: 1578049-1582156 -	-	Group 8	Dolichol kinase	dolichol kinase						SEC59	SECretory 59	ScSec59 is a dolichol kinase; catalyzes the terminal step in dolichyl monophosphate (Dol-P) biosynthesis; required for viability and for normal rates of lipid intermediate synthesis and protein N-glycosylation. Null mutant is inviable.
151	CNAG_04118	9: 53031-57045 -	CMGC	Group 1	Protein kinase	CMGC/CDK/CRK7 protein kinase	Pkinase					CTK1	Carboxy-Terminal domain Kinase 1	ScCtk1 is a catalytic (alpha) subunit of C-terminal domain kinase I (CTDK-I); phosphorylates both RNA pol II subunit Rpo21p to affect transcription and pre-mRNA 3' end processing, and ribosomal protein Rps2p to increase translational fidelity; required for H3K36 trimethylation but not dimethylation by Set2p; suggested stimulatory role in 80S formation during translation initiation; similar to the…
152	CNAG_04148	9: 131714-134743 +	CAMK	Group 1	Protein kinase	NEK protein kinase	Pkinase					KIN3	protein KINase 3	ScKin3 is a nonessential serine/threonine protein kinase; possible role in DNA damage response; influences tolerance to high levels of ethanol.
153	CNAG_04156	9: 152273-153608 +	-	Group 6	GHMP kinase	Homoserine kinase	GHMP kinase_N					THR1	THReonine requiring 1	ScThr1 is a homoserine kinase; conserved protein required for threonine biosynthesis; long-lived protein that is preferentially retained in mother cells and forms cytoplasmic filaments; expression is regulated by the GCN4-mediated general amino acid control pathway.
154	CNAG_04191	9: 247515-251402 -	-	Group 1	Protein kinase	SCYL protein kinase	No Protein Domains Found	O	CEX1	This study		CEX1	Cytoplasmic EXport protein 1	ScCex1 is a component of nuclear aminoacylation-dependent tRNA export pathway; cytoplasmic; interacts with nuclear pore component Nup116p; copurifies with tRNA export receptors Los1p and Msn5p, as well as eIF-1a; required for activation of RAN GTPase Gsp1p and dissociation of receptor-tRNA-Gsp1p export complex; recruits Rna1p from cytoplasm to NPC, facilitates Rna1p activation of Gsp1p GTPase act…
155	CNAG_04272	9: 447790-449966 -	AGC	Group 1	Protein kinase	CAMK/CAMK1 protein kinase	Lipopolysaccharide kinase (Kdo/WaaP) family, Kinase-like, Protein tyrosine kinase, Protein kinase domain	O	CMK2	This study		CMK1	CalModulin dependent protein Kinase 1	ScCmk1 is a calmodulin-dependent protein kinase; may play a role in stress response, many Ca++/calmodulin dependent phosphorylation substrates demonstrated in vitro, amino acid sequence similar to mammalian Cam Kinase II; CMK1 has a paralog, CMK2, that arose from the whole genome duplication.
156	CNAG_04314	9: 540506-542584 -	-	Group 2	Phosphofructokinase-like kinase	NAD+ kinase	NAD_kinase	O	YEF1	This study		YEF1	-	ScYef1 is an ATP-NADH kinase; phosphorylates both NAD and NADH; homooctameric structure consisting of 60-kDa subunits; similar to Pos5p; overexpression complements certain pos5 phenotypes; YEF1 has a paralog, UTR1, that arose from the whole genome duplication.
157	CNAG_04335	9: 596080-603538 -	PIKK	Group 1	Lipid kinase	phosphatidylinositol 4-kinase	Phosphoinositide 3-kinase family, accessory domain (PIK domain), Phosphatidylinositol 3- and 4-kinase					STT4	STaurosporine and Temperature sensitive 4	ScStt4 is a phosphatidylinositol-4-kinase; functions in the Pkc1p protein kinase pathway; required for normal vacuole morphology, cell wall integrity, and actin cytoskeleton organization. Null mutant is inviable.
158	CNAG_04347	9: 634376-636883 +	-	Group 2	Aspartokinase kinase	aspartate kinase	ACT domain, asp_kinases: aspartate kinase, Amino acid kinase family					HOM3	HOMoserine requiring 3	ScHom3 is a spartate kinase (L-aspartate 4-P-transferase); cytoplasmic enzyme that catalyzes the first step in the common pathway for methionine and threonine biosynthesis; expression regulated by Gcn4p and the general control of amino acid synthesis.
159	CNAG_04577	10: 986939-989104 +	-	Group 3	Nucleoside diphosphate kinase	Nucleoside-diphosphate kinase	NDK					N/O
160	CNAG_04843	10: 254518-256968 -	-	Group 1	Protein kinase	Atypical/ABC1/ABC1-B protein kinase	ABC1 family					MCP2	Mdm10 Complementing Protein 2	ScMcp2 is a mitochondrial protein of unknown function involved in lipid homeostasis; associates with mitochondrial ribosome; integral membrane protein that localizes to the mitochondrial inner membrane; involved in mitochondrial morphology; non-essential gene which interacts genetically with MDM10, and other members of the ERMES complex; transcription is periodic during the metabolic cycle; homol…
161	CNAG_05104	4: 442324-444641 -	CAMK	Group 1	Protein kinase	CAMK protein kinase	Protein kinase domain, Protein tyrosine kinase, Kinase-like	O	FRK101	Fatty acyl-CoA synthetase and RNA processing-associated Kinase 1-like 01 This study		FRK1	Fatty acyl-CoA synthetase and RNA processing-associated Kinase 1	ScFrk1 is a protein kinase of unknown cellular role; green fluorescent protein (GFP)-fusion protein localizes to the cytoplasm; interacts with rRNA transcription and ribosome biogenesis factors and the long chain fatty acyl-CoA synthetase Faa3p; FRK1 has a paralog, KIN4, that arose from the whole genome duplication.
162	CNAG_05125	4: 494470-495934 +	-	Group 6	GHMP kinase	diphosphomevalonate decarboxylase	GHMP kinases N terminal domain, mevDPdecarb: diphosphomevalonate					MVD1	MeValonate pyrophosphate Decarboxylase 1	ScMvd1 is a mevalonate pyrophosphate decarboxylase; essential enzyme involved in the biosynthesis of isoprenoids and sterols, including ergosterol; acts as a homodimer. Null mutant is inviable.
163	CNAG_05200	4: 700003-701772 +	-	Group 2	Ribokinase-like kinase	Pyridoxal kinase	Phos_pyr_kinase	O	BUD16	This study		BUD16	BUD site selection 16	ScBud16 is a putative pyridoxal kinase; a key enzyme involved in pyridoxal 5'-phosphate synthesis, the active form of vitamin B6; required for genome integrity; involved in bud-site selection; similarity to yeast BUD17 and human pyridoxal kinase (PDXK).
164	CNAG_05274	4: 900456-903736 +	STE	Group 1	Protein kinase	STE/STE20/YSK protein kinase	Pkinase					KIC1	Kinase that Interacts with Cdc31p 1	ScKic1 is aprotein kinase of the PAK/Ste20 family, required for cell integrity; physically interacts with Cdc31p (centrin), which is a component of the spindle pole body; part of the RAM network that regulates cellular polarity and morphogenesis.
165	CNAG_05386	14: 167376-169668 -	-	Group 2	Aspartokinase kinase	glutamate 5-kinase	Amino acid kinase family, proB: glutamate 5-k, PUA domain	O	PRO1	This study		PRO1	PROline requiring 1	Gamma-glutamyl kinase; catalyzes the first step in proline biosynthesis; PRO1 has a paralog, YHR033W, that arose from the whole genome duplication.
166	CNAG_05484	14: 432836-435610 -	CAMK	Group 1	Protein kinase	CAMKK/CAMKK-META protein kinase	Protein kinase domain, Protein tyrosine kinase, Kinase-like					TOS3	Target Of Sbf 3	Protein kinase; related to and functionally redundant with Elm1p and Sak1p for the phosphorylation and activation of Snf1p; functionally orthologous to LKB1, a mammalian kinase associated with Peutz-Jeghers cancer-susceptibility syndrome; TOS3 has a paralog, SAK1, that arose from the whole genome duplication.
167	CNAG_05549	14: 613560-617482 +	CMGC	Group 1	Protein kinase	CMGC/CDK protein kinase	Protein kinase domain , Protein tyrosine kinase					CTK1/SGV1	Carboxy-Terminal domain Kinase 1 / Suppressor of Gpa1-Val50 mutation	ScCtk1 is a catalytic (alpha) subunit of C-terminal domain kinase I (CTDK-I); phosphorylates both RNA pol II subunit Rpo21p to affect transcription and pre-mRNA 3' end processing, and ribosomal protein Rps2p to increase translational fidelity; required for H3K36 trimethylation but not dimethylation by Set2p; suggested stimulatory role in 80S formation during translation initiation; similar to the…
168	CNAG_05935	7: 1255168-1256575 +	-	Group 2	P-loop kinase	UMP-CMP kinase	UMP-CMP kinase family, Thymidylate kinase, Adenylate kinase, AAA domain					URA6	URAcil requiring 5	ScUra6 is an uridylate kinase; catalyzes the seventh enzymatic step in the de novo biosynthesis of pyrimidines, converting uridine monophosphate (UMP) into uridine-5'-diphosphate (UDP). Null mutant is inviable.
169	CNAG_05970	7: 1357618-1361821 +	STE	Group 1	Protein kinase	STE/STE20/PAKA protein kinasedomain	Protein tyrosine kinase, Protein kinase domain, P21-Rho binding					STE20	STErile 20	ScSte20 is a Cdc42p-activated signal transducing kinase; involved in pheromone response, pseudohyphal/invasive growth, vacuole inheritance, down-regulation of sterol uptake; GBB motif binds Ste4p; member of the PAK (p21-activated kinase) family.
170	CNAG_06001	12: 49162-51414 +	-	Group 6	GHMP kinase	Phosphomevalonate kinase	GHMP kinases N, GHMP kinases C					ERG8	ERGosterol biosynthesis	ScErg8 is a phosphomevalonate kinase; an essential cytosolic enzyme that acts in the biosynthesis of isoprenoids and sterols, including ergosterol, from mevalonate. Null mutant is inviable.
171	CNAG_06174	12: 513691-521164 +	STE	Group 1	Protein kinase	PEK/GCN2 protein kinase	Pkinase					GCN2	General Control Nonderepressible 2	ScGcn2 is a protein kinase; phosphorylates the alpha-subunit of translation initiation factor eIF2 (Sui2p) in response to starvation; activated by uncharged tRNAs and the Gcn1p-Gcn20p complex; contributes to DNA damage checkpoint control.
172	CNAG_06432	13: 465538-467493 +	-	Group 4	Acetate kinase	acetate kinase	Acetokinase family, ackA					N/O
173	CNAG_06445	13: 503299-505368 +	CMGC	Group 1	Protein kinase	CMGC/CDK/CDK7 protein kinase	Pkinase					KIN28	protein KINase 28	ScKin28 is a serine/threonine protein kinase, subunit of transcription factor TFIIH; involved in transcription initiation at RNA polymerase II promoters; phosphorylates Ser5 residue of the PolII C-terminal domain (CTD) at gene promoters; relocalizes to the cytosol in response to hypoxia. Null mutant is inviable.
174	CNAG_06454	13: 524076-526504 +	RIO	Group 1	Protein kinase	Atypical/RIO/RIO1 protein kinase	RIO1 family					RIO1	RIght Open reading frame 1	Serine kinase involved in cell cycle regulation and rDNA integrity; associated with late pre-40S particles via its ScRio1 is a conserved C-terminal domain and participates in late 40S biogenesis; association with pre-40S particles regulated by its catalytic ATPase site and likely occurs after the release of Rio2p from these particles; involved in cell cycle progression and processing of the 20S p…
175	CNAG_06489	13: 651411-653002 -	-	Group 2	Ribokinase-like kinase	adenosine kinase	pfkB family carbohydrate kinase					ADO1	ADenOsine kinase 1	ScAdo1 is an adenosine kinase; required for the utilization of S-adenosylmethionine (AdoMet); may be involved in recycling adenosine produced through the methyl cycle.
176	CNAG_06490	13: 653045-658093 +	CAMK	Group 1	Protein kinase	CAMK/CAMKL protein kinase	Pkinase	O	SNF102	Sucrose NonFermenting 1-like 02 This study		SNF1	Sucrose NonFermenting 1	ScSnf1 is an AMP-activated serine/threonine protein kinase; found in a complex containing Snf4p and members of the Sip1p/Sip2p/Gal83p family; required for transcription of glucose-repressed genes, thermotolerance, sporulation, and peroxisome biogenesis; involved in regulation of the nucleocytoplasmic shuttling of Hxk2p; regulates filamentous growth in response to starvation.
177	CNAG_06500	13: 681341-683216 +	-	Group 1	Lipid kinase	arginine metabolism transcriptional control protein	Inositol polyphosphate kinase					ARG82	ARGinine requiring 82	ScArg82 is an inositol polyphosphate multikinase (IPMK); sequentially phosphorylates Ins(1,4,5)P3 to form Ins(1,3,4,5,6)P5; also has diphosphoinositol polyphosphate synthase activity; regulates arginine-, phosphate-, and nitrogen-responsive genes.
178	CNAG_06642	7: 361370-370132 +	PIKK	Group 1	Protein kinase	Atypical/PIKK/FRAP protein kinase	PI3_PI4_kinase					TOR2	Target Of Rapamycin 2	ScTor2 is a PIK-related protein kinase and rapamycin target; subunit of TORC1, a complex that regulates growth in response to nutrients and TORC2, a complex that regulates cell-cycle dependent polarization of the actin cytoskeleton; involved in meiosis; TOR2 has a paralog, TOR1, that arose from the whole genome duplication. Null mutant is inviable.
179	CNAG_06845	5: 86078-91908 +	STE	Group 1	Protein kinase	STE/STE11/CDC15 protein kinase	Protein kinase domain, Protein tyrosine kinase				CDC15 deletion was reported in Madhani’s study to show grow defects at 37°C. Cell 2008 135(1):174-188	CDC15	Cell Division Cycle 15	ScCdc15 is a protein kinase of the Mitotic Exit Network; localized to the spindle pole bodies at late anaphase; promotes mitotic exit by directly switching on the kinase activity of Dbf2p; required for spindle disassembly after meiosis II; relocalizes to the cytoplasm upon DNA replication stress. Null mutant is inviable.
180	CNAG_07372	1: 1580464-1582938 +	-	Group 2	P-loop kinase	6-phosphofructo-2-kinase/fructose-2,6-bisphosphatase	Histidine phosphatase superfamily (branch 1), 6-phosphofructo-2-kinase	O	OXK1	OXidative stress related Kinase 1 This study		YLR345W	-	YLR345W is similar to 6-phosphofructo-2-kinase enzymes; mRNA expression is repressed by the Rfx1p-Tup1p-Ssn6p repressor complex; YLR345W is not an essential gene
181	CNAG_07377	1: 1620207-1632532 +	PIKK	Group 1	Protein kinase	transformation/transcription domain-associated protein	Phosphatidylinositol 3- and 4-kinase, FAT domain					TRA1	similar to human TRRAP 1	ScTra1 is a subunit of SAGA and NuA4 histone acetyltransferase complexes; interacts with acidic activators (e.g., Gal4p) which leads to transcription activation; similar to human TRRAP, which is a cofactor for c-Myc mediated oncogenic transformation. Null mutant is inviable.
182	CNAG_07408	5: 230211-233167 -	STE	Group 1	Protein kinase	STE/STE20/PAKA protein kinase	Pkinase					CLA4	CLn Activity dependant 4	ScCla4 is a Cdc42p-activated signal transducing kinase; member of the PAK (p21-activated kinase) family, along with Ste20p and Skm1p; involved in septin ring assembly, vacuole inheritance, cytokinesis, sterol uptake regulation; phosphorylates Cdc3p and Cdc10p; CLA4 has a paralog, SKM1, that arose from the whole genome duplication.
183	CNAG_07427	5: 618578-621713 +	CK1	Group 1	Protein kinase	CK1/CK1/CK1-D protein kinase	Protein tyrosine kinase, Protein kinase domain		CCK2	Cryptococcus Casein Kinase 2 Eukaryotic Cell 2011 10(11):1455-1465	They have identified a Cck1 homolog in the H99 genome (Cck2), but its function remains to be understood. It is also possible that there are multiple substrates playing a collective role in fungal virulence and that Cck1 phosphorylates only some of them. Eukaryotic Cell 2011 10(11):1455-1464	HRR25	HO and Radiation Repair 25	ScHrr25 is a protein kinase; involved in regulating diverse events including vesicular trafficking, DNA repair, Cvt pathway, and chromosome segregation; binds the CTD of RNA pol II; phosphorylates the COPII coat; phosphorylates Tif6p which plays a critical role in 60S ribosomal subunit biogenesis; interacts with Sit4p phosphatase; homolog of mammalian casein kinase 1delta (CK1delta).

## Sheet: Kinomer BLAST
Supplemental Data 1. List of Cryptococcus neoformans kinases (Kinomer BLAST)
gene ID_JEC21	GROUP	HMM	E-VALUE	gene ID_H99
CNA00360	PDHK	PDHK.hmm	1.4e-74	CNAG_00047
CNA00360	PDHK	PDHK.hmm	2.6e-63	CNAG_00047
CNA01180	CAMK	CAMK_sub5.hmm	1.8e-75	CNAG_00130
CNA01180	CAMK	CAMK_sub5.hmm	5e-70	CNAG_00130
CNA03840	AGC	AGC_sub2.hmm	1.9e-117	CNAG_00396
CNA03940	STE	STE_sub4.hmm	2.5e-81	CNAG_00405
CNA04030	CMGC	CMGC_sub2.hmm	5.2e-88	CNAG_00415
CNA05390	CK1	CK1_sub2.hmm	3e-167	CNAG_00556
CNA05390	CK1	CK1_sub2.hmm	3e-167	CNAG_00556
CNA06160	CMGC	CMGC_sub3.hmm	1.6e-16	CNAG_00636
CNA06620	CMGC	CMGC_sub2.hmm	1e-59	CNAG_00683
CNA07240	Other	CAMK_sub2.hmm	4.4e-13	CNAG_00745
CNA07470	STE	STE_sub3.hmm	3.9e-69	CNAG_00769
CNA07600	STE	STE_sub3.hmm	1.8e-27	CNAG_00782
CND01920	Other	CAMK_sub7.hmm	1.1e-09	CNAG_01061
CND04050	AGC	AGC_sub4.hmm	1e-65	CNAG_01285
CNC01260	AGC	AGC_sub4.hmm	1.2e-13	CNAG_01612
CNC01750	CMGC	CMGC_sub3.hmm	8.5e-117	CNAG_01664
CNB00720	CMGC	CMGC_sub3.hmm	1.3e-97	CNAG_01664
CNC01960	RIO	RIO.hmm	2.7e-06	CNAG_01687
CNC02350	STE	STE_sub3.hmm	2.9e-73	CNAG_01730
CNC03300	AGC	AGC_sub5.hmm	7.2e-130	CNAG_01845
CNK02470	CMGC	CMGC_sub3.hmm	1e-08	CNAG_01905
CNK02500	CAMK	CAMK_sub4.hmm	2.7e-67	CNAG_01907
CNK02740	CAMK	CAMK_sub3.hmm	1.1e-75	CNAG_01938
CNE05060	CMGC	CMGC_sub4.hmm	2.9e-121	CNAG_02028
CNE03450	AGC	AGC_sub2.hmm	1.3e-53	CNAG_02194
CNE03070	PIKK	PIKK.hmm	7.6e-85	CNAG_02233
CNE01930	STE	STE_sub3.hmm	1.2e-65	CNAG_02357
CNE01630	AGC	AGC_sub2.hmm	7.4e-58	CNAG_02389
CNC06590	CMGC	CMGC_sub1.hmm	1.1e-107	CNAG_02511
CNE00520	CMGC	CMGC_sub1.hmm	1.7e-102	CNAG_02511
CNE00350	CMGC	CMGC_sub1.hmm	1.4e-93	CNAG_02531
CNK01630	CAMK	CAMK_sub3.hmm	1.2e-101	CNAG_02675
CNK01680	Other	CAMK_sub2.hmm	4.2e-05	CNAG_02680
CNC05250	AGC	AGC_sub4.hmm	1.6e-49	CNAG_02915
CNC05730	CMGC	CMGC_sub3.hmm	2.4e-64	CNAG_02962
CNC00600	AGC	AGC_sub2.hmm	3.5e-102	CNAG_03024
CNG04270	CMGC	CMGC_sub3.hmm	5.5e-13	CNAG_03137
CNG04000	CAMK	CAMK_sub1.hmm	2.6e-45	CNAG_03167
CNG03960	CAMK	CAMK_sub2.hmm	2.9e-15	CNAG_03171
CNG03850	Other	AGC_sub1.hmm	0.0007	CNAG_03184
CNG03570	AGC	AGC_sub4.hmm	1.2e-14	CNAG_03216
CNG03180	AGC	AGC_sub3.hmm	4.4e-40	CNAG_03258
CNG02850	STE	STE_sub4.hmm	5.4e-148	CNAG_03290
CNG02130	AGC	AGC_sub4.hmm	4.4e-14	CNAG_03369
CNG00360	AGC	AGC_sub2.hmm	2.7e-119	CNAG_03567
CNB01690	Other	CAMK_sub5.hmm	1.3e-12	CNAG_03670
CNB02850	AGC	AGC_sub4.hmm	1.7e-16	CNAG_03791
CNB02900	Other	CAMK_sub5.hmm	2.2e-10	CNAG_03796
CNB03020	AGC	AGC_sub2.hmm	2.8e-100	CNAG_03811
CNB03330	Other	CAMK_sub1.hmm	1.3e-11	CNAG_03843
CNB05230	AGC	AGC_sub2.hmm	1.1e-95	CNAG_04040
CNI04400	PDHK	PDHK.hmm	4.6e-72	CNAG_04108
CNI04290	CMGC	CMGC_sub3.hmm	3.6e-85	CNAG_04118
CNI02840	CAMK	CAMK_sub7.hmm	5.2e-38	CNAG_04148
CNI02980	AGC	AGC_sub2.hmm	3.3e-113	CNAG_04162
CNI03350	CMGC	CMGC_sub2.hmm	1.9e-84	CNAG_04197
CNI04110	CAMK	CAMK_sub7.hmm	1.2e-93	CNAG_04272
CNI02670	CMGC	CMGC_sub1.hmm	1.1e-87	CNAG_04282
CNI01240	CMGC	CMGC_sub2.hmm	4.8e-95	CNAG_04433
CNI00410	CMGC	CMGC_sub1.hmm	1.3e-96	CNAG_04514
CNJ01100	AGC	AGC_sub2.hmm	2.6e-130	CNAG_04678
CNJ01850	STE	STE_sub4.hmm	2.8e-68	CNAG_04755
CNL06100	CAMK	CAMK_sub4.hmm	1.1e-32	CNAG_05005
CNL05560	STE	STE_sub4.hmm	4.9e-39	CNAG_05063
CNL05170	AGC	AGC_sub4.hmm	5.5e-15	CNAG_05104
CNL04130	CAMK	CAMK_sub6.hmm	1.6e-65	CNAG_05216
CNL04090	PIKK	PIKK.hmm	3.5e-50	CNAG_05220
CNH03560	STE	STE_sub4.hmm	9.1e-129	CNAG_05274
CNH01060	CAMK	CAMK_sub5.hmm	1.6e-81	CNAG_05439
CNH01420	CAMK	CAMK_sub7.hmm	6.4e-36	CNAG_05484
CNH01970	CMGC	CMGC_sub3.hmm	2.6e-77	CNAG_05549
CNH02070	CAMK	CAMK_sub7.hmm	7.7e-81	CNAG_05558
CNF02800	CMGC	CMGC_sub1.hmm	1.9e-42	CNAG_05694
CNF02070	PIKK	PIKK.hmm	6.1e-59	CNAG_05771
CNF00140	STE	STE_sub1.hmm	3.3e-106	CNAG_05970
CNM00930	CMGC	CMGC_sub2.hmm	4.9e-64	CNAG_06086
CNM01750	CMGC	CMGC_sub2.hmm	3.3e-13	CNAG_06174
CNM01920	CMGC	CMGC_sub3.hmm	5e-40	CNAG_06193
CNN00360	AGC	AGC_sub2.hmm	7e-123	CNAG_06301
CNN00400	Other	CAMK_sub2.hmm	5.1e-13	CNAG_06310
CNN00940	CK1	CK1_sub2.hmm	7.7e-69	CNAG_06366
CNN01700	CMGC	CMGC_sub3.hmm	4.4e-85	CNAG_06445
CNN01780	RIO	RIO.hmm	3e-58	CNAG_06454
CNN02140	CAMK	CAMK_sub7.hmm	1.2e-81	CNAG_06490
CNF04650	CAMK	CAMK_sub7.hmm	2.9e-116	CNAG_06552
CNF04490	CAMK	CAMK_sub7.hmm	1.9e-20	CNAG_06568
CNF03740	PIKK	PIKK.hmm	5.4e-105	CNAG_06642
CNF03480	TKL	TKL_sub3.hmm	3.2e-35	CNAG_06671
CNF03190	CMGC	CMGC_sub3.hmm	1.4e-15	CNAG_06697
CND05660	Other	TKL_sub5.hmm	1.7e-07	CNAG_06809
CND06250	STE	STE_sub4.hmm	3.7e-77	CNAG_06845
CND05760	STE	STE_sub4.hmm	1.1e-91	CNAG_06980
CNA06110	PIKK	PIKK.hmm	4.1e-10	CNAG_07377
CND05790	STE	STE_sub3.hmm	4e-103	CNAG_07408
CND04310	CK1	CK1_sub2.hmm	8.8e-193	CNAG_07427
CNK00420	CAMK	CAMK_sub2.hmm	1.3e-17	CNAG_07580
CNF02940	CAMK	CAMK_sub7.hmm	1.7e-21	CNAG_07667
CNH00290	CMGC	CMGC_sub3.hmm	4.4e-113	CNAG_08022

## Sheet: Non-constructed kinases
Supplementary Data 1. List of Cryptococcus neoformans kinases (Non-constructed by this study). Essential kinases in each organism are marked in red.
No.	H99 ID	C. neoformans gene name	S. cerevisiae orthologue	S. pombe orthologue	N. crassa orthologue	Essentiality	Knockout trial (Biolistic transformation times)	Number of the transformants	Confirmed by diagnostic PCR	Result of Southern analysis
1	CNAG_00388		MSS4	ITS3	NCU02295.7	Null mutant is inviable in S. cerevisiae. Null mutant is inviable in S. pombe.	4	25	2	Wrong genotype
2	CNAG_00683		KNS1	LKH1	NCU00230.7	Null mutant is inviable in N. crassa.	8	71	-
3	CNAG_00877		ADK2	-	-		5	27	3	Wrong genotype
4	CNAG_01250		TRL1	TRL1	NCU04410.7	Null mutant is inviable in S. cerevisiae. Null mutant is inviable in S. pombe.	5	8	-
5	CNAG_01285		IPL1	ARK1	NCU00108.7	Null mutant is inviable in S. cerevisiae. Null mutant is inviable in S. pombe. Null mutant is inviable in N. crassa.	5	8	-
6	CNAG_01364		GUK1	SPBC1198.05.1	NCU06300.7	Null mutant is inviable in S. cerevisiae. Null mutant is inviable in S. pombe.	6	26	-
7	CNAG_01664		CDC28	CDC2	NCU09778.7	Null mutant is inviable in S. cerevisiae. Null mutant is inviable in S. pombe.	4	2	2	Aneuploidy
8	CNAG_01687		RIO2	RIO2	NCU07722.7	Null mutant is inviable in S. cerevisiae. Null mutant is inviable in S. pombe.	8	30	-
9	CNAG_01820		CDC19	PYK1	NCU06075.7	Null mutant is inviable in S. cerevisiae. Null mutant is inviable in S. pombe.	4	12	-
10	CNAG_01845		PKC1	PCK2	NCU06544.7	Null mutant is inviable in S. cerevisiae. Null mutant is inviable in N. crassa.	6	96	4	Aneuploidy
11	CNAG_01907		CDC5	PLO1	NCU09258.7	Null mutant is inviable in S. cerevisiae. Null mutant is inviable in S. pombe. Null mutant is inviable in N. crassa.	10	51	2	Aneuploidy
12	CNAG_02028		SKY1	DSK1	NCU09202.7		5	17	1	Wrong genotype
13	CNAG_02194		DBF20	SID2	NCU09071.7	Null mutant is inviable in S. pombe.	7	30	3	Aneuploidy
14	CNAG_02202		MET14	MET14	NCU09896.7		5	21	2	Wrong genotype
15	CNAG_02285		YNK1	NDK1	NCU04202.7		4	13	5	Wrong genotype
16	CNAG_02459		COQ8	ABC1	NCU03823.7	Viability depends on conditions in S. pombe.	4	43	-
17	CNAG_02686		STR3	SPCC11E10.01.1	NCU07987.7		8	43	3	Wrong genotype
18	CNAG_02787		CAB5	CAB5	NCU00369.7	Null mutant is inviable in S. cerevisiae. Null mutant is inviable in S. pombe.	7	51	-
19	CNAG_02847		CDC8	TMP1	NCU07773.7	Null mutant is inviable in S. pombe.	6	43	2	Wrong genotype
20	CNAG_02866		CAB1	PTK1	NCU03154.7	Null mutant is inviable in S. pombe.	6	14	-
21	CNAG_02897	KCS1 mBIO 2015 6(3) 1-15	KCS1	SPCC970.08.1	NCU03546.7	Null mutant is inviable in S. pombe.	6	7	-
22	CNAG_02962		YAK1	PRP4	NCU10853.7	Null mutant is inviable in S. pombe. Null mutant is inviable in N. crassa.	4	29	-
23	CNAG_02976		FMN1	FMN1	NCU03970.7	Null mutant is inviable in S. cerevisiae. Null mutant is inviable in S. pombe.	4	23	2	Aneuploidy
24	CNAG_03171		SWE1	WEE1	NCU04326.7		4	16	-
25	CNAG_03358		PGK1	PGK1	NCU07914.7	Null mutant is inviable in S. pombe.	9	53	2	Aneuploidy
26	CNAG_03701		ARO1	ARO1	NCU01632.7	Null mutant is inviable in S. pombe.	5	39	-
27	CNAG_03791		SAK1	SSP1	-	Viability depends on conditions in S. pombe.	4	21	4	Aneuploidy
28	CNAG_03821		VPS34	PIK3	NCU00656.7	Null mutant is inviable in S. cerevisiae.	4	19	2	Aneuploidy
29	CNAG_04083		SEC59	SEC59	NCU03771.7	Null mutant is inviable in S. cerevisiae. Null mutant is inviable in S. pombe.	4	22	2	Aneuploidy
30	CNAG_04118		CTK1	LSK1	NCU06685.7	Null mutant is inviable in S. cerevisiae.	6	18	-
31	CNAG_04148		KIN3	FIN1	NCU03187.7		5	9	-
32	CNAG_04156		THR1	THR1	NCU04277.7	Null mutant is inviable in S. pombe.	4	36	-
33	CNAG_04335		STT4	STT4	NCU09367.7	Null mutant is inviable in S. cerevisiae.	6	23	-
34	CNAG_04347		HOM3	SPBC19F5.04.1	NCU04118.7	Null mutant is inviable in S. cerevisiae. Null mutant is inviable in S. pombe.	7	37	-
35	CNAG_04577		-	-	-		6	56	-
36	CNAG_04843		MCP2	SPBC15C4.02.1	NCU04259.7		4	16	4	Wrong genotype
37	CNAG_05125		MVD1	MVD1	NCU11381.7	Null mutant is inviable in S. cerevisiae. Null mutant is inviable in S. pombe.	5	39	3	Aneuploidy
38	CNAG_05274		KIC1	-	-		4	32	2	Wrong genotype
39	CNAG_05484		TOS3	CKK2	NCU06177.7		4	74	-
40	CNAG_05549		CTK1/SGV1	CDK9	NCU01435.7	Null mutant is inviable in S. cerevisiae. Null mutant is inviable in S. pombe. Null mutant is inviable in N. crassa.	6	34	2	Aneuploidy
41	CNAG_05935		URA6	SPCC1795.05c.1	NCU02812.7	Null mutant is inviable in S. cerevisiae.	6	24	-
42	CNAG_05970		STE20	SHK1	NCU03894.7	Null mutant is inviable in S. cerevisiae.	5	1	-
43	CNAG_06001		ERG8	ERG8	NCU08671.7	Null mutant is inviable in S. cerevisiae. Null mutant is inviable in S. pombe.	7	27	-
44	CNAG_06174		GCN2	GCN2	NCU01187.7	Null mutant is inviable in S. pombe.	5	14	-
45	CNAG_06432		-	-	NCU02712.7		5	14	4	Wrong genotype
46	CNAG_06445		KIN28	MCS6	NCU03659.7	Null mutant is inviable in S. cerevisiae. Null mutant is inviable in S. pombe.	6	34	-
47	CNAG_06454		RIO1	MCS6	NCU03659.7	Null mutant is inviable in S. cerevisiae. Null mutant is inviable in S. pombe.	6	12	-
48	CNAG_06489		ADO1	ADO1	NCU00414.7		7	24	5	Wrong genotype
49	CNAG_06500		ARG82	ARG82	NCU06315.7	Null mutant is inviable in S. pombe.	6	43	1	Aneuploidy
50	CNAG_06642		TOR2	TOR1	NCU05608.7	Null mutant is inviable in S. cerevisiae.	7	37	-
51	CNAG_06845	CDC15 Cell 2008 135(1):174-188	CDC15	CDC7	NCU01335.7	Null mutant is inviable in S. cerevisiae. Null mutant is inviable in S. pombe.	4	30	2	Aneuploidy
52	CNAG_07377		TRA1	TRA2	NCU01379.7	Null mutant is inviable in S. cerevisiae. Null mutant is inviable in S. pombe.	7	99	3	Aneuploidy
53	CNAG_07408		CLA4	SHK2	NCU00406.7		7	49	-
54	CNAG_07427	CCK2 Eukaryotic Cell 2011 10(11):1455-1464	HRR25	HHP1	NCU00685.7	Viability depends on conditions in S. pombe. Null mutant is inviable in N. crassa.	6	37	2	Aneuploidy
55	CNAG_00636	CDC7 (two-domain deletion)	CDC7	HSK1	NCU11410.7	Null mutant is inviable in S. cerevisiae. Null mutant is inviable in S. pombe.	4	28	-
