# Supplementary material for: Systematic functional analysis of kinases in the fungal pathogen Cryptococcus neoformans
Source: Nat Commun. 2016 Sep 28;7:12766. doi: 10.1038/ncomms12766 (PMC5052723; doi:10.1038/ncomms12766)
Supplement: Supplementary Data 2 — List of the pathogenic fungal kinases predicted based on the kinase domain database search [file ncomms12766-s3.xlsx]

## Sheet: C.neoformans
Supplementary Data 2. List of the pathogenic fungal kinases predicted based on the kinase domain database search (Cryptococcus neoformans). Eukaryotic protein kinase superfamilies are further classified into eight conventional protein kinase groups (ePKs) and five atypical groups (aPKs). Although Histidine kinase is not predicted by Kinomer, here we classified them as HisK in aPKs and marked red.
Locus	183 kinases	Genome Annotation	Superfamily	Family	Kinomer	MicrobialKinome	BestHit in C. alibcans	InterPro term(s)
CNAG_00047T0	Y	pyruvate dehydrogenase kinase	ATPase domain of HSP90 chaperone/DNA topoisomerase II/histidine kinase	alpha-ketoacid dehydrogenase kinase, C-terminal domain	PDHK		orf19.7281	IPR003594 : ATPase-like, ATP-binding domain,IPR004358 : Signal transduction histidine kinase-related protein, C-terminal,IPR005467 : Signal transduction histidine kinase, core,IPR018955 : Branched-chain alpha-ketoacid dehydrogenase kinase/Pyruvate dehydrogenase kinase, N-terminal
CNAG_00106T0	Y	two-component system sensor molecule	Homodimeric domain of signal transducing histidine kinase	Homodimeric domain of signal transducing histidine kinase	HisK			IPR001789 : Signal transduction response regulator, receiver domain,IPR003594 : ATPase-like, ATP-binding domain,IPR003661 : Signal transduction histidine kinase, subgroup 1, dimerisation/phosphoacceptor domain,IPR004358 : Signal transduction histidine kinase-related protein, C-terminal,IPR005467 : Signal transduction histidine kinase, core,IPR009082 : Signal transduction histidine kinase, homodim…
CNAG_00130T0	Y	CAMK/CAMK1/CAMK1-RCK protein kinase	Protein kinase-like (PK-like)	Protein kinases, catalytic subunit	CAMK	ePK	orf19.2268	IPR000719 : Protein kinase, catalytic domain,IPR002290 : Serine/threonine-protein kinase domain,IPR008271 : Serine/threonine-protein kinase, active site,IPR011009 : Protein kinase-like domain,IPR017442 : Serine/threonine-protein kinase-like domain,IPR019998 : Membrane insertion protein, OxaA/YidC, bacterial,IPR020635 : Tyrosine-protein kinase, catalytic domain
CNAG_00266T0	Y	hypothetical protein	P-loop containing nucleoside triphosphate hydrolases	Extended AAA-ATPase domain				IPR006083 : Phosphoribulokinase/uridine kinase
CNAG_00363T0	Y	two-component system sensor molecule	Homodimeric domain of signal transducing histidine kinase	Homodimeric domain of signal transducing histidine kinase	HisK			IPR001789 : Signal transduction response regulator, receiver domain,IPR003594 : ATPase-like, ATP-binding domain,IPR003661 : Signal transduction histidine kinase, subgroup 1, dimerisation/phosphoacceptor domain,IPR004358 : Signal transduction histidine kinase-related protein, C-terminal,IPR005467 : Signal transduction histidine kinase, core,IPR009082 : Signal transduction histidine kinase, homodim…
CNAG_00388T0	Y	1-phosphatidylinositol-4-phosphate 5-kinase	SAICAR synthase-like	Phosphatidylinositol phosphate kinase IIbeta, PIPK IIbeta			orf19.3153	IPR002498 : Phosphatidylinositol-4-phosphate 5-kinase, core,IPR016034 : Phosphatidylinositol-4-phosphate 5-kinase, core, subgroup,IPR023610 : Phosphatidylinositol-4-phosphate 5-kinase
CNAG_00396T0	Y	AGC/PKA protein kinase	Protein kinase-like (PK-like)	Protein kinases, catalytic subunit	AGC	ePK	orf19.2277	IPR000719 : Protein kinase, catalytic domain,IPR000961 : AGC-kinase, C-terminal,IPR002290 : Serine/threonine-protein kinase domain,IPR008271 : Serine/threonine-protein kinase, active site,IPR011009 : Protein kinase-like domain,IPR017441 : Protein kinase, ATP binding site,IPR017442 : Serine/threonine-protein kinase-like domain
CNAG_00405T0	Y	STE/STE20/YSK protein kinase	Protein kinase-like (PK-like)	Protein kinases, catalytic subunit	STE	ePK	orf19.191	IPR000719 : Protein kinase, catalytic domain,IPR002290 : Serine/threonine-protein kinase domain,IPR008271 : Serine/threonine-protein kinase, active site,IPR011009 : Protein kinase-like domain,IPR017441 : Protein kinase, ATP binding site,IPR017442 : Serine/threonine-protein kinase-like domain,IPR019998 : Membrane insertion protein, OxaA/YidC, bacterial,IPR020635 : Tyrosine-protein kinase, catalyti…
CNAG_00414T0	N	hypothetical protein	Ribokinase-like	Ribokinase-like			orf19.4548	IPR011611 : Carbohydrate/purine kinase
CNAG_00415T0	Y	CMGC/CDK protein kinase	Protein kinase-like (PK-like)	Protein kinases, catalytic subunit	CMGC	ePK	orf19.3856	IPR000719 : Protein kinase, catalytic domain,IPR002290 : Serine/threonine-protein kinase domain,IPR008271 : Serine/threonine-protein kinase, active site,IPR011009 : Protein kinase-like domain,IPR017442 : Serine/threonine-protein kinase-like domain,IPR020635 : Tyrosine-protein kinase, catalytic domain
CNAG_00454T0	N	hypothetical protein	P-loop containing nucleoside triphosphate hydrolases	Nucleotide and nucleoside kinases				No defined Interpro term
CNAG_00556T0	Y	CK1/CK1/CK1-G protein kinase	Protein kinase-like (PK-like)	Protein kinases, catalytic subunit	CK1	ePK	orf19.2222	IPR000719 : Protein kinase, catalytic domain,IPR002290 : Serine/threonine-protein kinase domain,IPR008271 : Serine/threonine-protein kinase, active site,IPR011009 : Protein kinase-like domain,IPR017441 : Protein kinase, ATP binding site,IPR017442 : Serine/threonine-protein kinase-like domain,IPR022247 : Casein kinase 1 gamma C-terminal
CNAG_00636T0	Y	CDC7 protein kinase	Protein kinase-like (PK-like)	Protein kinases, catalytic subunit	CMGC	ePK	orf19.3561	IPR000719 : Protein kinase, catalytic domain,IPR002290 : Serine/threonine-protein kinase domain,IPR008271 : Serine/threonine-protein kinase, active site,IPR011009 : Protein kinase-like domain,IPR017442 : Serine/threonine-protein kinase-like domain
CNAG_00683T0	Y	CMGC/CLK protein kinase	Protein kinase-like (PK-like)	Protein kinases, catalytic subunit	CMGC	ePK	orf19.4979	IPR000719 : Protein kinase, catalytic domain,IPR002290 : Serine/threonine-protein kinase domain,IPR008271 : Serine/threonine-protein kinase, active site,IPR011009 : Protein kinase-like domain,IPR017441 : Protein kinase, ATP binding site,IPR017442 : Serine/threonine-protein kinase-like domain,IPR019998 : Membrane insertion protein, OxaA/YidC, bacterial,IPR020635 : Tyrosine-protein kinase, catalyti…
CNAG_00745T0	Y	HAL protein kinase	Protein kinase-like (PK-like)	Protein kinases, catalytic subunit	CAMK	ePK	orf19.5408	IPR000719 : Protein kinase, catalytic domain,IPR002290 : Serine/threonine-protein kinase domain,IPR003616 : Post-SET domain,IPR008271 : Serine/threonine-protein kinase, active site,IPR011009 : Protein kinase-like domain,IPR017441 : Protein kinase, ATP binding site,IPR017442 : Serine/threonine-protein kinase-like domain,IPR019998 : Membrane insertion protein, OxaA/YidC, bacterial,IPR020635 : Tyros…
CNAG_00769T0	Y	STE/STE7 protein kinase	Protein kinase-like (PK-like)	Protein kinases, catalytic subunit	STE	ePK	orf19.7388	IPR000719 : Protein kinase, catalytic domain,IPR002290 : Serine/threonine-protein kinase domain,IPR008271 : Serine/threonine-protein kinase, active site,IPR011009 : Protein kinase-like domain,IPR017441 : Protein kinase, ATP binding site,IPR017442 : Serine/threonine-protein kinase-like domain,IPR019998 : Membrane insertion protein, OxaA/YidC, bacterial,IPR020635 : Tyrosine-protein kinase, catalyti…
CNAG_00782T0	Y	STE/STE20/Fray protein kinase	Protein kinase-like (PK-like)	Protein kinases, catalytic subunit	STE	ePK	orf19.191	IPR000719 : Protein kinase, catalytic domain,IPR002290 : Serine/threonine-protein kinase domain,IPR008271 : Serine/threonine-protein kinase, active site,IPR011009 : Protein kinase-like domain,IPR017442 : Serine/threonine-protein kinase-like domain,IPR020635 : Tyrosine-protein kinase, catalytic domain
CNAG_00810T0	N	polynucleotide kinase 3'-phosphatase	P-loop containing nucleoside triphosphate hydrolases	Nucleotide and nucleoside kinases			orf19.1547	IPR006549 : HAD-superfamily hydrolase, subfamily IIIA,IPR006551 : Polynucleotide 3'-phosphatase,IPR013954 : Polynucleotide kinase 3 phosphatase, central region,IPR015636 : Polynucleotide kinase 3, phosphatase,IPR023214 : HAD-like domain
CNAG_00826T0	Y	dihydroxyacetone kinase	DAK1/DegV-like	DAK1			orf19.4777	IPR004006 : Dak kinase,IPR004007 : Dak phosphatase,IPR012734 : Dihydroxyacetone kinase
CNAG_00877T0	Y	adenylate kinase	P-loop containing nucleoside triphosphate hydrolases	Nucleotide and nucleoside kinases			orf19.7118	IPR000850 : Adenylate kinase,IPR007862 : Adenylate kinase, active site lid domain,IPR019998 : Membrane insertion protein, OxaA/YidC, bacterial
CNAG_01061T0	Y	serine/threonine protein kinase	Protein kinase-like (PK-like)	Protein kinases, catalytic subunit	AGC	ePK		IPR000719 : Protein kinase, catalytic domain,IPR002290 : Serine/threonine-protein kinase domain,IPR008271 : Serine/threonine-protein kinase, active site,IPR011009 : Protein kinase-like domain,IPR017442 : Serine/threonine-protein kinase-like domain
CNAG_01062T0	Y	CAMK/CAMKL/PASK protein kinase	Protein kinase-like (PK-like)	Protein kinases, catalytic subunit	CAMK	ePK	orf19.7451	IPR000719 : Protein kinase, catalytic domain,IPR002290 : Serine/threonine-protein kinase domain,IPR008271 : Serine/threonine-protein kinase, active site,IPR011009 : Protein kinase-like domain,IPR017442 : Serine/threonine-protein kinase-like domain,IPR020635 : Tyrosine-protein kinase, catalytic domain
CNAG_01155T0	Y	glycerol kinase	Actin-like ATPase domain	Glycerol kinase			orf19.558	IPR000577 : Carbohydrate kinase, FGGY,IPR005999 : Glycerol kinase,IPR018483 : Carbohydrate kinase, FGGY, conserved site,IPR018484 : Carbohydrate kinase, FGGY, N-terminal,IPR018485 : Carbohydrate kinase, FGGY, C-terminal
CNAG_01162T0	Y	hypothetical protein	Ribokinase-like	Ribokinase-like				IPR011611 : Carbohydrate/purine kinase
CNAG_01165T0	Y	D-erythro-sphingosine kinase	NAD kinase/diacylglycerol kinase-like	Diacylglycerol kinase-like				IPR001206 : Diacylglycerol kinase, catalytic domain
CNAG_01209T0	Y	1-phosphatidylinositol-3-phosphate 5-kinase	SAICAR synthase-like	Phosphatidylinositol phosphate kinase IIbeta, PIPK IIbeta			orf19.1513	IPR000306 : Zinc finger, FYVE-type,IPR002423 : Chaperonin Cpn60/TCP-1,IPR002498 : Phosphatidylinositol-4-phosphate 5-kinase, core,IPR009905 : 2-vinyl bacteriochlorophyllide hydratase,IPR011011 : Zinc finger, FYVE/PHD-type,IPR013083 : Zinc finger, RING/FYVE/PHD-type,IPR016034 : Phosphatidylinositol-4-phosphate 5-kinase, core, subgroup,IPR017455 : Zinc finger, FYVE-related
CNAG_01250T0	Y	tRNA ligase	P-loop containing nucleoside triphosphate hydrolases	Shikimate kinase (AroK)			orf19.6511	IPR015965 : tRNA ligase, phosphodiesterase, fungi,IPR015966 : tRNA ligase, kinase, fungi,IPR019039 : RNA ligase, T4 RnlA-like
CNAG_01285T0	Y	Aur protein kinase	Protein kinase-like (PK-like)	Protein kinases, catalytic subunit	AGC	ePK	orf19.3474	IPR000719 : Protein kinase, catalytic domain,IPR002290 : Serine/threonine-protein kinase domain,IPR008271 : Serine/threonine-protein kinase, active site,IPR011009 : Protein kinase-like domain,IPR017441 : Protein kinase, ATP binding site,IPR017442 : Serine/threonine-protein kinase-like domain,IPR020635 : Tyrosine-protein kinase, catalytic domain
CNAG_01294T0	Y	inositol-pentakisphosphate 2-kinase	-	-				IPR009286 : Inositol-pentakisphosphate 2-kinase
CNAG_01304T0	N	polynucleotide 5'-hydroxyl-kinase GRC3	P-loop containing nucleoside triphosphate hydrolases	Shikimate kinase (AroK)				There is small evidence from InterPro but any term was assigned.
CNAG_01333T0	Y	Haspin protein kinase	Protein kinase-like (PK-like)	Protein kinases, catalytic subunit		HRK-haspin		IPR000719 : Protein kinase, catalytic domain,IPR011009 : Protein kinase-like domain
CNAG_01364T0	Y	guanylate kinase	P-loop containing nucleoside triphosphate hydrolases	Nucleotide and nucleoside kinases			orf19.1115	IPR008144 : Guanylate kinase,IPR008145 : Guanylate kinase/L-type calcium channel,IPR020590 : Guanylate kinase, conserved site
CNAG_01412T0	N	phosphatidate phosphatase LPIN	HAD-like	phosphatase domain of polynucleotide kinase			orf19.1462	IPR007651 : Lipin, N-terminal,IPR013209 : LNS2, Lipin/Ned1/Smp2,IPR023214 : HAD-like domain
CNAG_01523T0	Y	CMGC/MAPK/P38 protein kinase	Protein kinase-like (PK-like)	Protein kinases, catalytic subunit	CMGC	ePK	orf19.895	IPR000719 : Protein kinase, catalytic domain,IPR002290 : Serine/threonine-protein kinase domain,IPR003527 : MAP kinase, conserved site,IPR008271 : Serine/threonine-protein kinase, active site,IPR008352 : MAP kinase, p38,IPR011009 : Protein kinase-like domain,IPR017441 : Protein kinase, ATP binding site,IPR017442 : Serine/threonine-protein kinase-like domain,IPR020635 : Tyrosine-protein kinase, ca…
CNAG_01612T0	Y	CAMK/CAMKL protein kinase	Protein kinase-like (PK-like)	Protein kinases, catalytic subunit	CAMK	ePK		IPR000719 : Protein kinase, catalytic domain,IPR002290 : Serine/threonine-protein kinase domain,IPR011009 : Protein kinase-like domain,IPR017441 : Protein kinase, ATP binding site,IPR017442 : Serine/threonine-protein kinase-like domain
CNAG_01664T0	Y	CMGC/CDK/CDC2 protein kinase	Protein kinase-like (PK-like)	Protein kinases, catalytic subunit	CMGC	ePK	orf19.3856	IPR000719 : Protein kinase, catalytic domain,IPR002290 : Serine/threonine-protein kinase domain,IPR008271 : Serine/threonine-protein kinase, active site,IPR011009 : Protein kinase-like domain,IPR017441 : Protein kinase, ATP binding site,IPR017442 : Serine/threonine-protein kinase-like domain,IPR020635 : Tyrosine-protein kinase, catalytic domain
CNAG_01687T0	Y	Atypical/RIO/RIO2 protein kinase	Winged helix DNA-binding domain	Rio2 serine protein kinase N-terminal domain	RIO	Rio	orf19.6369	IPR000687 : RIO kinase,IPR011009 : Protein kinase-like domain,IPR015285 : RIO2 kinase, winged helix, N-terminal,IPR018934 : RIO-like kinase,IPR018935 : RIO kinase, conserved site
CNAG_01704T0	Y	serine/threonine protein kinase	Sm-like ribonucleoproteins	Mechanosensitive channel protein MscS (YggB), middle domain				IPR006685 : Mechanosensitive ion channel MscS,IPR010920 : Like-Sm ribonucleoprotein (LSM)-related domain,IPR011992 : EF-hand-like domain,IPR016688 : Membrane protein, At2g17000, predicted,IPR018249 : EF-HAND 2
CNAG_01730T0	Y	STE/STE7/MEK1 protein kinase	Protein kinase-like (PK-like)	Protein kinases, catalytic subunit	STE	ePK	orf19.469	IPR000719 : Protein kinase, catalytic domain,IPR002290 : Serine/threonine-protein kinase domain,IPR011009 : Protein kinase-like domain,IPR017441 : Protein kinase, ATP binding site,IPR017442 : Serine/threonine-protein kinase-like domain,IPR020635 : Tyrosine-protein kinase, catalytic domain
CNAG_01820T0	Y	pyruvate kinase	PK beta-barrel domain-like	Pyruvate kinase beta-barrel domain			orf19.3575	IPR001697 : Pyruvate kinase,IPR011037 : Pyruvate kinase-like, insert domain,IPR015793 : Pyruvate kinase, barrel,IPR015794 : Pyruvate kinase, alpha/beta,IPR015795 : Pyruvate kinase, C-terminal-like,IPR015806 : Pyruvate kinase, beta-barrel insert domain,IPR015813 : Pyruvate/Phosphoenolpyruvate kinase,IPR018209 : Pyruvate kinase, active site
CNAG_01845T0	Y	AGC/PKC protein kinase	Cysteine-rich domain	Protein kinase cysteine-rich domain (cys2, phorbol-binding domain)		ePK	orf19.5901	IPR000008 : C2 calcium-dependent membrane targeting,IPR000719 : Protein kinase, catalytic domain,IPR000861 : HR1 repeat, rho-binding,IPR000961 : AGC-kinase, C-terminal,IPR002219 : Protein kinase C-like, phorbol ester/diacylglycerol binding,IPR002290 : Serine/threonine-protein kinase domain,IPR008271 : Serine/threonine-protein kinase, active site,IPR008973 : C2 calcium/lipid-binding domain, CaLB,I…
CNAG_01850T0	Y	Atypical/HisK protein kinase	Homodimeric domain of signal transducing histidine kinase	Homodimeric domain of signal transducing histidine kinase	HisK		orf19.5181	IPR001789 : Signal transduction response regulator, receiver domain,IPR003594 : ATPase-like, ATP-binding domain,IPR003660 : HAMP linker domain,IPR003661 : Signal transduction histidine kinase, subgroup 1, dimerisation/phosphoacceptor domain,IPR004358 : Signal transduction histidine kinase-related protein, C-terminal,IPR005467 : Signal transduction histidine kinase, core,IPR009082 : Signal transdu…
CNAG_01868T0	N	protein KTI12	P-loop containing nucleoside triphosphate hydrolases	Adenosine-5'phosphosulfate kinase (APS kinase)			orf19.2385	IPR013641 : Chromatin associated protein KTI12
CNAG_01905T0	Y	serine/threonine protein kinase	Protein kinase-like (PK-like)	Protein kinases, catalytic subunit	CMGC	ePK		IPR000719 : Protein kinase, catalytic domain,IPR002290 : Serine/threonine-protein kinase domain,IPR008271 : Serine/threonine-protein kinase, active site,IPR011009 : Protein kinase-like domain,IPR017441 : Protein kinase, ATP binding site,IPR017442 : Serine/threonine-protein kinase-like domain
CNAG_01907T0	Y	PLK/PLK1 protein kinase	Protein kinase-like (PK-like)	Protein kinases, catalytic subunit	CAMK	ePK	orf19.6010	IPR000719 : Protein kinase, catalytic domain,IPR000959 : POLO box duplicated domain,IPR002290 : Serine/threonine-protein kinase domain,IPR008271 : Serine/threonine-protein kinase, active site,IPR011009 : Protein kinase-like domain,IPR017441 : Protein kinase, ATP binding site,IPR017442 : Serine/threonine-protein kinase-like domain,IPR020635 : Tyrosine-protein kinase, catalytic domain
CNAG_01938T0	Y	CAMK/CAMKL/Kin1 protein kinase	KA1-like	Kinase associated domain 1, KA1	CAMK	ePK	orf19.7510	IPR000719 : Protein kinase, catalytic domain,IPR001772 : Kinase-associated KA1,IPR002290 : Serine/threonine-protein kinase domain,IPR008271 : Serine/threonine-protein kinase, active site,IPR011009 : Protein kinase-like domain,IPR017441 : Protein kinase, ATP binding site,IPR017442 : Serine/threonine-protein kinase-like domain,IPR020635 : Tyrosine-protein kinase, catalytic domain
CNAG_01988T0	Y	bacteriophytochrome histidine kinase	Homodimeric domain of signal transducing histidine kinase	Homodimeric domain of signal transducing histidine kinase	HisK			IPR001789 : Signal transduction response regulator, receiver domain,IPR003018 : GAF,IPR003594 : ATPase-like, ATP-binding domain,IPR003661 : Signal transduction histidine kinase, subgroup 1, dimerisation/phosphoacceptor domain,IPR004358 : Signal transduction histidine kinase-related protein, C-terminal,IPR005467 : Signal transduction histidine kinase, core,IPR009082 : Signal transduction histidine…
CNAG_02007T0	Y	adenylate kinase 1	P-loop containing nucleoside triphosphate hydrolases	Nucleotide and nucleoside kinases			orf19.3391	IPR000850 : Adenylate kinase,IPR006259 : Adenylate kinase, subfamily,IPR007862 : Adenylate kinase, active site lid domain
CNAG_02028T0	Y	CMGC/SRPK protein kinase	Protein kinase-like (PK-like)	Protein kinases, catalytic subunit	CMGC	ePK	orf19.2436	IPR000719 : Protein kinase, catalytic domain,IPR002290 : Serine/threonine-protein kinase domain,IPR008271 : Serine/threonine-protein kinase, active site,IPR011009 : Protein kinase-like domain,IPR017441 : Protein kinase, ATP binding site,IPR017442 : Serine/threonine-protein kinase-like domain,IPR020635 : Tyrosine-protein kinase, catalytic domain
CNAG_02065T0	N	hypothetical protein	Protein kinase-like (PK-like)	Protein kinases, catalytic subunit				There is small evidence from InterPro but any term was assigned.
CNAG_02194T0	Y	AGC/NDR protein kinase	Protein kinase-like (PK-like)	Protein kinases, catalytic subunit	AGC	ePK	orf19.1223	IPR000719 : Protein kinase, catalytic domain,IPR000961 : AGC-kinase, C-terminal,IPR002290 : Serine/threonine-protein kinase domain,IPR008271 : Serine/threonine-protein kinase, active site,IPR011009 : Protein kinase-like domain,IPR017441 : Protein kinase, ATP binding site,IPR017442 : Serine/threonine-protein kinase-like domain,IPR020635 : Tyrosine-protein kinase, catalytic domain
CNAG_02202T0	Y	adenylylsulfate kinase	P-loop containing nucleoside triphosphate hydrolases	Adenosine-5'phosphosulfate kinase (APS kinase)			orf19.946	IPR002891 : Adenylylsulphate kinase, C-terminal
CNAG_02233T0	Y	serine/threonine-protein kinase ATR	Protein kinase-like (PK-like)	Phoshoinositide 3-kinase (PI3K), catalytic domain	PIKK	PI3K_Sugen	orf19.5580	IPR000403 : Phosphatidylinositol 3-/4-kinase, catalytic,IPR003151 : PIK-related kinase, FAT,IPR003152 : PIK-related kinase, FATC,IPR011009 : Protein kinase-like domain,IPR011989 : Armadillo-like helical,IPR011990 : Tetratricopeptide-like helical,IPR012993 : UME,IPR014009 : PIK-related kinase,IPR016024 : Armadillo-type fold,IPR018936 : Phosphatidylinositol 3/4-kinase, conserved site
CNAG_02285T0	Y	nucleoside diphosphate kinase	Nucleoside diphosphate kinase, NDK	Nucleoside diphosphate kinase, NDK			orf19.4311	IPR001564 : Nucleoside diphosphate kinase,IPR023005 : Nucleoside diphosphate kinase, active site
CNAG_02295T0	N	phosphotransferase enzyme family protein	Protein kinase-like (PK-like)	Protein kinases, catalytic subunit		CAK		IPR002575 : Aminoglycoside phosphotransferase,IPR011009 : Protein kinase-like domain
CNAG_02296T0	Y	ATP-binding protein	Ribokinase-like	Ribokinase-like				IPR002139 : Ribokinase,IPR011611 : Carbohydrate/purine kinase
CNAG_02310T0	N	casein kinase II subunit beta	Casein kinase II beta subunit	Casein kinase II beta subunit			orf19.4297	IPR000704 : Casein kinase II, regulatory subunit,IPR016149 : Casein kinase II, regulatory subunit, alpha-helical,IPR016150 : Casein kinase II, regulatory subunit, beta-sheet
CNAG_02357T0	Y	STE/STE7/MKK protein kinase	Protein kinase-like (PK-like)	Protein kinases, catalytic subunit	STE	ePK	orf19.6889	IPR000719 : Protein kinase, catalytic domain,IPR002290 : Serine/threonine-protein kinase domain,IPR008271 : Serine/threonine-protein kinase, active site,IPR011009 : Protein kinase-like domain,IPR017442 : Serine/threonine-protein kinase-like domain,IPR020635 : Tyrosine-protein kinase, catalytic domain
CNAG_02388T0	N	hypothetical protein	P-loop containing nucleoside triphosphate hydrolases	Nucleotide and nucleoside kinases				There is small evidence from InterPro but any term was assigned.
CNAG_02389T0	Y	AGC protein kinase	Protein kinase-like (PK-like)	Protein kinases, catalytic subunit	AGC	ePK	orf19.223	IPR000719 : Protein kinase, catalytic domain,IPR002290 : Serine/threonine-protein kinase domain,IPR011009 : Protein kinase-like domain,IPR017442 : Serine/threonine-protein kinase-like domain,IPR020635 : Tyrosine-protein kinase, catalytic domain
CNAG_02459T0	Y	Atypical/ABC1/ABC1-A protein kinase	Protein kinase-like (PK-like)	Protein kinases, catalytic subunit		ubiB	orf19.3331	IPR004147 : ABC-1,IPR011009 : Protein kinase-like domain
CNAG_02511T0	Y	CMGC/MAPK protein kinase	Protein kinase-like (PK-like)	Protein kinases, catalytic subunit	CMGC	ePK	orf19.2886	IPR000719 : Protein kinase, catalytic domain,IPR002290 : Serine/threonine-protein kinase domain,IPR003527 : MAP kinase, conserved site,IPR008271 : Serine/threonine-protein kinase, active site,IPR011009 : Protein kinase-like domain,IPR017441 : Protein kinase, ATP binding site,IPR017442 : Serine/threonine-protein kinase-like domain,IPR020635 : Tyrosine-protein kinase, catalytic domain
CNAG_02531T0	Y	CMGC/MAPK protein kinase	Protein kinase-like (PK-like)	Protein kinases, catalytic subunit	CMGC	ePK	orf19.2886	IPR000719 : Protein kinase, catalytic domain,IPR002290 : Serine/threonine-protein kinase domain,IPR003527 : MAP kinase, conserved site,IPR008271 : Serine/threonine-protein kinase, active site,IPR008352 : MAP kinase, p38,IPR011009 : Protein kinase-like domain,IPR017441 : Protein kinase, ATP binding site,IPR017442 : Serine/threonine-protein kinase-like domain,IPR020635 : Tyrosine-protein kinase, ca…
CNAG_02542T0	Y	fructosamine kinase	Protein kinase-like (PK-like)	APH phosphotransferases		FruK		IPR011009 : Protein kinase-like domain,IPR016477 : Fructosamine/Ketosamine-3-kinase
CNAG_02551T0	Y	dihydroxyacetone kinase 1	DhaL-like	DhaL-like				IPR004007 : Dak phosphatase
CNAG_02675T0	Y	CAMK/CAMKL/GIN4 protein kinase	Protein kinase-like (PK-like)	Protein kinases, catalytic subunit	CAMK	ePK	orf19.4308	IPR000719 : Protein kinase, catalytic domain,IPR002290 : Serine/threonine-protein kinase domain,IPR008271 : Serine/threonine-protein kinase, active site,IPR011009 : Protein kinase-like domain,IPR017441 : Protein kinase, ATP binding site,IPR017442 : Serine/threonine-protein kinase-like domain,IPR020635 : Tyrosine-protein kinase, catalytic domain
CNAG_02680T0	Y	VPS15 protein kinase	Protein kinase-like (PK-like)	Protein kinases, catalytic subunit		ePK	orf19.130	IPR000357 : HEAT,IPR000719 : Protein kinase, catalytic domain,IPR001680 : WD40 repeat,IPR002290 : Serine/threonine-protein kinase domain,IPR008271 : Serine/threonine-protein kinase, active site,IPR011009 : Protein kinase-like domain,IPR011046 : WD40 repeat-like-containing domain,IPR011989 : Armadillo-like helical,IPR015943 : WD40/YVTN repeat-like-containing domain,IPR016024 : Armadillo-type fold,…
CNAG_02686T0	Y	cystathionine beta-lyase	GHMP Kinase, C-terminal domain	Mevalonate kinase			orf19.2092	IPR000277 : Cys/Met metabolism, pyridoxal phosphate-dependent enzyme,IPR006203 : GHMP kinase, ATP-binding, conserved site,IPR006204 : GHMP kinase,IPR006206 : Mevalonate/galactokinase,IPR006238 : Cystathionine beta-lyase, eukaryotic,IPR013750 : GHMP kinase, C-terminal,IPR014721 : Ribosomal protein S5 domain 2-type fold, subgroup,IPR015421 : Pyridoxal phosphate-dependent transferase, major region, …
CNAG_02712T0	Y	Bud32 protein kinase	Protein kinase-like (PK-like)	Protein kinases, catalytic subunit		Bud32	orf19.4252	IPR000719 : Protein kinase, catalytic domain,IPR002575 : Aminoglycoside phosphotransferase,IPR008266 : Tyrosine-protein kinase, active site,IPR011009 : Protein kinase-like domain,IPR022495 : Kinase-associated endopeptidase 1, Bud32
CNAG_02787T0	Y	dephospho-CoA kinase	P-loop containing nucleoside triphosphate hydrolases	Nucleotide and nucleoside kinases			orf19.4005	IPR001977 : Dephospho-CoA kinase
CNAG_02799T0	Y	dihydroxyacetone kinase	DAK1/DegV-like	DAK1			orf19.4777	IPR004006 : Dak kinase,IPR004007 : Dak phosphatase,IPR012734 : Dihydroxyacetone kinase
CNAG_02802T0	Y	inositol/phosphatidylinositol kinase	SAICAR synthase-like	Inositol polyphosphate kinase (IPK)				IPR005522 : Inositol polyphosphate kinase
CNAG_02820T0	Y	serine/threonine protein kinase	Protein kinase-like (PK-like)	Protein kinases, catalytic subunit	STE	ePK		IPR000719 : Protein kinase, catalytic domain,IPR002290 : Serine/threonine-protein kinase domain,IPR008271 : Serine/threonine-protein kinase, active site,IPR011009 : Protein kinase-like domain,IPR017442 : Serine/threonine-protein kinase-like domain
CNAG_02844T0	N	CDP-diacylglycerol-glycerol-3-phosphate 3-phosphatidyltransferase	Phospholipase D/nuclease	Polyphosphate kinase C-terminal domain			orf19.7072	IPR001736 : Phospholipase D/Transphosphatidylase
CNAG_02847T0	Y	thymidylate kinase	P-loop containing nucleoside triphosphate hydrolases	Nucleotide and nucleoside kinases				IPR018094 : Thymidylate kinase
CNAG_02859T0	Y	NADH kinase	NAD kinase/diacylglycerol kinase-like	NAD kinase-like			orf19.6800	IPR002504 : Inorganic polyphosphate/ATP-NAD kinase, predicted,IPR016064 : ATP-NAD kinase, PpnK-type,IPR017437 : ATP-NAD kinase, PpnK-type, all-beta,IPR017438 : ATP-NAD kinase, PpnK-type, alpha/beta
CNAG_02866T0	Y	pantothenate kinase	Actin-like ATPase domain	Fumble-like			orf19.5576	IPR004567 : Type II pantothenate kinase,IPR011602 : Fumble
CNAG_02897T0	Y	inositol hexaphosphate kinase 1	SAICAR synthase-like	Inositol polyphosphate kinase (IPK)			orf19.1007	IPR005522 : Inositol polyphosphate kinase
CNAG_02915T0	Y	AGC/PDK1 protein kinase	Protein kinase-like (PK-like)	Protein kinases, catalytic subunit	AGC	ePK	orf19.2277	IPR000719 : Protein kinase, catalytic domain,IPR002290 : Serine/threonine-protein kinase domain,IPR008271 : Serine/threonine-protein kinase, active site,IPR011009 : Protein kinase-like domain,IPR011993 : Pleckstrin homology-type,IPR017442 : Serine/threonine-protein kinase-like domain,IPR020635 : Tyrosine-protein kinase, catalytic domain
CNAG_02947T0	Y	SCYL protein kinase	Protein kinase-like (PK-like)	Protein kinases, catalytic subunit	STE	ePK		IPR000719 : Protein kinase, catalytic domain,IPR002290 : Serine/threonine-protein kinase domain,IPR011009 : Protein kinase-like domain,IPR011989 : Armadillo-like helical,IPR016024 : Armadillo-type fold,IPR017442 : Serine/threonine-protein kinase-like domain,IPR019998 : Membrane insertion protein, OxaA/YidC, bacterial
CNAG_02962T0	Y	CMGC/DYRK/PRP4 protein kinase	Protein kinase-like (PK-like)	Protein kinases, catalytic subunit	CMGC	ePK	orf19.147	IPR000719 : Protein kinase, catalytic domain,IPR002290 : Serine/threonine-protein kinase domain,IPR008271 : Serine/threonine-protein kinase, active site,IPR011009 : Protein kinase-like domain,IPR017441 : Protein kinase, ATP binding site,IPR017442 : Serine/threonine-protein kinase-like domain,IPR020635 : Tyrosine-protein kinase, catalytic domain
CNAG_02976T0	Y	riboflavin kinase	Riboflavin kinase-like	ATP-dependent riboflavin kinase-like			orf19.4373	IPR015865 : Riboflavin kinase domain, bacterial/eukaryotic,IPR023465 : Riboflavin kinase domain,IPR023468 : Riboflavin kinase
CNAG_03024T0	Y	AGC protein kinase	Protein kinase-like (PK-like)	Protein kinases, catalytic subunit	AGC	ePK	orf19.7044	IPR000014 : PAS,IPR000719 : Protein kinase, catalytic domain,IPR000961 : AGC-kinase, C-terminal,IPR001789 : Signal transduction response regulator, receiver domain,IPR002290 : Serine/threonine-protein kinase domain,IPR004536 : Selenide water dikinase,IPR008271 : Serine/threonine-protein kinase, active site,IPR011006 : CheY-like superfamily,IPR011009 : Protein kinase-like domain,IPR017442 : Serine…
CNAG_03048T0	Y	gluconokinase	P-loop containing nucleoside triphosphate hydrolases	Gluconate kinase			orf19.4520	IPR000623 : Shikimate kinase,IPR006001 : Carbohydrate kinase, thermoresistant glucokinase
CNAG_03137T0	Y	CMGC/CDK protein kinase	Protein kinase-like (PK-like)	Protein kinases, catalytic subunit	CMGC	ePK		IPR000719 : Protein kinase, catalytic domain,IPR002290 : Serine/threonine-protein kinase domain,IPR011009 : Protein kinase-like domain,IPR017442 : Serine/threonine-protein kinase-like domain
CNAG_03167T0	Y	CAMK/CAMKL/Chk1 protein kinase	Protein kinase-like (PK-like)	Protein kinases, catalytic subunit	CAMK	ePK	orf19.1936	IPR000719 : Protein kinase, catalytic domain,IPR002290 : Serine/threonine-protein kinase domain,IPR008271 : Serine/threonine-protein kinase, active site,IPR011009 : Protein kinase-like domain,IPR017441 : Protein kinase, ATP binding site,IPR017442 : Serine/threonine-protein kinase-like domain,IPR020635 : Tyrosine-protein kinase, catalytic domain
CNAG_03171T0	Y	Wee protein kinase	Protein kinase-like (PK-like)	Protein kinases, catalytic subunit	CAMK	ePK	orf19.4867	IPR000719 : Protein kinase, catalytic domain,IPR002290 : Serine/threonine-protein kinase domain,IPR008271 : Serine/threonine-protein kinase, active site,IPR011009 : Protein kinase-like domain,IPR017441 : Protein kinase, ATP binding site,IPR017442 : Serine/threonine-protein kinase-like domain,IPR020635 : Tyrosine-protein kinase, catalytic domain
CNAG_03184T0	Y	BUB protein kinase	Protein kinase-like (PK-like)	Protein kinases, catalytic subunit		Bub	orf19.2678	IPR000719 : Protein kinase, catalytic domain,IPR002290 : Serine/threonine-protein kinase domain,IPR008271 : Serine/threonine-protein kinase, active site,IPR011009 : Protein kinase-like domain,IPR013212 : Mad3/BUB1 homology region 1,IPR015661 : Mitotic checkpoint serine/threonine protein kinase, Bub1,IPR017442 : Serine/threonine-protein kinase-like domain
CNAG_03216T0	Y	CAMK protein kinase	Protein kinase-like (PK-like)	Protein kinases, catalytic subunit	AGC	ePK		IPR000719 : Protein kinase, catalytic domain,IPR002290 : Serine/threonine-protein kinase domain,IPR008271 : Serine/threonine-protein kinase, active site,IPR011009 : Protein kinase-like domain,IPR017441 : Protein kinase, ATP binding site,IPR017442 : Serine/threonine-protein kinase-like domain,IPR020635 : Tyrosine-protein kinase, catalytic domain
CNAG_03258T0	Y	AGC protein kinase	Protein kinase-like (PK-like)	Protein kinases, catalytic subunit	AGC	ePK		IPR000719 : Protein kinase, catalytic domain,IPR002290 : Serine/threonine-protein kinase domain,IPR008271 : Serine/threonine-protein kinase, active site,IPR011009 : Protein kinase-like domain,IPR017441 : Protein kinase, ATP binding site,IPR017442 : Serine/threonine-protein kinase-like domain,IPR020635 : Tyrosine-protein kinase, catalytic domain
CNAG_03290T0	Y	STE/STE20/YSK protein kinase	Protein kinase-like (PK-like)	Protein kinases, catalytic subunit	STE	ePK	orf19.4890	IPR000719 : Protein kinase, catalytic domain,IPR002290 : Serine/threonine-protein kinase domain,IPR011009 : Protein kinase-like domain,IPR017441 : Protein kinase, ATP binding site,IPR017442 : Serine/threonine-protein kinase-like domain,IPR020635 : Tyrosine-protein kinase, catalytic domain
CNAG_03355T0	Y	hypothetical protein	Homodimeric domain of signal transducing histidine kinase	Homodimeric domain of signal transducing histidine kinase	HisK		orf19.896	IPR000014 : PAS,IPR001789 : Signal transduction response regulator, receiver domain,IPR003594 : ATPase-like, ATP-binding domain,IPR003661 : Signal transduction histidine kinase, subgroup 1, dimerisation/phosphoacceptor domain,IPR004358 : Signal transduction histidine kinase-related protein, C-terminal,IPR005467 : Signal transduction histidine kinase, core,IPR009082 : Signal transduction histidine…
CNAG_03358T0	Y	phosphoglycerate kinase	Phosphoglycerate kinase	Phosphoglycerate kinase			orf19.3651	IPR001576 : Phosphoglycerate kinase,IPR015824 : Phosphoglycerate kinase, N-terminal,IPR015901 : Phosphoglycerate kinase, C-terminal,IPR015911 : Phosphoglycerate kinase, conserved site
CNAG_03367T0	Y	uridine kinase	P-loop containing nucleoside triphosphate hydrolases	Phosphoribulokinase/pantothenate kinase			orf19.5864	IPR000764 : Uridine kinase,IPR006083 : Phosphoribulokinase/uridine kinase
CNAG_03369T0	Y	Wee protein kinase	Protein kinase-like (PK-like)	Protein kinases, catalytic subunit	AGC	ePK		IPR000719 : Protein kinase, catalytic domain,IPR002290 : Serine/threonine-protein kinase domain,IPR008271 : Serine/threonine-protein kinase, active site,IPR011009 : Protein kinase-like domain,IPR017441 : Protein kinase, ATP binding site,IPR017442 : Serine/threonine-protein kinase-like domain,IPR020635 : Tyrosine-protein kinase, catalytic domain
CNAG_03567T0	Y	AGC/NDR/NDR protein kinase	Protein kinase-like (PK-like)	Protein kinases, catalytic subunit	AGC	ePK	orf19.4909	IPR000719 : Protein kinase, catalytic domain,IPR000961 : AGC-kinase, C-terminal,IPR002290 : Serine/threonine-protein kinase domain,IPR008271 : Serine/threonine-protein kinase, active site,IPR011009 : Protein kinase-like domain,IPR017441 : Protein kinase, ATP binding site,IPR017442 : Serine/threonine-protein kinase-like domain,IPR017892 : Protein kinase, C-terminal,IPR020635 : Tyrosine-protein kin…
CNAG_03590T0	N	casein kinase II subunit beta	Casein kinase II beta subunit	Casein kinase II beta subunit			orf19.2102	IPR000704 : Casein kinase II, regulatory subunit,IPR016149 : Casein kinase II, regulatory subunit, alpha-helical,IPR016150 : Casein kinase II, regulatory subunit, beta-sheet
CNAG_03592T0	Y	phosphomethylpyrimidine kinase	Ribokinase-like	Thiamin biosynthesis kinases			orf19.889	IPR004305 : TENA/THI-4 protein/Coenzyme PQQ biosynthesis protein C domain,IPR004399 : Phosphomethylpyrimidine kinase type-2,IPR013749 : Phosphomethylpyrimidine kinase type-1,IPR016084 : Haem oxygenase-like, multi-helical
CNAG_03626T0	N	actin cross-linking protein	P-loop containing nucleoside triphosphate hydrolases	Phosphoribulokinase/pantothenate kinase				IPR001680 : WD40 repeat,IPR015049 : Domain of unknown function DUF1900,IPR015505 : Coronin,IPR015943 : WD40/YVTN repeat-like-containing domain,IPR017986 : WD40-repeat-containing domain,IPR019781 : WD40 repeat, subgroup,IPR019998 : Membrane insertion protein, OxaA/YidC, bacterial
CNAG_03670T0	Y	IRE protein kinase	Protein kinase-like (PK-like)	Protein kinases, catalytic subunit	CAMK	ePK	orf19.5068	IPR000719 : Protein kinase, catalytic domain,IPR002290 : Serine/threonine-protein kinase domain,IPR006567 : PUG domain,IPR008271 : Serine/threonine-protein kinase, active site,IPR010513 : KEN domain, ribonuclease activator,IPR011009 : Protein kinase-like domain,IPR017442 : Serine/threonine-protein kinase-like domain,IPR018391 : Pyrrolo-quinoline quinone beta-propeller repeat,IPR020635 : Tyrosine-…
CNAG_03701T0	Y	3-phosphoshikimate 1-carboxyvinyltransferase	P-loop containing nucleoside triphosphate hydrolases	Shikimate kinase (AroK)			orf19.4704	IPR000623 : Shikimate kinase,IPR001381 : Dehydroquinase class I,IPR001986 : Enolpyruvate transferase domain,IPR006151 : Quinate/shikimate 5-dehydrogenase/glutamyl-tRNA reductase,IPR006264 : 3-phosphoshikimate 1-carboxyvinyltransferase,IPR008289 : Pentafunctional AroM protein,IPR010110 : Shikimate dehydrogenase, AroM-type,IPR013708 : Shikimate dehydrogenase substrate binding, N-terminal,IPR013785 …
CNAG_03791T0	Y	CAMKK/ELM protein kinase	Protein kinase-like (PK-like)	Protein kinases, catalytic subunit	AGC	ePK	orf19.3840	IPR000719 : Protein kinase, catalytic domain,IPR002290 : Serine/threonine-protein kinase domain,IPR011009 : Protein kinase-like domain,IPR017442 : Serine/threonine-protein kinase-like domain,IPR020635 : Tyrosine-protein kinase, catalytic domain
CNAG_03796T0	Y	NAK protein kinase	Protein kinase-like (PK-like)	Protein kinases, catalytic subunit	STE	ePK	orf19.7164	IPR000719 : Protein kinase, catalytic domain,IPR002290 : Serine/threonine-protein kinase domain,IPR008271 : Serine/threonine-protein kinase, active site,IPR011009 : Protein kinase-like domain,IPR017441 : Protein kinase, ATP binding site,IPR017442 : Serine/threonine-protein kinase-like domain,IPR020635 : Tyrosine-protein kinase, catalytic domain
CNAG_03811T0	Y	AGC/YANK protein kinase	Protein kinase-like (PK-like)	Protein kinases, catalytic subunit	AGC	ePK	orf19.4892	IPR000719 : Protein kinase, catalytic domain,IPR000961 : AGC-kinase, C-terminal,IPR002290 : Serine/threonine-protein kinase domain,IPR008271 : Serine/threonine-protein kinase, active site,IPR011009 : Protein kinase-like domain,IPR017441 : Protein kinase, ATP binding site,IPR017442 : Serine/threonine-protein kinase-like domain,IPR020635 : Tyrosine-protein kinase, catalytic domain
CNAG_03821T0	Y	phosphatidylinositol 3-kinase	ARM repeat	Phoshoinositide 3-kinase (PI3K) helical domain	PIKK	PI3K_Sugen	orf19.6243	IPR000403 : Phosphatidylinositol 3-/4-kinase, catalytic,IPR001263 : Phosphoinositide 3-kinase, accessory (PIK) domain,IPR002420 : Phosphoinositide 3-kinase, C2,IPR008290 : Phosphatidylinositol 3-kinase, Vps34 type,IPR008973 : C2 calcium/lipid-binding domain, CaLB,IPR011009 : Protein kinase-like domain,IPR015433 : Phosphatidylinositol Kinase,IPR016024 : Armadillo-type fold,IPR018936 : Phosphatidyl…
CNAG_03843T0	Y	NAK protein kinase	Protein kinase-like (PK-like)	Protein kinases, catalytic subunit	STE	ePK	orf19.5357	IPR000719 : Protein kinase, catalytic domain,IPR002290 : Serine/threonine-protein kinase domain,IPR011009 : Protein kinase-like domain,IPR017442 : Serine/threonine-protein kinase-like domain,IPR019998 : Membrane insertion protein, OxaA/YidC, bacterial,IPR020635 : Tyrosine-protein kinase, catalytic domain
CNAG_03946T0	Y	galactokinase	Ribosomal protein S5 domain 2-like	GHMP Kinase, N-terminal domain				IPR000705 : Galactokinase,IPR006203 : GHMP kinase, ATP-binding, conserved site,IPR006204 : GHMP kinase,IPR006206 : Mevalonate/galactokinase,IPR013750 : GHMP kinase, C-terminal,IPR014721 : Ribosomal protein S5 domain 2-type fold, subgroup,IPR019539 : Galactokinase galactose-binding domain,IPR020568 : Ribosomal protein S5 domain 2-type fold
CNAG_04007T0	N	septin ring protein	P-loop containing nucleoside triphosphate hydrolases	Nucleotide and nucleoside kinases				IPR000038 : Cell division/GTP binding protein
CNAG_04040T0	Y	AGC/RSK protein kinase	Protein kinase-like (PK-like)	Protein kinases, catalytic subunit	AGC	ePK	orf19.223	IPR000719 : Protein kinase, catalytic domain,IPR002290 : Serine/threonine-protein kinase domain,IPR008271 : Serine/threonine-protein kinase, active site,IPR011009 : Protein kinase-like domain,IPR017442 : Serine/threonine-protein kinase-like domain,IPR020635 : Tyrosine-protein kinase, catalytic domain
CNAG_04083T0	Y	dolichol kinase	-	-				There is small evidence from InterPro but any term was assigned.
CNAG_04108T0	Y	pyruvate dehydrogenase kinase	ATPase domain of HSP90 chaperone/DNA topoisomerase II/histidine kinase	alpha-ketoacid dehydrogenase kinase, C-terminal domain	PDHK		orf19.7281	IPR003594 : ATPase-like, ATP-binding domain,IPR004358 : Signal transduction histidine kinase-related protein, C-terminal,IPR005467 : Signal transduction histidine kinase, core,IPR018955 : Branched-chain alpha-ketoacid dehydrogenase kinase/Pyruvate dehydrogenase kinase, N-terminal
CNAG_04118T0	Y	CMGC/CDK/CRK7 protein kinase	Protein kinase-like (PK-like)	Protein kinases, catalytic subunit	CMGC	ePK	orf19.1619	IPR000719 : Protein kinase, catalytic domain,IPR002290 : Serine/threonine-protein kinase domain,IPR008271 : Serine/threonine-protein kinase, active site,IPR011009 : Protein kinase-like domain,IPR017441 : Protein kinase, ATP binding site,IPR017442 : Serine/threonine-protein kinase-like domain,IPR020635 : Tyrosine-protein kinase, catalytic domain,IPR022268 : Conserved hypothetical protein CHP03809
CNAG_04148T0	Y	NEK protein kinase	Protein kinase-like (PK-like)	Protein kinases, catalytic subunit	CAMK	ePK		IPR000719 : Protein kinase, catalytic domain,IPR002290 : Serine/threonine-protein kinase domain,IPR008271 : Serine/threonine-protein kinase, active site,IPR011009 : Protein kinase-like domain,IPR017441 : Protein kinase, ATP binding site,IPR017442 : Serine/threonine-protein kinase-like domain,IPR020635 : Tyrosine-protein kinase, catalytic domain
CNAG_04156T0	Y	homoserine kinase	Ribosomal protein S5 domain 2-like	GHMP Kinase, N-terminal domain			orf19.923	IPR000870 : Homoserine kinase,IPR006203 : GHMP kinase, ATP-binding, conserved site,IPR006204 : GHMP kinase,IPR014721 : Ribosomal protein S5 domain 2-type fold, subgroup,IPR020568 : Ribosomal protein S5 domain 2-type fold
CNAG_04162T0	Y	AGC/PKA protein kinase	Protein kinase-like (PK-like)	Protein kinases, catalytic subunit	AGC	ePK	orf19.2277	IPR000719 : Protein kinase, catalytic domain,IPR000961 : AGC-kinase, C-terminal,IPR002290 : Serine/threonine-protein kinase domain,IPR008271 : Serine/threonine-protein kinase, active site,IPR011009 : Protein kinase-like domain,IPR017442 : Serine/threonine-protein kinase-like domain
CNAG_04191T0	Y	SCYL protein kinase	Protein kinase-like (PK-like)	Protein kinases, catalytic subunit				IPR000719 : Protein kinase, catalytic domain,IPR011009 : Protein kinase-like domain,IPR011989 : Armadillo-like helical,IPR016024 : Armadillo-type fold
CNAG_04197T0	Y	CMGC/DYRK/YAK protein kinase	Protein kinase-like (PK-like)	Protein kinases, catalytic subunit	CMGC	ePK	orf19.147	IPR000719 : Protein kinase, catalytic domain,IPR002290 : Serine/threonine-protein kinase domain,IPR008271 : Serine/threonine-protein kinase, active site,IPR011009 : Protein kinase-like domain,IPR017441 : Protein kinase, ATP binding site,IPR017442 : Serine/threonine-protein kinase-like domain,IPR020635 : Tyrosine-protein kinase, catalytic domain
CNAG_04213T0	N	signal transducer	Cysteine-rich domain	Protein kinase cysteine-rich domain (cys2, phorbol-binding domain)				IPR000198 : Rho GTPase-activating protein domain,IPR001781 : Zinc finger, LIM-type,IPR002219 : Protein kinase C-like, phorbol ester/diacylglycerol binding,IPR008936 : Rho GTPase activation protein
CNAG_04215T0	Y	sulfate adenylyltransferase	Nucleotidylyl transferase	ATP sulfurylase catalytic domain			orf19.5025	IPR002650 : Sulphate adenylyltransferase,IPR002891 : Adenylylsulphate kinase, C-terminal,IPR014729 : Rossmann-like alpha/beta/alpha sandwich fold,IPR015947 : Pseudouridine synthase/archaeosine transglycosylase-like
CNAG_04221T0	Y	6-phosphofructo-2-kinase/fructose-2,6-bisphosphatase	P-loop containing nucleoside triphosphate hydrolases	6-phosphofructo-2-kinase/fructose-2,6-bisphosphatase, kinase domain			orf19.6423	IPR001345 : Phosphoglycerate/bisphosphoglycerate mutase, active site,IPR003094 : Fructose-2,6-bisphosphatase,IPR013078 : Histidine phosphatase superfamily, clade-1,IPR013079 : 6-phosphofructo-2-kinase,IPR016260 : Bifunctional 6-phosphofructo-2-kinase/fructose-2, 6-bisphosphate 2-phosphatase
CNAG_04230T0	Y	hydroxyethylthiazole kinase	Ribokinase-like	Thiamin biosynthesis kinases			orf19.277	IPR000417 : Hydroxyethylthiazole kinase,IPR003733 : Thiamine monophosphate synthase,IPR013785 : Aldolase-type TIM barrel,IPR022998 : Thiamin phosphate synthase superfamily
CNAG_04272T0	Y	CAMK/CAMK1 protein kinase	Protein kinase-like (PK-like)	Protein kinases, catalytic subunit	AGC	ePK		IPR000719 : Protein kinase, catalytic domain,IPR002290 : Serine/threonine-protein kinase domain,IPR008271 : Serine/threonine-protein kinase, active site,IPR011009 : Protein kinase-like domain,IPR017441 : Protein kinase, ATP binding site,IPR017442 : Serine/threonine-protein kinase-like domain,IPR020635 : Tyrosine-protein kinase, catalytic domain
CNAG_04282T0	Y	CMGC/MAPK protein kinase	Protein kinase-like (PK-like)	Protein kinases, catalytic subunit	CMGC	ePK	orf19.7523	IPR000719 : Protein kinase, catalytic domain,IPR002290 : Serine/threonine-protein kinase domain,IPR003527 : MAP kinase, conserved site,IPR008271 : Serine/threonine-protein kinase, active site,IPR011009 : Protein kinase-like domain,IPR017441 : Protein kinase, ATP binding site,IPR017442 : Serine/threonine-protein kinase-like domain,IPR020635 : Tyrosine-protein kinase, catalytic domain
CNAG_04314T0	Y	NAD kinase	NAD kinase/diacylglycerol kinase-like	NAD kinase-like			orf19.7393	IPR002504 : Inorganic polyphosphate/ATP-NAD kinase, predicted,IPR016064 : ATP-NAD kinase, PpnK-type,IPR017437 : ATP-NAD kinase, PpnK-type, all-beta,IPR017438 : ATP-NAD kinase, PpnK-type, alpha/beta
CNAG_04316T0	Y	NAD kinase	NAD kinase/diacylglycerol kinase-like	NAD kinase-like			orf19.7393	IPR002504 : Inorganic polyphosphate/ATP-NAD kinase, predicted,IPR016064 : ATP-NAD kinase, PpnK-type,IPR017437 : ATP-NAD kinase, PpnK-type, all-beta,IPR017438 : ATP-NAD kinase, PpnK-type, alpha/beta
CNAG_04335T0	Y	phosphatidylinositol 4-kinase	ARM repeat	Phoshoinositide 3-kinase (PI3K) helical domain	PIKK	PI3K_Sugen	orf19.1814	IPR000403 : Phosphatidylinositol 3-/4-kinase, catalytic,IPR001263 : Phosphoinositide 3-kinase, accessory (PIK) domain,IPR011009 : Protein kinase-like domain,IPR015433 : Phosphatidylinositol Kinase,IPR016024 : Armadillo-type fold,IPR018936 : Phosphatidylinositol 3/4-kinase, conserved site
CNAG_04347T0	Y	aspartate kinase	Carbamate kinase-like	PyrH-like			orf19.1235	IPR001048 : Aspartate/glutamate/uridylate kinase,IPR001341 : Aspartate kinase domain,IPR002912 : Amino acid-binding ACT,IPR018042 : Aspartate kinase, conserved site
CNAG_04408T0	Y	choline kinase	Protein kinase-like (PK-like)	Choline kinase		CAK		IPR002573 : Choline/ethanolamine kinase,IPR011009 : Protein kinase-like domain
CNAG_04433T0	Y	CMGC/DYRK/DYRK2 protein kinase	Protein kinase-like (PK-like)	Protein kinases, catalytic subunit	CMGC	ePK	orf19.147	IPR000719 : Protein kinase, catalytic domain,IPR002290 : Serine/threonine-protein kinase domain,IPR008271 : Serine/threonine-protein kinase, active site,IPR011009 : Protein kinase-like domain,IPR017441 : Protein kinase, ATP binding site,IPR017442 : Serine/threonine-protein kinase-like domain,IPR019998 : Membrane insertion protein, OxaA/YidC, bacterial,IPR020635 : Tyrosine-protein kinase, catalyti…
CNAG_04437T0	N	nicotinamide riboside kinase	P-loop containing nucleoside triphosphate hydrolases	Phosphoribulokinase/pantothenate kinase				IPR006083 : Phosphoribulokinase/uridine kinase
CNAG_04514T0	Y	CMGC/MAPK protein kinase	Protein kinase-like (PK-like)	Protein kinases, catalytic subunit	CMGC	ePK	orf19.7523	IPR000719 : Protein kinase, catalytic domain,IPR002290 : Serine/threonine-protein kinase domain,IPR003527 : MAP kinase, conserved site,IPR008271 : Serine/threonine-protein kinase, active site,IPR008351 : JNK MAP kinase,IPR011009 : Protein kinase-like domain,IPR017441 : Protein kinase, ATP binding site,IPR017442 : Serine/threonine-protein kinase-like domain,IPR020635 : Tyrosine-protein kinase, cat…
CNAG_04577T0	Y	nucleoside-diphosphate kinase	Nucleoside diphosphate kinase, NDK	Nucleoside diphosphate kinase, NDK			orf19.4311	IPR001564 : Nucleoside diphosphate kinase
CNAG_04631T0	Y	ribitol kinase	Actin-like ATPase domain	Glycerol kinase			orf19.2737	IPR000577 : Carbohydrate kinase, FGGY,IPR006003 : Carbohydrate kinase, FGGY-related,IPR018484 : Carbohydrate kinase, FGGY, N-terminal,IPR018485 : Carbohydrate kinase, FGGY, C-terminal
CNAG_04678T0	Y	AGC/Akt protein kinase	Protein kinase-like (PK-like)	Protein kinases, catalytic subunit	AGC	ePK	orf19.399	IPR000719 : Protein kinase, catalytic domain,IPR000961 : AGC-kinase, C-terminal,IPR002290 : Serine/threonine-protein kinase domain,IPR008271 : Serine/threonine-protein kinase, active site,IPR011009 : Protein kinase-like domain,IPR017441 : Protein kinase, ATP binding site,IPR017442 : Serine/threonine-protein kinase-like domain,IPR017892 : Protein kinase, C-terminal,IPR020635 : Tyrosine-protein kin…
CNAG_04755T0	Y	STE/STE11/BCK1 protein kinase	Protein kinase-like (PK-like)	Protein kinases, catalytic subunit	STE	ePK	orf19.5162	IPR000719 : Protein kinase, catalytic domain,IPR002290 : Serine/threonine-protein kinase domain,IPR008271 : Serine/threonine-protein kinase, active site,IPR011009 : Protein kinase-like domain,IPR017441 : Protein kinase, ATP binding site,IPR017442 : Serine/threonine-protein kinase-like domain,IPR017735 : Type VI secretion system, FHA domain-containing,IPR020635 : Tyrosine-protein kinase, catalytic…
CNAG_04821T0	Y	PAB-dependent poly(A)-specific ribonuclease subunit PAN3	Protein kinase-like (PK-like)	Protein kinases, catalytic subunit		ePK		IPR000571 : Zinc finger, CCCH-type,IPR000719 : Protein kinase, catalytic domain,IPR011009 : Protein kinase-like domain,IPR017442 : Serine/threonine-protein kinase-like domain
CNAG_04843T0	Y	Atypical/ABC1/ABC1-B protein kinase	Protein kinase-like (PK-like)	Protein kinases, catalytic subunit		ubiB		IPR004147 : ABC-1,IPR011009 : Protein kinase-like domain
CNAG_04927T0	Y	hypothetical protein	P-loop containing nucleoside triphosphate hydrolases	Phosphoribulokinase/pantothenate kinase				IPR006083 : Phosphoribulokinase/uridine kinase
CNAG_05005T0	Y	ULK/ULK protein kinase	Protein kinase-like (PK-like)	Protein kinases, catalytic subunit	CAMK	ePK	orf19.3841	IPR000719 : Protein kinase, catalytic domain,IPR002290 : Serine/threonine-protein kinase domain,IPR008271 : Serine/threonine-protein kinase, active site,IPR011009 : Protein kinase-like domain,IPR017441 : Protein kinase, ATP binding site,IPR017442 : Serine/threonine-protein kinase-like domain,IPR017735 : Type VI secretion system, FHA domain-containing,IPR020635 : Tyrosine-protein kinase, catalytic…
CNAG_05063T0	Y	STE/STE11/SSK protein kinase	Protein kinase-like (PK-like)	Protein kinases, catalytic subunit	STE	ePK	orf19.3775	IPR000719 : Protein kinase, catalytic domain,IPR002290 : Serine/threonine-protein kinase domain,IPR008271 : Serine/threonine-protein kinase, active site,IPR011009 : Protein kinase-like domain,IPR017240 : MAP kinase kinase kinase, SSK22,IPR017441 : Protein kinase, ATP binding site,IPR017442 : Serine/threonine-protein kinase-like domain,IPR020635 : Tyrosine-protein kinase, catalytic domain
CNAG_05074T0	N	hypothetical protein	Phospholipase D/nuclease	Polyphosphate kinase C-terminal domain				IPR001736 : Phospholipase D/Transphosphatidylase
CNAG_05097T0	Y	YjeF family protein	Ribokinase-like	YjeF C-terminal domain-like			orf19.3508	IPR000631 : Uncharacterised protein family, carbohydrate kinase-related
CNAG_05104T0	Y	CAMK protein kinase	Protein kinase-like (PK-like)	Protein kinases, catalytic subunit	CAMK	ePK		IPR000719 : Protein kinase, catalytic domain,IPR002290 : Serine/threonine-protein kinase domain,IPR008271 : Serine/threonine-protein kinase, active site,IPR011009 : Protein kinase-like domain,IPR017442 : Serine/threonine-protein kinase-like domain,IPR020635 : Tyrosine-protein kinase, catalytic domain
CNAG_05125T0	Y	diphosphomevalonate decarboxylase	Ribosomal protein S5 domain 2-like	GHMP Kinase, N-terminal domain			orf19.6105	IPR005935 : Diphosphomevalonate decarboxylase,IPR006204 : GHMP kinase,IPR014721 : Ribosomal protein S5 domain 2-type fold, subgroup,IPR020568 : Ribosomal protein S5 domain 2-type fold
CNAG_05200T0	Y	pyridoxal kinase	Ribokinase-like	PfkB-like kinase			orf19.1828	IPR004625 : Pyridoxal phosphate (active vitamin B6) biosynthesis, pyridoxal kinase,IPR013749 : Phosphomethylpyrimidine kinase type-1
CNAG_05216T0	Y	CAMK protein kinase	Protein kinase-like (PK-like)	Protein kinases, catalytic subunit	CAMK	ePK		IPR000253 : Forkhead-associated (FHA) domain,IPR000719 : Protein kinase, catalytic domain,IPR002290 : Serine/threonine-protein kinase domain,IPR008271 : Serine/threonine-protein kinase, active site,IPR008984 : SMAD/FHA domain,IPR011009 : Protein kinase-like domain,IPR017441 : Protein kinase, ATP binding site,IPR017442 : Serine/threonine-protein kinase-like domain,IPR017735 : Type VI secretion sys…
CNAG_05220T0	Y	phosphatidylinositol 3-kinase	Protein kinase-like (PK-like)	Phoshoinositide 3-kinase (PI3K), catalytic domain	PIKK	PI3K_Sugen		IPR000403 : Phosphatidylinositol 3-/4-kinase, catalytic,IPR003151 : PIK-related kinase, FAT,IPR003152 : PIK-related kinase, FATC,IPR009076 : FKBP12-rapamycin-associated protein, FKBP12-rapamycin-binding,IPR011009 : Protein kinase-like domain,IPR014009 : PIK-related kinase
CNAG_05243T0	Y	xylulokinase	Actin-like ATPase domain	Glycerol kinase			orf19.1290	IPR000577 : Carbohydrate kinase, FGGY,IPR018484 : Carbohydrate kinase, FGGY, N-terminal,IPR018485 : Carbohydrate kinase, FGGY, C-terminal
CNAG_05274T0	Y	STE/STE20/YSK protein kinase	Protein kinase-like (PK-like)	Protein kinases, catalytic subunit	STE	ePK	orf19.3456	IPR000719 : Protein kinase, catalytic domain,IPR002290 : Serine/threonine-protein kinase domain,IPR011009 : Protein kinase-like domain,IPR017441 : Protein kinase, ATP binding site,IPR017442 : Serine/threonine-protein kinase-like domain,IPR020635 : Tyrosine-protein kinase, catalytic domain
CNAG_05386T0	Y	glutamate 5-kinase	Carbamate kinase-like	PyrH-like			orf19.7638	IPR001048 : Aspartate/glutamate/uridylate kinase,IPR001057 : Glutamate/acetylglutamate kinase,IPR002478 : Pseudouridine synthase/archaeosine transglycosylase,IPR005715 : Glutamate 5-kinase/delta-1-pyrroline-5-carboxylate synthase,IPR015947 : Pseudouridine synthase/archaeosine transglycosylase-like,IPR019797 : Glutamate 5-kinase, conserved site
CNAG_05439T0	Y	CAMK/CAMK1/CAMK1-CMK protein kinase	Protein kinase-like (PK-like)	Protein kinases, catalytic subunit	CAMK	ePK	orf19.1754	IPR000719 : Protein kinase, catalytic domain,IPR002290 : Serine/threonine-protein kinase domain,IPR008271 : Serine/threonine-protein kinase, active site,IPR011009 : Protein kinase-like domain,IPR017441 : Protein kinase, ATP binding site,IPR017442 : Serine/threonine-protein kinase-like domain,IPR020635 : Tyrosine-protein kinase, catalytic domain
CNAG_05484T0	Y	CAMKK/CAMKK-META protein kinase	Protein kinase-like (PK-like)	Protein kinases, catalytic subunit	CAMK	ePK	orf19.3840	IPR000719 : Protein kinase, catalytic domain,IPR002290 : Serine/threonine-protein kinase domain,IPR008271 : Serine/threonine-protein kinase, active site,IPR011009 : Protein kinase-like domain,IPR017441 : Protein kinase, ATP binding site,IPR017442 : Serine/threonine-protein kinase-like domain,IPR020635 : Tyrosine-protein kinase, catalytic domain
CNAG_05549T0	Y	CMGC/CDK protein kinase	Protein kinase-like (PK-like)	Protein kinases, catalytic subunit	CMGC	ePK	orf19.3523	IPR000719 : Protein kinase, catalytic domain,IPR002290 : Serine/threonine-protein kinase domain,IPR008271 : Serine/threonine-protein kinase, active site,IPR011009 : Protein kinase-like domain,IPR017441 : Protein kinase, ATP binding site,IPR017442 : Serine/threonine-protein kinase-like domain,IPR020635 : Tyrosine-protein kinase, catalytic domain
CNAG_05558T0	Y	CAMK/CAMKL/Kin4 protein kinase	KA1-like	Kinase associated domain 1, KA1	CAMK	ePK	orf19.3751	IPR000719 : Protein kinase, catalytic domain,IPR001772 : Kinase-associated KA1,IPR002290 : Serine/threonine-protein kinase domain,IPR008271 : Serine/threonine-protein kinase, active site,IPR011009 : Protein kinase-like domain,IPR017441 : Protein kinase, ATP binding site,IPR017442 : Serine/threonine-protein kinase-like domain,IPR019998 : Membrane insertion protein, OxaA/YidC, bacterial,IPR020635 :…
CNAG_05590T0	Y	hypothetical protein	Homodimeric domain of signal transducing histidine kinase	Homodimeric domain of signal transducing histidine kinase	HisK			IPR000014 : PAS,IPR001789 : Signal transduction response regulator, receiver domain,IPR003594 : ATPase-like, ATP-binding domain,IPR003661 : Signal transduction histidine kinase, subgroup 1, dimerisation/phosphoacceptor domain,IPR004358 : Signal transduction histidine kinase-related protein, C-terminal,IPR005467 : Signal transduction histidine kinase, core,IPR009082 : Signal transduction histidine…
CNAG_05597T0	N	transcription initiation factor TFIID subunit 9/adenylate kinase	P-loop containing nucleoside triphosphate hydrolases	Nucleotide and nucleoside kinases				There is small evidence from InterPro but any term was assigned.
CNAG_05598T0	N	hypothetical protein	Protein kinase-like (PK-like)	Protein kinases, catalytic subunit				IPR000058 : Zinc finger, AN1-type
CNAG_05600T0	Y	indigoidine synthase A family protein	Ribokinase-like	Ribokinase-like			orf19.6185	IPR002173 : Carbohydrate/puine kinase, PfkB, conserved site,IPR007342 : Pseudouridine-5'-phosphate glycosidase,IPR011611 : Carbohydrate/purine kinase,IPR022830 : Indigoidine synthase A-like
CNAG_05606T0	N	ATP-dependent DNA helicase PIF1	P-loop containing nucleoside triphosphate hydrolases	Shikimate kinase (AroK)			orf19.7538	IPR009027 : Ribosomal protein L9/RNase H1, N-terminal,IPR010285 : DNA helicase PIF1, ATP-dependent,IPR011320 : Ribonuclease H1, N-terminal
CNAG_05694T0	Y	CMGC/CK2 protein kinase	Protein kinase-like (PK-like)	Protein kinases, catalytic subunit	CMGC	ePK	orf19.7652	IPR000719 : Protein kinase, catalytic domain,IPR002290 : Serine/threonine-protein kinase domain,IPR008271 : Serine/threonine-protein kinase, active site,IPR011009 : Protein kinase-like domain,IPR017441 : Protein kinase, ATP binding site,IPR017442 : Serine/threonine-protein kinase-like domain,IPR020635 : Tyrosine-protein kinase, catalytic domain
CNAG_05753T0	Y	N-acetyl-gamma-glutamyl-phosphate reductase	Carbamate kinase-like	N-acetyl-l-glutamate kinase			orf19.4788	IPR000534 : Semialdehyde dehydrogenase, NAD-binding,IPR000706 : N-acetyl-gamma-glutamyl-phosphate reductase, type 1,IPR001048 : Aspartate/glutamate/uridylate kinase,IPR004662 : Acetylglutamate kinase,IPR006855 : Domain of unknown function DUF619,IPR011241 : NAGK-NAGSA, bifunctional,IPR012280 : Semialdehyde dehydrogenase, dimerisation domain,IPR016040 : NAD(P)-binding domain
CNAG_05771T0	Y	serine/threonine-protein kinase TEL1	Protein kinase-like (PK-like)	Phoshoinositide 3-kinase (PI3K), catalytic domain	PIKK	PI3K_Sugen	orf19.5580	IPR000403 : Phosphatidylinositol 3-/4-kinase, catalytic,IPR003152 : PIK-related kinase, FATC,IPR011009 : Protein kinase-like domain,IPR011989 : Armadillo-like helical,IPR012644 : Conserved hypothetical protein FYDLN acid,IPR013381 : CRISPR-associated protein Cse1,IPR014009 : PIK-related kinase,IPR015519 : Ataxia-Telangiectasia Mutated,IPR016024 : Armadillo-type fold,IPR018936 : Phosphatidylinosit…
CNAG_05894T0	N	dynein heavy chain 1, cytosolic	P-loop containing nucleoside triphosphate hydrolases	Nucleotide and nucleoside kinases			orf19.5999	IPR003593 : ATPase, AAA+ type, core,IPR004273 : Dynein heavy chain,IPR005510 : Protein of unknown function DUF314,IPR011704 : ATPase, AAA-5,IPR013594 : Dynein heavy chain, N-terminal domain-1,IPR013602 : Dynein heavy chain, N-terminal domain-2,IPR017731 : Type VI secretion system, IcmF,IPR019998 : Membrane insertion protein, OxaA/YidC, bacterial
CNAG_05935T0	Y	UMP-CMP kinase	P-loop containing nucleoside triphosphate hydrolases	Nucleotide and nucleoside kinases			orf19.5195	IPR000850 : Adenylate kinase,IPR019998 : Membrane insertion protein, OxaA/YidC, bacterial
CNAG_05965T0	Y	hypothetical protein	NAD kinase/diacylglycerol kinase-like	Diacylglycerol kinase-like				IPR001206 : Diacylglycerol kinase, catalytic domain
CNAG_05970T0	Y	STE/STE20/PAKA protein kinase	Protein kinase-like (PK-like)	Protein kinases, catalytic subunit	STE	ePK	orf19.4242	IPR000095 : PAK-box/P21-Rho-binding,IPR000719 : Protein kinase, catalytic domain,IPR002290 : Serine/threonine-protein kinase domain,IPR008271 : Serine/threonine-protein kinase, active site,IPR011009 : Protein kinase-like domain,IPR017441 : Protein kinase, ATP binding site,IPR017442 : Serine/threonine-protein kinase-like domain,IPR019998 : Membrane insertion protein, OxaA/YidC, bacterial,IPR020635…
CNAG_06001T0	Y	phosphomevalonate kinase	Ribosomal protein S5 domain 2-like	GHMP Kinase, N-terminal domain			orf19.4606	IPR005916 : Phosphomevalonate kinase, eukaryotic,IPR006204 : GHMP kinase,IPR013750 : GHMP kinase, C-terminal,IPR014721 : Ribosomal protein S5 domain 2-type fold, subgroup,IPR020568 : Ribosomal protein S5 domain 2-type fold
CNAG_06033T0	Y	pfkB family carbohydrate kinase superfamily	Ribokinase-like	Ribokinase-like				IPR011611 : Carbohydrate/purine kinase
CNAG_06051T0	Y	galactokinase	Ribosomal protein S5 domain 2-like	GHMP Kinase, N-terminal domain			orf19.3670	IPR000705 : Galactokinase,IPR006203 : GHMP kinase, ATP-binding, conserved site,IPR006204 : GHMP kinase,IPR006206 : Mevalonate/galactokinase,IPR013750 : GHMP kinase, C-terminal,IPR014721 : Ribosomal protein S5 domain 2-type fold, subgroup,IPR019539 : Galactokinase galactose-binding domain,IPR020568 : Ribosomal protein S5 domain 2-type fold
CNAG_06086T0	Y	CMGC/CDK/CDK8 protein kinase	Protein kinase-like (PK-like)	Protein kinases, catalytic subunit	CMGC	ePK	orf19.794	IPR000719 : Protein kinase, catalytic domain,IPR002290 : Serine/threonine-protein kinase domain,IPR008271 : Serine/threonine-protein kinase, active site,IPR011009 : Protein kinase-like domain,IPR017442 : Serine/threonine-protein kinase-like domain,IPR020635 : Tyrosine-protein kinase, catalytic domain
CNAG_06161T0	Y	hypothetical protein	SAICAR synthase-like	Phosphatidylinositol phosphate kinase IIbeta, PIPK IIbeta				IPR002498 : Phosphatidylinositol-4-phosphate 5-kinase, core,IPR016034 : Phosphatidylinositol-4-phosphate 5-kinase, core, subgroup,IPR023610 : Phosphatidylinositol-4-phosphate 5-kinase
CNAG_06174T0	Y	PEK/GCN2 protein kinase	Protein kinase-like (PK-like)	Protein kinases, catalytic subunit	STE	ePK	orf19.6913	IPR000719 : Protein kinase, catalytic domain,IPR002290 : Serine/threonine-protein kinase domain,IPR004154 : Anticodon-binding,IPR006575 : RWD domain,IPR008271 : Serine/threonine-protein kinase, active site,IPR011009 : Protein kinase-like domain,IPR013444 : Helicase Cas3, CRISPR-associated, Anaes-subtype,IPR016135 : Ubiquitin-conjugating enzyme/RWD-like,IPR016255 : Serine/threonine-protein kinase,…
CNAG_06193T0	Y	CMGC/RCK protein kinase	Protein kinase-like (PK-like)	Protein kinases, catalytic subunit	CMGC	ePK	orf19.2395	IPR000719 : Protein kinase, catalytic domain,IPR002290 : Serine/threonine-protein kinase domain,IPR008271 : Serine/threonine-protein kinase, active site,IPR011009 : Protein kinase-like domain,IPR017442 : Serine/threonine-protein kinase-like domain,IPR019998 : Membrane insertion protein, OxaA/YidC, bacterial,IPR020635 : Tyrosine-protein kinase, catalytic domain
CNAG_06278T0	Y	hypothetical protein	Homodimeric domain of signal transducing histidine kinase	Homodimeric domain of signal transducing histidine kinase	HisK			IPR001789 : Signal transduction response regulator, receiver domain,IPR003018 : GAF,IPR003594 : ATPase-like, ATP-binding domain,IPR003661 : Signal transduction histidine kinase, subgroup 1, dimerisation/phosphoacceptor domain,IPR004358 : Signal transduction histidine kinase-related protein, C-terminal,IPR005467 : Signal transduction histidine kinase, core,IPR009082 : Signal transduction histidine…
CNAG_06301T0	Y	AGC/Akt protein kinase	Protein kinase-like (PK-like)	Protein kinases, catalytic subunit	AGC	ePK	orf19.829	IPR000008 : C2 calcium-dependent membrane targeting,IPR000719 : Protein kinase, catalytic domain,IPR000961 : AGC-kinase, C-terminal,IPR002290 : Serine/threonine-protein kinase domain,IPR008271 : Serine/threonine-protein kinase, active site,IPR008973 : C2 calcium/lipid-binding domain, CaLB,IPR011009 : Protein kinase-like domain,IPR012644 : Conserved hypothetical protein FYDLN acid,IPR017441 : Prot…
CNAG_06310T0	Y	CAMK/CAMKL protein kinase	Protein kinase-like (PK-like)	Protein kinases, catalytic subunit	TKL	ePK		IPR000719 : Protein kinase, catalytic domain,IPR002290 : Serine/threonine-protein kinase domain,IPR008271 : Serine/threonine-protein kinase, active site,IPR011009 : Protein kinase-like domain,IPR017441 : Protein kinase, ATP binding site,IPR017442 : Serine/threonine-protein kinase-like domain,IPR020635 : Tyrosine-protein kinase, catalytic domain
CNAG_06362T0	N	hypothetical protein	Cysteine-rich domain	Protein kinase cysteine-rich domain (cys2, phorbol-binding domain)				IPR002219 : Protein kinase C-like, phorbol ester/diacylglycerol binding
CNAG_06366T0	Y	protein kinase	Protein kinase-like (PK-like)	Protein kinases, catalytic subunit				IPR011009 : Protein kinase-like domain
CNAG_06432T0	Y	acetate kinase	Actin-like ATPase domain	Acetokinase-like				IPR000890 : Acetate/butyrate kinase,IPR004372 : Acetate kinase
CNAG_06445T0	Y	CMGC/CDK/CDK7 protein kinase	Protein kinase-like (PK-like)	Protein kinases, catalytic subunit	CMGC	ePK	orf19.6239	IPR000719 : Protein kinase, catalytic domain,IPR002290 : Serine/threonine-protein kinase domain,IPR008271 : Serine/threonine-protein kinase, active site,IPR011009 : Protein kinase-like domain,IPR017441 : Protein kinase, ATP binding site,IPR017442 : Serine/threonine-protein kinase-like domain,IPR020635 : Tyrosine-protein kinase, catalytic domain
CNAG_06454T0	Y	Atypical/RIO/RIO1 protein kinase	Protein kinase-like (PK-like)	RIO1-like kinases	RIO	Rio	orf19.2320	IPR000687 : RIO kinase,IPR011009 : Protein kinase-like domain,IPR018934 : RIO-like kinase,IPR018935 : RIO kinase, conserved site
CNAG_06489T0	Y	adenosine kinase	Ribokinase-like	Ribokinase-like			orf19.5591	IPR001805 : Adenosine kinase,IPR002173 : Carbohydrate/puine kinase, PfkB, conserved site,IPR011611 : Carbohydrate/purine kinase
CNAG_06490T0	Y	CAMK/CAMKL protein kinase	Protein kinase-like (PK-like)	Protein kinases, catalytic subunit	CAMK	ePK	orf19.663	IPR000719 : Protein kinase, catalytic domain,IPR002290 : Serine/threonine-protein kinase domain,IPR008271 : Serine/threonine-protein kinase, active site,IPR011009 : Protein kinase-like domain,IPR017441 : Protein kinase, ATP binding site,IPR017442 : Serine/threonine-protein kinase-like domain,IPR020635 : Tyrosine-protein kinase, catalytic domain
CNAG_06500T0	Y	arginine metabolism transcriptional control protein	SAICAR synthase-like	Inositol polyphosphate kinase (IPK)				IPR005522 : Inositol polyphosphate kinase
CNAG_06552T0	Y	CAMK/CAMKL/AMPK protein kinase	Protein kinase-like (PK-like)	Protein kinases, catalytic subunit	CAMK	ePK	orf19.1936	IPR000719 : Protein kinase, catalytic domain,IPR002290 : Serine/threonine-protein kinase domain,IPR008271 : Serine/threonine-protein kinase, active site,IPR011009 : Protein kinase-like domain,IPR017441 : Protein kinase, ATP binding site,IPR017442 : Serine/threonine-protein kinase-like domain,IPR020635 : Tyrosine-protein kinase, catalytic domain
CNAG_06553T0	Y	hypothetical protein	AMPKBI-like	AMPKBI-like				IPR006828 : 5-AMP-activated protein kinase, beta subunit, interaction domain
CNAG_06568T0	Y	RAN protein kinase	Protein kinase-like (PK-like)	Protein kinases, catalytic subunit	CAMK	ePK		IPR000719 : Protein kinase, catalytic domain,IPR002290 : Serine/threonine-protein kinase domain,IPR008271 : Serine/threonine-protein kinase, active site,IPR011009 : Protein kinase-like domain,IPR017441 : Protein kinase, ATP binding site,IPR017442 : Serine/threonine-protein kinase-like domain,IPR020635 : Tyrosine-protein kinase, catalytic domain
CNAG_06632T0	Y	Atypical/ABC1 protein kinase	Protein kinase-like (PK-like)	Protein kinases, catalytic subunit		ubiB	orf19.4269	IPR002290 : Serine/threonine-protein kinase domain,IPR004147 : ABC-1,IPR011009 : Protein kinase-like domain
CNAG_06642T0	Y	Atypical/PIKK/FRAP protein kinase	Protein kinase-like (PK-like)	Phoshoinositide 3-kinase (PI3K), catalytic domain	PIKK	PI3K_Sugen	orf19.2290	IPR000357 : HEAT,IPR000403 : Phosphatidylinositol 3-/4-kinase, catalytic,IPR003151 : PIK-related kinase, FAT,IPR003152 : PIK-related kinase, FATC,IPR009076 : FKBP12-rapamycin-associated protein, FKBP12-rapamycin-binding,IPR011009 : Protein kinase-like domain,IPR011989 : Armadillo-like helical,IPR014009 : PIK-related kinase,IPR016024 : Armadillo-type fold,IPR018936 : Phosphatidylinositol 3/4-kinas…
CNAG_06671T0	Y	TKL protein kinase	Protein kinase-like (PK-like)	Protein kinases, catalytic subunit	TKL	ePK		IPR000719 : Protein kinase, catalytic domain,IPR002290 : Serine/threonine-protein kinase domain,IPR011009 : Protein kinase-like domain,IPR017442 : Serine/threonine-protein kinase-like domain,IPR020635 : Tyrosine-protein kinase, catalytic domain
CNAG_06697T0	Y	TTK protein kinase	Protein kinase-like (PK-like)	Protein kinases, catalytic subunit	CMGC	ePK	orf19.7293	IPR000719 : Protein kinase, catalytic domain,IPR002290 : Serine/threonine-protein kinase domain,IPR008271 : Serine/threonine-protein kinase, active site,IPR011009 : Protein kinase-like domain,IPR017441 : Protein kinase, ATP binding site,IPR017442 : Serine/threonine-protein kinase-like domain,IPR020635 : Tyrosine-protein kinase, catalytic domain
CNAG_06708T0	N	dCMP deaminase	P-loop containing nucleoside triphosphate hydrolases	Nucleotide and nucleoside kinases			orf19.7243	IPR002125 : CMP/dCMP deaminase, zinc-binding,IPR015517 : Cytidine deaminase,IPR016192 : APOBEC/CMP deaminase, zinc-binding,IPR016193 : Cytidine deaminase-like
CNAG_06730T0	Y	CMGC/GSK protein kinase	Protein kinase-like (PK-like)	Protein kinases, catalytic subunit	CMGC	ePK	orf19.791	IPR000719 : Protein kinase, catalytic domain,IPR002290 : Serine/threonine-protein kinase domain,IPR008271 : Serine/threonine-protein kinase, active site,IPR011009 : Protein kinase-like domain,IPR017441 : Protein kinase, ATP binding site,IPR017442 : Serine/threonine-protein kinase-like domain
CNAG_06809T0	Y	IKS protein kinase	Protein kinase-like (PK-like)	Protein kinases, catalytic subunit	TKL	ePK		IPR000719 : Protein kinase, catalytic domain,IPR002290 : Serine/threonine-protein kinase domain,IPR008271 : Serine/threonine-protein kinase, active site,IPR011009 : Protein kinase-like domain,IPR017442 : Serine/threonine-protein kinase-like domain,IPR020635 : Tyrosine-protein kinase, catalytic domain
CNAG_06845T0	Y	STE/STE11/CDC15 protein kinase	Protein kinase-like (PK-like)	Protein kinases, catalytic subunit	STE	ePK	orf19.3545	IPR000719 : Protein kinase, catalytic domain,IPR002290 : Serine/threonine-protein kinase domain,IPR008271 : Serine/threonine-protein kinase, active site,IPR011009 : Protein kinase-like domain,IPR011989 : Armadillo-like helical,IPR016024 : Armadillo-type fold,IPR017441 : Protein kinase, ATP binding site,IPR017442 : Serine/threonine-protein kinase-like domain,IPR020635 : Tyrosine-protein kinase, ca…
CNAG_06980T0	Y	STE/STE11 protein kinase	Protein kinase-like (PK-like)	Protein kinases, catalytic subunit	STE	ePK	orf19.844	IPR000719 : Protein kinase, catalytic domain,IPR001660 : Sterile alpha motif domain,IPR002290 : Serine/threonine-protein kinase domain,IPR008271 : Serine/threonine-protein kinase, active site,IPR010993 : Sterile alpha motif homology,IPR011009 : Protein kinase-like domain,IPR013761 : Sterile alpha motif-type,IPR017239 : MAP kinase kinase kinase STE11,IPR017441 : Protein kinase, ATP binding site,IP…
CNAG_07359T0	Y	Atypical/ABC1/ABC1-C protein kinase	Protein kinase-like (PK-like)	Protein kinases, catalytic subunit		ubiB	orf19.4575	IPR004147 : ABC-1,IPR011009 : Protein kinase-like domain,IPR018961 : DnaJ homologue, subfamily C, member 28, conserved domain
CNAG_07372T0	Y	6-phosphofructo-2-kinase/fructose-2,6-bisphosphatase	P-loop containing nucleoside triphosphate hydrolases	6-phosphofructo-2-kinase/fructose-2,6-bisphosphatase, kinase domain			orf19.3689	IPR003094 : Fructose-2,6-bisphosphatase,IPR013078 : Histidine phosphatase superfamily, clade-1,IPR013079 : 6-phosphofructo-2-kinase
CNAG_07377T0	Y	transformation/transcription domain-associated protein	Protein kinase-like (PK-like)	Phoshoinositide 3-kinase (PI3K), catalytic domain	PIKK		orf19.139	IPR000403 : Phosphatidylinositol 3-/4-kinase, catalytic,IPR003151 : PIK-related kinase, FAT,IPR003152 : PIK-related kinase, FATC,IPR004536 : Selenide water dikinase,IPR006501 : Pectinesterase inhibitor,IPR011009 : Protein kinase-like domain,IPR011990 : Tetratricopeptide-like helical,IPR014009 : PIK-related kinase,IPR016024 : Armadillo-type fold,IPR017689 : Outer membrane assembly lipoprotein YfiO…
CNAG_07381T0	N	ATP-dependent RNA helicase prh1	P-loop containing nucleoside triphosphate hydrolases	Nucleotide and nucleoside kinases			orf19.107	IPR001650 : Helicase, C-terminal,IPR007502 : Helicase-associated domain,IPR011709 : Domain of unknown function DUF1605,IPR014001 : DEAD-like helicase
CNAG_07408T0	Y	STE/STE20/PAKA protein kinase	Protein kinase-like (PK-like)	Protein kinases, catalytic subunit	STE	ePK	orf19.4890	IPR000095 : PAK-box/P21-Rho-binding,IPR000719 : Protein kinase, catalytic domain,IPR001849 : Pleckstrin homology domain,IPR002290 : Serine/threonine-protein kinase domain,IPR008271 : Serine/threonine-protein kinase, active site,IPR011009 : Protein kinase-like domain,IPR011993 : Pleckstrin homology-type,IPR017441 : Protein kinase, ATP binding site,IPR017442 : Serine/threonine-protein kinase-like d…
CNAG_07427T0	Y	CK1/CK1/CK1-D protein kinase	Protein kinase-like (PK-like)	Protein kinases, catalytic subunit	CK1	ePK	orf19.3476	IPR000719 : Protein kinase, catalytic domain,IPR002290 : Serine/threonine-protein kinase domain,IPR008271 : Serine/threonine-protein kinase, active site,IPR011009 : Protein kinase-like domain,IPR017441 : Protein kinase, ATP binding site,IPR017442 : Serine/threonine-protein kinase-like domain,IPR020635 : Tyrosine-protein kinase, catalytic domain
CNAG_07580T0	Y	CAMK protein kinase	Protein kinase-like (PK-like)	Protein kinases, catalytic subunit	CAMK	ePK	orf19.6751	IPR000719 : Protein kinase, catalytic domain,IPR002290 : Serine/threonine-protein kinase domain,IPR002877 : Ribosomal RNA methyltransferase RrmJ/FtsJ,IPR008271 : Serine/threonine-protein kinase, active site,IPR011009 : Protein kinase-like domain,IPR015507 : Ribosomal RNA large subunit methyltransferase E,IPR017442 : Serine/threonine-protein kinase-like domain,IPR020635 : Tyrosine-protein kinase, …
CNAG_07667T0	Y	HAL protein kinase	Protein kinase-like (PK-like)	Protein kinases, catalytic subunit	CAMK	ePK	orf19.3854	IPR000719 : Protein kinase, catalytic domain,IPR002290 : Serine/threonine-protein kinase domain,IPR008271 : Serine/threonine-protein kinase, active site,IPR011009 : Protein kinase-like domain,IPR017441 : Protein kinase, ATP binding site,IPR017442 : Serine/threonine-protein kinase-like domain,IPR020635 : Tyrosine-protein kinase, catalytic domain
CNAG_07744T0	Y	Atypical/PI4K protein kinase	ARM repeat	Phoshoinositide 3-kinase (PI3K) helical domain		PI3K_Sugen	orf19.3199	IPR000403 : Phosphatidylinositol 3-/4-kinase, catalytic,IPR001263 : Phosphoinositide 3-kinase, accessory (PIK) domain,IPR011009 : Protein kinase-like domain,IPR015433 : Phosphatidylinositol Kinase,IPR016024 : Armadillo-type fold,IPR018936 : Phosphatidylinositol 3/4-kinase, conserved site
CNAG_07779T0	Y	D-glycerate 3-kinase	P-loop containing nucleoside triphosphate hydrolases	Phosphoribulokinase/pantothenate kinase				There is small evidence from InterPro but any term was assigned.
CNAG_08022T0	Y	CMGC/CDK/CDK5 protein kinase	Protein kinase-like (PK-like)	Protein kinases, catalytic subunit	CMGC	ePK	orf19.6846	IPR000719 : Protein kinase, catalytic domain,IPR002290 : Serine/threonine-protein kinase domain,IPR008271 : Serine/threonine-protein kinase, active site,IPR011009 : Protein kinase-like domain,IPR017441 : Protein kinase, ATP binding site,IPR017442 : Serine/threonine-protein kinase-like domain,IPR017735 : Type VI secretion system, FHA domain-containing,IPR019998 : Membrane insertion protein, OxaA/Y…

## Sheet: C.albicans
Supplementary Data 2. List of the human pathogenic fungal kinases predicted based on the kinase domain database search (Candida albicans). Eukaryotic protein kinase superfamilies are further classified into eight conventional protein kinase groups (ePKs) and five atypical groups (aPKs). Although Histidine kinase is not predicted by Kinomer, here we classified them as HisK in aPKs.
Locus	Gene name	Virulence (null)	Genome Annotation	Superfamily	Family	Kinomer	MicrobialKinome	BestHit in C. neoformans	InterPro term(s)
orf19.1137	CDC8		Predicted ORF in Assemblies 19, 20 and 21	P-loop containing nucleoside triphosphate hydrolases	Nucleotide and nucleoside kinases				IPR018094 : Thymidylate kinase
orf19.1161	PLD1	decreased	Phospholipase D1; required for phosphatidic acidand for most diacylglycerol production; required for wild-type mouse virulence, but not rat oral virulence; mutantdefect in hyphal growth on solid substrates; similar to S.cerevisiae Spo14p	Phospholipase D/nuclease	Polyphosphate kinase C-terminal domain			CNAG_06812T1	IPR001736 : Phospholipase D/Transphosphatidylase,IPR015679 : Phospholipase D,IPR016555 : Phospholipase D, eukaryota
orf19.1828	BUD16		Protein similar to <i>S. cerevisiae</i> Bud16p;induced in response to alpha pheromone in SpiderM medium	Ribokinase-like	PfkB-like kinase				IPR004625 : Pyridoxal phosphate (active vitamin B6) biosynthesis, pyridoxal kinase,IPR011611 : Carbohydrate/purine kinase
orf19.2308	-	-	Predicted ORF in Assemblies 19, 20 and 21	P-loop containing nucleoside triphosphate hydrolases	6-phosphofructo-2-kinase/fructose-2,6-bisphosphatase, kinase domain				IPR003094 : Fructose-2,6-bisphosphatase,IPR013079 : 6-phosphofructo-2-kinase
orf19.2320	RIO1	-	Predicted ORF in Assemblies 19, 20 and 21	Protein kinase-like (PK-like)	RIO1-like kinases	RIO	Rio	CNAG_06454T0	IPR000687 : RIO kinase,IPR011009 : Protein kinase-like domain,IPR017407 : Serine/threonine-protein kinase Rio1,IPR018934 : RIO-like kinase,IPR018935 : RIO kinase, conserved site
orf19.2436	SKY1		Predicted ORF in Assemblies 19, 20 and 21	Protein kinase-like (PK-like)	Protein kinases, catalytic subunit	CMGC	ePK	CNAG_02028T0	IPR000719 : Protein kinase, catalytic domain,IPR002290 : Serine/threonine-protein kinase domain,IPR008271 : Serine/threonine-protein kinase, active site,IPR011009 : Protein kinase-like domain,IPR017441 : Protein kinase, ATP binding site,IPR017442 : Serine/threonine-protein kinase-like domain,IPR020635 : Tyrosine-protein kinase, catalytic domain
orf19.2487	-	-	Predicted ORF in Assemblies 19, 20 and 21	P-loop containing nucleoside triphosphate hydrolases	Phosphoribulokinase/pantothenate kinase				IPR000764 : Uridine kinase,IPR006083 : Phosphoribulokinase/uridine kinase
orf19.2781	-		Predicted ORF in Assemblies 19, 20 and 21	Protein kinase-like (PK-like)	Protein kinases, catalytic subunit	CAMK	ePK	CNAG_00130T0	IPR000719 : Protein kinase, catalytic domain,IPR002290 : Serine/threonine-protein kinase domain,IPR008271 : Serine/threonine-protein kinase, active site,IPR011009 : Protein kinase-like domain,IPR017441 : Protein kinase, ATP binding site,IPR017442 : Serine/threonine-protein kinase-like domain,IPR020635 : Tyrosine-protein kinase, catalytic domain
orf19.3049	SPS1		Predicted ORF in Assemblies 19, 20 and 21	Protein kinase-like (PK-like)	Protein kinases, catalytic subunit	STE	ePK	CNAG_03290T0	IPR000719 : Protein kinase, catalytic domain,IPR002290 : Serine/threonine-protein kinase domain,IPR011009 : Protein kinase-like domain,IPR017441 : Protein kinase, ATP binding site,IPR017442 : Serine/threonine-protein kinase-like domain,IPR020635 : Tyrosine-protein kinase, catalytic domain
orf19.3312	FMP29	-	Predicted ORF in Assemblies 19, 20 and 21	Protein kinase-like (PK-like)	Protein kinases, catalytic subunit		CAK		IPR002575 : Aminoglycoside phosphotransferase,IPR011009 : Protein kinase-like domain
orf19.3331	ABC1		Protein described as ubiquinol-cytochrome-creductase; induced upon adherence to polystyrene	Protein kinase-like (PK-like)	Protein kinases, catalytic subunit		ubiB	CNAG_02459T0	IPR004147 : ABC-1,IPR011009 : Protein kinase-like domain
orf19.3669	SHA3		Protein similar to S. cerevisiae Sha3p, which isa serine/threonine kinase involved in glucose transport;transposon mutation affects filamentous growth;fluconazole-induced; ketoconazole-repressed; induced inresponse to alpha pheromone	Protein kinase-like (PK-like)	Protein kinases, catalytic subunit	CAMK	ePK		IPR000719 : Protein kinase, catalytic domain,IPR002290 : Serine/threonine-protein kinase domain,IPR008271 : Serine/threonine-protein kinase, active site,IPR011009 : Protein kinase-like domain,IPR017441 : Protein kinase, ATP binding site,IPR017442 : Serine/threonine-protein kinase-like domain
orf19.3670	GAL1		Galactokinase; transcription regulated bygalactose; transcription regulated by Mig1p and Tup1p; notrequired for systemic mouse virulence; farnesol-downregulated in biofilm; fluconazole-induced	Ribosomal protein S5 domain 2-like	GHMP Kinase, N-terminal domain				IPR000705 : Galactokinase,IPR006203 : GHMP kinase, ATP-binding, conserved site,IPR006204 : GHMP kinase,IPR006206 : Mevalonate/galactokinase,IPR013750 : GHMP kinase, C-terminal,IPR014721 : Ribosomal protein S5 domain 2-type fold, subgroup,IPR019539 : Galactokinase galactose-binding domain,IPR019741 : Galactokinase, conserved site,IPR020568 : Ribosomal protein S5 domain 2-type fold
orf19.3689	-		Predicted ORF in Assemblies 19, 20 and 21;decreased expression observed in an ssr1 homozygous nullmutant	P-loop containing nucleoside triphosphate hydrolases	6-phosphofructo-2-kinase/fructose-2,6-bisphosphatase, kinase domain			CNAG_07372T0	IPR003094 : Fructose-2,6-bisphosphatase,IPR013078 : Histidine phosphatase superfamily, clade-1,IPR013079 : 6-phosphofructo-2-kinase,IPR016260 : Bifunctional 6-phosphofructo-2-kinase/fructose-2, 6-bisphosphate 2-phosphatase
orf19.399	YPK1/2		Predicted ORF in Assemblies 19, 20 and 21	Protein kinase-like (PK-like)	Protein kinases, catalytic subunit	AGC	ePK	CNAG_04678T0	IPR000719 : Protein kinase, catalytic domain,IPR000961 : AGC-kinase, C-terminal,IPR002290 : Serine/threonine-protein kinase domain,IPR008271 : Serine/threonine-protein kinase, active site,IPR011009 : Protein kinase-like domain,IPR017441 : Protein kinase, ATP binding site,IPR017442 : Serine/threonine-protein kinase-like domain,IPR017892 : Protein kinase, C-terminal,IPR019998 : Membrane insertion p…
orf19.428	-		Predicted ORF in Assemblies 19, 20 and 21;induced during planktonic growth	Protein kinase-like (PK-like)	Protein kinases, catalytic subunit	CAMK	ePK		IPR000719 : Protein kinase, catalytic domain,IPR002290 : Serine/threonine-protein kinase domain,IPR008271 : Serine/threonine-protein kinase, active site,IPR011009 : Protein kinase-like domain,IPR017441 : Protein kinase, ATP binding site,IPR017442 : Serine/threonine-protein kinase-like domain,IPR020635 : Tyrosine-protein kinase, catalytic domain
orf19.4432	KSP1		Predicted ORF in Assemblies 19, 20 and 21;mutation confers hypersensitivity to amphotericin B	Protein kinase-like (PK-like)	Protein kinases, catalytic subunit	CAMK	ePK	CNAG_02675T0	IPR000719 : Protein kinase, catalytic domain,IPR002290 : Serine/threonine-protein kinase domain,IPR008271 : Serine/threonine-protein kinase, active site,IPR011009 : Protein kinase-like domain,IPR017442 : Serine/threonine-protein kinase-like domain,IPR020635 : Tyrosine-protein kinase, catalytic domain
orf19.4548	MAK32		Downregulated upon adherence to polystyrene	Ribokinase-like	Ribokinase-like			CNAG_00414T0	IPR011611 : Carbohydrate/purine kinase
orf19.4753	PFK26		Protein repressed during the mating process	P-loop containing nucleoside triphosphate hydrolases	6-phosphofructo-2-kinase/fructose-2,6-bisphosphatase, kinase domain			CNAG_04221T0	IPR001345 : Phosphoglycerate/bisphosphoglycerate mutase, active site,IPR003094 : Fructose-2,6-bisphosphatase,IPR013078 : Histidine phosphatase superfamily, clade-1,IPR013079 : 6-phosphofructo-2-kinase,IPR019998 : Membrane insertion protein, OxaA/YidC, bacterial
orf19.4777	DAK2		Protein described as similar to dihydroxyacetonekinase; transcription is decreased upon yeast-hyphalswitch; fluconazole-induced; caspofungin repressed	DAK1/DegV-like	DAK1			CNAG_00826T0	IPR004006 : Dak kinase,IPR004007 : Dak phosphatase,IPR012734 : Dihydroxyacetone kinase
orf19.4788	ARG5,6	inviable	Arginine biosynthetic enzyme activities; in S.cerevisiae, processed into distinct polypeptides withacetylglutamate kinase (Arg6p) activity andacetylglutamate-phosphate reductase (Arg5p) activity;Gcn4p regulated; alkaline downregulated	Carbamate kinase-like	N-acetyl-l-glutamate kinase			CNAG_05753T1	IPR000534 : Semialdehyde dehydrogenase, NAD-binding,IPR000706 : N-acetyl-gamma-glutamyl-phosphate reductase, type 1,IPR001048 : Aspartate/glutamate/uridylate kinase,IPR004662 : Acetylglutamate kinase,IPR006855 : Domain of unknown function DUF619,IPR011241 : NAGK-NAGSA, bifunctional,IPR016040 : NAD(P)-binding domain,IPR023013 : N-acetyl-gamma-glutamyl-phosphate reductase, active site
orf19.4801	MOD5		Predicted ORF in Assemblies 19, 20 and 21	P-loop containing nucleoside triphosphate hydrolases	Shikimate kinase (AroK)			CNAG_00358T1	IPR002627 : tRNA isopentenyltransferase,IPR018022 : tRNA delta(2)-isopentenylpyrophosphate transferase
orf19.4809	ERG12	decreased	Predicted ORF in Assemblies 19, 20 and 21	GHMP Kinase, C-terminal domain	Mevalonate kinase			CNAG_02686T0	IPR006203 : GHMP kinase, ATP-binding, conserved site,IPR006204 : GHMP kinase,IPR006205 : Mevalonate kinase,IPR006206 : Mevalonate/galactokinase,IPR013750 : GHMP kinase, C-terminal,IPR014721 : Ribosomal protein S5 domain 2-type fold, subgroup,IPR020568 : Ribosomal protein S5 domain 2-type fold
orf19.4867	SWE1	decreased	Functional homolog of S. cerevisiae Swe1p;mutant cells are small, rounded, and sometimes binucleate;not required for filamentous growth; transcription isrepressed in response to alpha pheromone in SpiderMmedium	Protein kinase-like (PK-like)	Protein kinases, catalytic subunit	STE	ePK	CNAG_03171T0	IPR000719 : Protein kinase, catalytic domain,IPR002290 : Serine/threonine-protein kinase domain,IPR008271 : Serine/threonine-protein kinase, active site,IPR011009 : Protein kinase-like domain,IPR012644 : Conserved hypothetical protein FYDLN acid,IPR017441 : Protein kinase, ATP binding site,IPR017442 : Serine/threonine-protein kinase-like domain,IPR020635 : Tyrosine-protein kinase, catalytic domain
orf19.4890	CLA4	decreased	S/T kinase of Ste20p family; required for wild-type filamentous growth and for wild-type organcolonization and virulence in mouse systemic infection;role in chlamydospore formation; functional homolog of S.cerevisiae Cla4p	Protein kinase-like (PK-like)	Protein kinases, catalytic subunit	STE	ePK	CNAG_07408T1	IPR000095 : PAK-box/P21-Rho-binding,IPR000719 : Protein kinase, catalytic domain,IPR001849 : Pleckstrin homology domain,IPR002290 : Serine/threonine-protein kinase domain,IPR008271 : Serine/threonine-protein kinase, active site,IPR011009 : Protein kinase-like domain,IPR011993 : Pleckstrin homology-type,IPR017442 : Serine/threonine-protein kinase-like domain,IPR019998 : Membrane insertion protein,…
orf19.4892	TPK1		Catalytic subunit of cAMP-dependent proteinkinase (PKA), isoform of Tpk2p; involved in control ofmorphogenesis and stress response; wild-type nuclearlocalization requires Bcy1p; produced during stationarybut not exponential growth	Protein kinase-like (PK-like)	Protein kinases, catalytic subunit	AGC	ePK	CNAG_00396T0	IPR000719 : Protein kinase, catalytic domain,IPR000961 : AGC-kinase, C-terminal,IPR002290 : Serine/threonine-protein kinase domain,IPR008271 : Serine/threonine-protein kinase, active site,IPR011009 : Protein kinase-like domain,IPR017441 : Protein kinase, ATP binding site,IPR017442 : Serine/threonine-protein kinase-like domain
orf19.4909	CBK1		Putative S/T kinase of cell wall integritypathway; required for hyphal growth; mutant cells showabnormal morphology and aggregation; Mob2p associated;required for wild-type transcriptional regulation ofseveral cell-wall-associated genes	Protein kinase-like (PK-like)	Protein kinases, catalytic subunit	AGC	ePK	CNAG_03567T0	IPR000719 : Protein kinase, catalytic domain,IPR000961 : AGC-kinase, C-terminal,IPR002290 : Serine/threonine-protein kinase domain,IPR008271 : Serine/threonine-protein kinase, active site,IPR011009 : Protein kinase-like domain,IPR017441 : Protein kinase, ATP binding site,IPR017442 : Serine/threonine-protein kinase-like domain,IPR017892 : Protein kinase, C-terminal,IPR019998 : Membrane insertion p…
orf19.4912	-	-	Predicted ORF in Assemblies 19, 20 and 21	AraD/HMP-PK domain-like	Phosphomethylpyrimidine kinase C-terminal domain-like				IPR011021 : Arrestin-like, N-terminal
orf19.4979	KNS1		Protein not essential for viability; similar toS. cerevisiae Kns1p, which is a protein kinase	Protein kinase-like (PK-like)	Protein kinases, catalytic subunit	CMGC	ePK	CNAG_00683T0	IPR000719 : Protein kinase, catalytic domain,IPR002290 : Serine/threonine-protein kinase domain,IPR008271 : Serine/threonine-protein kinase, active site,IPR011009 : Protein kinase-like domain,IPR017441 : Protein kinase, ATP binding site,IPR017442 : Serine/threonine-protein kinase-like domain,IPR020635 : Tyrosine-protein kinase, catalytic domain
orf19.4997	KIS2	-	Scaffold protein of Snf1p complex; similar to S.cerevisiae Gal83p and Sip2p; interacts with Snf4p;interaction with Snf1p complex is regulated by carbonsource, decreased on ethanol; N-terminal myristoylation;Hog1p-downregulated	AMPKBI-like	AMPKBI-like				IPR006828 : 5-AMP-activated protein kinase, beta subunit, interaction domain
orf19.5068	IRE1		Predicted ORF in Assemblies 19, 20 and 21	Protein kinase-like (PK-like)	Protein kinases, catalytic subunit	CAMK	ePK	CNAG_03670T0	IPR000719 : Protein kinase, catalytic domain,IPR002290 : Serine/threonine-protein kinase domain,IPR006567 : PUG domain,IPR008271 : Serine/threonine-protein kinase, active site,IPR010513 : KEN domain, ribonuclease activator,IPR011009 : Protein kinase-like domain,IPR011047 : Quinonprotein alcohol dehydrogenase-like,IPR017442 : Serine/threonine-protein kinase-like domain,IPR018391 : Pyrrolo-quinolin…
orf19.5195	URA6		Predicted ORF in Assemblies 19, 20 and 21	P-loop containing nucleoside triphosphate hydrolases	Nucleotide and nucleoside kinases			CNAG_05935T0	IPR000850 : Adenylate kinase,IPR006266 : UMP-CMP kinase
orf19.5224	PKH2		Predicted ORF in Assemblies 19, 20 and 21	Protein kinase-like (PK-like)	Protein kinases, catalytic subunit	AGC	ePK	CNAG_02915T0	IPR000719 : Protein kinase, catalytic domain,IPR002290 : Serine/threonine-protein kinase domain,IPR008271 : Serine/threonine-protein kinase, active site,IPR011009 : Protein kinase-like domain,IPR017441 : Protein kinase, ATP binding site,IPR017442 : Serine/threonine-protein kinase-like domain,IPR020635 : Tyrosine-protein kinase, catalytic domain
orf19.5253	YAK1		Predicted ORF in Assemblies 19, 20 and 21	Protein kinase-like (PK-like)	Protein kinases, catalytic subunit	CMGC	ePK		IPR000719 : Protein kinase, catalytic domain,IPR002290 : Serine/threonine-protein kinase domain,IPR008271 : Serine/threonine-protein kinase, active site,IPR011009 : Protein kinase-like domain,IPR017441 : Protein kinase, ATP binding site,IPR017442 : Serine/threonine-protein kinase-like domain,IPR020635 : Tyrosine-protein kinase, catalytic domain
orf19.5257	LCB4		Predicted ORF in Assemblies 19, 20 and 21	NAD kinase/diacylglycerol kinase-like	Diacylglycerol kinase-like				IPR001206 : Diacylglycerol kinase, catalytic domain
orf19.6010	CDC5		Polo-like kinase; probably essential forviability; depletion causes defects in spindle elongationand causes Cdc35p-dependent filamentation; member ofconserved Mcm1p regulon; virulence-group-correlatedexpression	Protein kinase-like (PK-like)	Protein kinases, catalytic subunit	CAMK	ePK	CNAG_01907T0	IPR000719 : Protein kinase, catalytic domain,IPR000959 : POLO box duplicated domain,IPR002290 : Serine/threonine-protein kinase domain,IPR008271 : Serine/threonine-protein kinase, active site,IPR011009 : Protein kinase-like domain,IPR017441 : Protein kinase, ATP binding site,IPR017442 : Serine/threonine-protein kinase-like domain,IPR020635 : Tyrosine-protein kinase, catalytic domain
orf19.6074	HBR1	inviable	Essential protein involved in regulation of MTLgene expression; hemoglobin-regulated inhibitor of white-opaque switching, which may affect survival in host;activator of MTLalpha1 and MTLalpha2; transcription isactivated by hemoglobin	P-loop containing nucleoside triphosphate hydrolases	Nucleotide and nucleoside kinases				There is small evidence from InterPro but any term was assigned.
orf19.6105	MVD	decreased	Mevalonate diphosphate decarboxylase; functionalhomolog of S. cerevisiae Erg19p; possible drug target;transcriptionally regulated by carbon source, yeast-hyphalswitch, growth phase, antifungals; gene has intron	Ribosomal protein S5 domain 2-like	GHMP Kinase, N-terminal domain			CNAG_05125T0	IPR005935 : Diphosphomevalonate decarboxylase,IPR006204 : GHMP kinase,IPR014721 : Ribosomal protein S5 domain 2-type fold, subgroup,IPR020568 : Ribosomal protein S5 domain 2-type fold
orf19.6232	NPR1		Predicted ORF in Assemblies 19, 20 and 21;induced in core stress response	Protein kinase-like (PK-like)	Protein kinases, catalytic subunit	CAMK	ePK	CNAG_00745T0	IPR000719 : Protein kinase, catalytic domain,IPR002290 : Serine/threonine-protein kinase domain,IPR008271 : Serine/threonine-protein kinase, active site,IPR011009 : Protein kinase-like domain,IPR017441 : Protein kinase, ATP binding site,IPR017442 : Serine/threonine-protein kinase-like domain,IPR019998 : Membrane insertion protein, OxaA/YidC, bacterial,IPR020635 : Tyrosine-protein kinase, catalyti…
orf19.6239	KIN28		Predicted ORF in Assemblies 19, 20 and 21	Protein kinase-like (PK-like)	Protein kinases, catalytic subunit	CMGC	ePK	CNAG_06445T0	IPR000719 : Protein kinase, catalytic domain,IPR002290 : Serine/threonine-protein kinase domain,IPR008271 : Serine/threonine-protein kinase, active site,IPR011009 : Protein kinase-like domain,IPR017441 : Protein kinase, ATP binding site,IPR017442 : Serine/threonine-protein kinase-like domain,IPR020635 : Tyrosine-protein kinase, catalytic domain
orf19.6243	VPS34	decreased	Autophosphorylated phosphatidylinositol 3-kinase, class III, required for wild-type vesicletransport, hyphal growth, adherence to fibroblasts, andvirulence in mouse systemic infection; low abundance mRNA,growth-regulated	ARM repeat	Phoshoinositide 3-kinase (PI3K) helical domain	PIKK	PI3K_Sugen	CNAG_03821T0	IPR000403 : Phosphatidylinositol 3-/4-kinase, catalytic,IPR001263 : Phosphoinositide 3-kinase, accessory (PIK) domain,IPR002420 : Phosphoinositide 3-kinase, C2,IPR008290 : Phosphatidylinositol 3-kinase, Vps34 type,IPR008973 : C2 calcium/lipid-binding domain, CaLB,IPR011009 : Protein kinase-like domain,IPR015433 : Phosphatidylinositol Kinase,IPR016024 : Armadillo-type fold,IPR018936 : Phosphatidyl…
orf19.6275	-		Predicted ORF in Assemblies 19, 20 and 21	Protein kinase-like (PK-like)	Protein kinases, catalytic subunit	AGC	ePK	CNAG_02389T0	IPR000719 : Protein kinase, catalytic domain,IPR000961 : AGC-kinase, C-terminal,IPR002290 : Serine/threonine-protein kinase domain,IPR008271 : Serine/threonine-protein kinase, active site,IPR011009 : Protein kinase-like domain,IPR017442 : Serine/threonine-protein kinase-like domain,IPR017892 : Protein kinase, C-terminal
orf19.6344	RBK1		Protein not essential for viability; similar toS. cerevisiae Rbk1p, which is a ribokinase	Ribokinase-like	Ribokinase-like				IPR002139 : Ribokinase,IPR002173 : Carbohydrate/puine kinase, PfkB, conserved site,IPR011611 : Carbohydrate/purine kinase
orf19.663	GIN4		Kinase involved in pseudohyphal-to-hyphalswitch; phosphorylates Cdc11p on S395 (regulatory);autophosphorylates; necessary for septin ring within germtube, but not for septin band at mother cell junction;role in cytokinesis	Protein kinase-like (PK-like)	Protein kinases, catalytic subunit	CAMK	ePK	CNAG_02675T0	IPR000719 : Protein kinase, catalytic domain,IPR002290 : Serine/threonine-protein kinase domain,IPR008271 : Serine/threonine-protein kinase, active site,IPR011009 : Protein kinase-like domain,IPR017441 : Protein kinase, ATP binding site,IPR017442 : Serine/threonine-protein kinase-like domain
orf19.6846	PHO85	inviable	Functional homolog of S. cerevisiae Pho85p,which is a cyclin-dependent kinase that regulatesprocesses including transcription of PHO genes involved inphosphate metabolism; gene has intron	Protein kinase-like (PK-like)	Protein kinases, catalytic subunit	CMGC	ePK	CNAG_08022T1	IPR000719 : Protein kinase, catalytic domain,IPR002290 : Serine/threonine-protein kinase domain,IPR008271 : Serine/threonine-protein kinase, active site,IPR011009 : Protein kinase-like domain,IPR017441 : Protein kinase, ATP binding site,IPR017442 : Serine/threonine-protein kinase-like domain,IPR019998 : Membrane insertion protein, OxaA/YidC, bacterial,IPR020635 : Tyrosine-protein kinase, catalyti…
orf19.7208	CSK1		Putative mitogen-activated protein (MAP) kinasewith an unknown role; null mutant produces wrinkledcolonies; similar to S. cerevisiae Smk1p, which is aprotein kinase required for sporulation	Protein kinase-like (PK-like)	Protein kinases, catalytic subunit	CMGC	ePK	CNAG_04282T0	IPR000719 : Protein kinase, catalytic domain,IPR002290 : Serine/threonine-protein kinase domain,IPR008271 : Serine/threonine-protein kinase, active site,IPR011009 : Protein kinase-like domain,IPR017441 : Protein kinase, ATP binding site,IPR017442 : Serine/threonine-protein kinase-like domain,IPR020635 : Tyrosine-protein kinase, catalytic domain
orf19.7243	DCD1		Predicted ORF in Assemblies 19, 20 and 21	P-loop containing nucleoside triphosphate hydrolases	Nucleotide and nucleoside kinases			CNAG_06708T0	IPR002125 : CMP/dCMP deaminase, zinc-binding,IPR015517 : Cytidine deaminase,IPR016192 : APOBEC/CMP deaminase, zinc-binding,IPR016193 : Cytidine deaminase-like
orf19.764	-		Predicted ORF in Assemblies 19, 20 and 21	Protein kinase-like (PK-like)	Protein kinases, catalytic subunit	CAMK	ePK	CNAG_02947T0	IPR000719 : Protein kinase, catalytic domain,IPR002290 : Serine/threonine-protein kinase domain,IPR011009 : Protein kinase-like domain,IPR017442 : Serine/threonine-protein kinase-like domain
orf19.1223	DBF2	inviable	Predicted ORF in Assemblies 19, 20 and 21;virulence-group-correlated expression	Protein kinase-like (PK-like)	Protein kinases, catalytic subunit	AGC	ePK	CNAG_02194T0	IPR000719 : Protein kinase, catalytic domain,IPR000961 : AGC-kinase, C-terminal,IPR002290 : Serine/threonine-protein kinase domain,IPR008271 : Serine/threonine-protein kinase, active site,IPR011009 : Protein kinase-like domain,IPR017441 : Protein kinase, ATP binding site,IPR017442 : Serine/threonine-protein kinase-like domain
orf19.1377	IPK2	-	Predicted ORF in Assemblies 19, 20 and 21;moderately induced at 42 deg	SAICAR synthase-like	Inositol polyphosphate kinase (IPK)				IPR005522 : Inositol polyphosphate kinase
orf19.1462	SMP2		Transcription is regulated by Nrg1p	HAD-like	phosphatase domain of polynucleotide kinase			CNAG_01412T0	IPR007651 : Lipin, N-terminal,IPR013209 : LNS2, Lipin/Ned1/Smp2,IPR023214 : HAD-like domain
orf19.147	YAK1		Predicted serine-threonine protein kinaseinvolved in hyphal growth regulation and biofilmformation; induced in core caspofungin response	Protein kinase-like (PK-like)	Protein kinases, catalytic subunit	CMGC	ePK	CNAG_04197T0	IPR000719 : Protein kinase, catalytic domain,IPR002290 : Serine/threonine-protein kinase domain,IPR008271 : Serine/threonine-protein kinase, active site,IPR011009 : Protein kinase-like domain,IPR017441 : Protein kinase, ATP binding site,IPR017442 : Serine/threonine-protein kinase-like domain,IPR019998 : Membrane insertion protein, OxaA/YidC, bacterial,IPR020635 : Tyrosine-protein kinase, catalyti…
orf19.1513	FAB1		Phosphatidylinositol 3-phosphate 5-kinase;required for hyphal growth on solid media, and for wild-type vacuolar morphology and acidification; not requiredfor wild-type virulence in mouse systemic infection or foradherence to HeLa cells	SAICAR synthase-like	Phosphatidylinositol phosphate kinase IIbeta, PIPK IIbeta			CNAG_01209T0	IPR000306 : Zinc finger, FYVE-type,IPR002423 : Chaperonin Cpn60/TCP-1,IPR002498 : Phosphatidylinositol-4-phosphate 5-kinase, core,IPR006501 : Pectinesterase inhibitor,IPR011011 : Zinc finger, FYVE/PHD-type,IPR012644 : Conserved hypothetical protein FYDLN acid,IPR013083 : Zinc finger, RING/FYVE/PHD-type,IPR014181 : Omega-3 polyunsaturated fatty acid synthase-like,IPR016034 : Phosphatidylinositol-4…
orf19.1547	PNK1	-	Predicted ORF in Assemblies 19, 20 and 21	HAD-like	phosphatase domain of polynucleotide kinase				IPR006549 : HAD-superfamily hydrolase, subfamily IIIA,IPR006551 : Polynucleotide 3'-phosphatase,IPR013954 : Polynucleotide kinase 3 phosphatase, central region,IPR015636 : Polynucleotide kinase 3, phosphatase,IPR023214 : HAD-like domain
orf19.1754	CMK2		Predicted ORF in Assemblies 19, 20 and 21	Protein kinase-like (PK-like)	Protein kinases, catalytic subunit	CAMK	ePK	CNAG_05439T0	IPR000719 : Protein kinase, catalytic domain,IPR002290 : Serine/threonine-protein kinase domain,IPR008271 : Serine/threonine-protein kinase, active site,IPR011009 : Protein kinase-like domain,IPR017441 : Protein kinase, ATP binding site,IPR017442 : Serine/threonine-protein kinase-like domain
orf19.1874	-	-	Predicted ORF in Assemblies 19, 20 and 21	Protein kinase-like (PK-like)	Protein kinases, catalytic subunit	CAMK	ePK		IPR000253 : Forkhead-associated (FHA) domain,IPR000719 : Protein kinase, catalytic domain,IPR002290 : Serine/threonine-protein kinase domain,IPR008271 : Serine/threonine-protein kinase, active site,IPR008984 : SMAD/FHA domain,IPR011009 : Protein kinase-like domain,IPR017442 : Serine/threonine-protein kinase-like domain,IPR020635 : Tyrosine-protein kinase, catalytic domain
orf19.191	KIC1		Member of the GCK-III subfamily of eukaryoticSte20p kinases; in RAM cell wall integrity signalingnetwork; role in cell separation, azole sensitivity;required for hyphal growth; constitutive expression isMTL, white-opaque independent	Protein kinase-like (PK-like)	Protein kinases, catalytic subunit	STE	ePK	CNAG_05274T0	IPR000719 : Protein kinase, catalytic domain,IPR002290 : Serine/threonine-protein kinase domain,IPR008271 : Serine/threonine-protein kinase, active site,IPR011009 : Protein kinase-like domain,IPR017441 : Protein kinase, ATP binding site,IPR017442 : Serine/threonine-protein kinase-like domain,IPR019998 : Membrane insertion protein, OxaA/YidC, bacterial,IPR020635 : Tyrosine-protein kinase, catalyti…
orf19.2102	CKB1		Regulatory subunit of protein kinase CK2 (caseinkinase II), beta subunit	Casein kinase II beta subunit	Casein kinase II beta subunit			CNAG_02310T0	IPR000704 : Casein kinase II, regulatory subunit,IPR016149 : Casein kinase II, regulatory subunit, alpha-helical,IPR016150 : Casein kinase II, regulatory subunit, beta-sheet
orf19.2216	PDS5		Predicted ORF in Assemblies 19, 20 and 21	ARM repeat	Phoshoinositide 3-kinase (PI3K) helical domain			CNAG_04648T0	IPR006477 : Variant antigen yir/bir/cir,IPR011989 : Armadillo-like helical,IPR016024 : Armadillo-type fold
orf19.2222	YCK22		Predicted ORF in Assemblies 19, 20 and 21	Protein kinase-like (PK-like)	Protein kinases, catalytic subunit	CK1	ePK	CNAG_00556T1	IPR000719 : Protein kinase, catalytic domain,IPR002290 : Serine/threonine-protein kinase domain,IPR008271 : Serine/threonine-protein kinase, active site,IPR011009 : Protein kinase-like domain,IPR017441 : Protein kinase, ATP binding site,IPR017442 : Serine/threonine-protein kinase-like domain
orf19.223	-	-	Predicted ORF in Assemblies 19, 20 and 21;increased expression in response to prostaglandins	Protein kinase-like (PK-like)	Protein kinases, catalytic subunit	AGC	ePK	CNAG_04040T1	IPR000719 : Protein kinase, catalytic domain,IPR002290 : Serine/threonine-protein kinase domain,IPR008271 : Serine/threonine-protein kinase, active site,IPR011009 : Protein kinase-like domain,IPR017442 : Serine/threonine-protein kinase-like domain,IPR020635 : Tyrosine-protein kinase, catalytic domain
orf19.2268	RCK2	decreased	Predicted MAP kinase-activated protein kinase,similar to S. cerevisiae serine/threonine protein kinaseRck2p; induced by osmotic stress via Hog1p;macrophage/pseudohyphal-repressed; mutants are sensitiveto rapamycin	Protein kinase-like (PK-like)	Protein kinases, catalytic subunit	CAMK	ePK	CNAG_00130T0	IPR000719 : Protein kinase, catalytic domain,IPR002290 : Serine/threonine-protein kinase domain,IPR008271 : Serine/threonine-protein kinase, active site,IPR011009 : Protein kinase-like domain,IPR017442 : Serine/threonine-protein kinase-like domain,IPR019998 : Membrane insertion protein, OxaA/YidC, bacterial,IPR020635 : Tyrosine-protein kinase, catalytic domain
orf19.2277	TPK2	decreased	Catalytic subunit of cAMP-dependent proteinkinase (PKA), isoform of Tpk1p; required for wild-typeepithelial cell damage and engulfment and oral (notsystemic) virulence in mouse; involved in control ofmorphogenesis and stress response	Protein kinase-like (PK-like)	Protein kinases, catalytic subunit	AGC	ePK	CNAG_00396T0	IPR000719 : Protein kinase, catalytic domain,IPR000961 : AGC-kinase, C-terminal,IPR002290 : Serine/threonine-protein kinase domain,IPR008271 : Serine/threonine-protein kinase, active site,IPR011009 : Protein kinase-like domain,IPR017441 : Protein kinase, ATP binding site,IPR017442 : Serine/threonine-protein kinase-like domain,IPR019998 : Membrane insertion protein, OxaA/YidC, bacterial,IPR020635 …
orf19.2287	RPA12		Protein described as DNA-directed RNA polymeraseI; induced upon adherence to polystyrene	Cysteine-rich domain	Protein kinase cysteine-rich domain (cys2, phorbol-binding domain)				IPR001222 : Zinc finger, TFIIS-type,IPR001529 : DNA-directed RNA polymerase, M/15kDa subunit,IPR006288 : DNA-directed RNA polymerase, subunit M, archaeal
orf19.2290	TOR1		Protein similar to TOR familyphosphatidylinositol kinases; mutation confers resistanceto rapamycin; involved in regulation of ribosomebiogenesis, starvation response, and adhesion	Protein kinase-like (PK-like)	Phoshoinositide 3-kinase (PI3K), catalytic domain	PIKK	PI3K_Sugen	CNAG_06642T0	IPR000403 : Phosphatidylinositol 3-/4-kinase, catalytic,IPR003151 : PIK-related kinase, FAT,IPR003152 : PIK-related kinase, FATC,IPR009076 : FKBP12-rapamycin-associated protein, FKBP12-rapamycin-binding,IPR011009 : Protein kinase-like domain,IPR011989 : Armadillo-like helical,IPR013820 : ATP phosphoribosyltransferase, catalytic domain,IPR014009 : PIK-related kinase,IPR016024 : Armadillo-type fold…
orf19.35	SKY2		Predicted ORF in Assemblies 19, 20 and 21	Protein kinase-like (PK-like)	Protein kinases, catalytic subunit	CMGC	ePK	CNAG_02028T0	IPR000719 : Protein kinase, catalytic domain,IPR002290 : Serine/threonine-protein kinase domain,IPR008271 : Serine/threonine-protein kinase, active site,IPR011009 : Protein kinase-like domain,IPR017442 : Serine/threonine-protein kinase-like domain,IPR019998 : Membrane insertion protein, OxaA/YidC, bacterial
orf19.3523	CRK1	decreased	Protein kinase of the Cdc2 kinase subfamilyinvolved in hyphal development and virulence; promoteshyphal development independently of Cph1 and Efg1;functionally complements pheromone hypersensitivity of S.cerevisiae sgv1 mutant	Protein kinase-like (PK-like)	Protein kinases, catalytic subunit	CMGC	ePK	CNAG_05549T0	IPR000719 : Protein kinase, catalytic domain,IPR002290 : Serine/threonine-protein kinase domain,IPR008271 : Serine/threonine-protein kinase, active site,IPR011009 : Protein kinase-like domain,IPR017441 : Protein kinase, ATP binding site,IPR017442 : Serine/threonine-protein kinase-like domain,IPR020635 : Tyrosine-protein kinase, catalytic domain
orf19.3530	CKA2		Catalytic subunit (alpha-subunit) of proteinkinase CK2; interaction with calcineurin pathway to affectfluconazole sensitivity; not essential for viability;synthetically lethal with CKA1; similar to S. cerevisiaeCka2p	Protein kinase-like (PK-like)	Protein kinases, catalytic subunit	CMGC	ePK	CNAG_05694T0	IPR000719 : Protein kinase, catalytic domain,IPR002290 : Serine/threonine-protein kinase domain,IPR008271 : Serine/threonine-protein kinase, active site,IPR011009 : Protein kinase-like domain,IPR017441 : Protein kinase, ATP binding site,IPR017442 : Serine/threonine-protein kinase-like domain,IPR020635 : Tyrosine-protein kinase, catalytic domain
orf19.3545	CDC15		Predicted ORF in Assemblies 19, 20 and 21	Protein kinase-like (PK-like)	Protein kinases, catalytic subunit	STE	ePK	CNAG_05274T0	IPR000719 : Protein kinase, catalytic domain,IPR002290 : Serine/threonine-protein kinase domain,IPR008271 : Serine/threonine-protein kinase, active site,IPR011009 : Protein kinase-like domain,IPR016024 : Armadillo-type fold,IPR017441 : Protein kinase, ATP binding site,IPR017442 : Serine/threonine-protein kinase-like domain,IPR020635 : Tyrosine-protein kinase, catalytic domain
orf19.3561	CDC7		Predicted ORF in Assemblies 19, 20 and 21	Protein kinase-like (PK-like)	Protein kinases, catalytic subunit	CMGC	ePK	CNAG_00636T0	IPR000719 : Protein kinase, catalytic domain,IPR002290 : Serine/threonine-protein kinase domain,IPR008271 : Serine/threonine-protein kinase, active site,IPR011009 : Protein kinase-like domain,IPR013046 : Phage-related baseplate assembly protein V,IPR017442 : Serine/threonine-protein kinase-like domain,IPR019998 : Membrane insertion protein, OxaA/YidC, bacterial,IPR020635 : Tyrosine-protein kinase…
orf19.3575	CDC19	decreased	Putative pyruvate kinase; on yeast-form cellsurface; soluble in hyphae; antigenic; Gcn4p, Hog1pregulated; induced on polystyrene adherence; downregulatedupon phagocytosis; mutation affects filamentation	PK beta-barrel domain-like	Pyruvate kinase beta-barrel domain			CNAG_01820T1	IPR001697 : Pyruvate kinase,IPR011037 : Pyruvate kinase-like, insert domain,IPR015793 : Pyruvate kinase, barrel,IPR015794 : Pyruvate kinase, alpha/beta,IPR015795 : Pyruvate kinase, C-terminal-like,IPR015806 : Pyruvate kinase, beta-barrel insert domain,IPR015813 : Pyruvate/Phosphoenolpyruvate kinase,IPR018209 : Pyruvate kinase, active site
orf19.4084	KIS1		Scaffold protein of Snf1p complex; similar to S.cerevisiae Gal83p and Sip2p, with regions of similarity toSip1p (ASC and KIS domain); interacts with Snf4p	AMPKBI-like	AMPKBI-like				IPR006828 : 5-AMP-activated protein kinase, beta subunit, interaction domain,IPR019998 : Membrane insertion protein, OxaA/YidC, bacterial
orf19.4518	-		Protein not essential for viability	Protein kinase-like (PK-like)	Protein kinases, catalytic subunit	CAMK	ePK		IPR000719 : Protein kinase, catalytic domain,IPR002290 : Serine/threonine-protein kinase domain,IPR008271 : Serine/threonine-protein kinase, active site,IPR011009 : Protein kinase-like domain,IPR017441 : Protein kinase, ATP binding site,IPR017442 : Serine/threonine-protein kinase-like domain,IPR020635 : Tyrosine-protein kinase, catalytic domain
orf19.4520	-		Predicted ORF in Assemblies 19, 20 and 21	P-loop containing nucleoside triphosphate hydrolases	Gluconate kinase			CNAG_03048T0	IPR000623 : Shikimate kinase,IPR006001 : Carbohydrate kinase, thermoresistant glucokinase
orf19.5325	KIN3		Protein similar to S. cerevisiae Kin3p; inducedunder Cdc5p depletion; shows Mob2p-dependent hyphalregulation	Protein kinase-like (PK-like)	Protein kinases, catalytic subunit	STE	ePK		IPR000719 : Protein kinase, catalytic domain,IPR002290 : Serine/threonine-protein kinase domain,IPR008271 : Serine/threonine-protein kinase, active site,IPR011009 : Protein kinase-like domain,IPR017441 : Protein kinase, ATP binding site,IPR017442 : Serine/threonine-protein kinase-like domain,IPR020635 : Tyrosine-protein kinase, catalytic domain
orf19.5357	AKL1		Protein induced during the mating process	Protein kinase-like (PK-like)	Protein kinases, catalytic subunit	CAMK	ePK	CNAG_03843T1	IPR000719 : Protein kinase, catalytic domain,IPR002290 : Serine/threonine-protein kinase domain,IPR008271 : Serine/threonine-protein kinase, active site,IPR011009 : Protein kinase-like domain,IPR017442 : Serine/threonine-protein kinase-like domain,IPR020635 : Tyrosine-protein kinase, catalytic domain
orf19.6889	MKK2		Protein not essential for viability; similar toS. cerevisiae Mkk2p, which is a MAP kinase kinase involvedin signal transduction; macrophage-downregulated gene	Protein kinase-like (PK-like)	Protein kinases, catalytic subunit	STE	ePK	CNAG_02357T0	IPR000719 : Protein kinase, catalytic domain,IPR002290 : Serine/threonine-protein kinase domain,IPR008271 : Serine/threonine-protein kinase, active site,IPR011009 : Protein kinase-like domain,IPR017441 : Protein kinase, ATP binding site,IPR017442 : Serine/threonine-protein kinase-like domain,IPR020635 : Tyrosine-protein kinase, catalytic domain
orf19.791	RIM11		Protein not essential for viability; similar toS. cerevisiae Rim11p, which is a protein kinase involvedin meiosis and sporulation	Protein kinase-like (PK-like)	Protein kinases, catalytic subunit	CMGC	ePK	CNAG_06730T1	IPR000719 : Protein kinase, catalytic domain,IPR002290 : Serine/threonine-protein kinase domain,IPR008271 : Serine/threonine-protein kinase, active site,IPR011009 : Protein kinase-like domain,IPR017442 : Serine/threonine-protein kinase-like domain,IPR020635 : Tyrosine-protein kinase, catalytic domain
orf19.793	CAK1		Monomeric CDK-activating kinase (CAK);functional homolog of S. cerevisiae Cak1p; phosphorylatescyclin-free human CDK2; lacks glycine loop motif;conserved lysine (K36) not required for activity	Protein kinase-like (PK-like)	Protein kinases, catalytic subunit	CMGC	ePK		IPR000719 : Protein kinase, catalytic domain,IPR002290 : Serine/threonine-protein kinase domain,IPR008271 : Serine/threonine-protein kinase, active site,IPR011009 : Protein kinase-like domain,IPR017442 : Serine/threonine-protein kinase-like domain,IPR020635 : Tyrosine-protein kinase, catalytic domain
orf19.794	SSN3		Predicted ORF in Assemblies 19, 20 and 21	Protein kinase-like (PK-like)	Protein kinases, catalytic subunit	CMGC	ePK	CNAG_06086T0	IPR000719 : Protein kinase, catalytic domain,IPR002290 : Serine/threonine-protein kinase domain,IPR008271 : Serine/threonine-protein kinase, active site,IPR011009 : Protein kinase-like domain,IPR017442 : Serine/threonine-protein kinase-like domain,IPR020635 : Tyrosine-protein kinase, catalytic domain
orf19.829	SCH9	decreased	Protein required for chlamydospore formation andfor embedded hyphal growth, not essential for viability;similar to S. cerevisiae Sch9p, which is a protein kinaseinvolved in growth control	Protein kinase-like (PK-like)	Protein kinases, catalytic subunit	AGC	ePK	CNAG_06301T0	IPR000008 : C2 calcium-dependent membrane targeting,IPR000719 : Protein kinase, catalytic domain,IPR000961 : AGC-kinase, C-terminal,IPR002290 : Serine/threonine-protein kinase domain,IPR008271 : Serine/threonine-protein kinase, active site,IPR008973 : C2 calcium/lipid-binding domain, CaLB,IPR011009 : Protein kinase-like domain,IPR017441 : Protein kinase, ATP binding site,IPR017442 : Serine/threon…
orf19.844	STE11		Predicted ORF in Assemblies 19, 20 and 21;similar to S. cerevisiae Ste11p	Protein kinase-like (PK-like)	Protein kinases, catalytic subunit	STE	ePK	CNAG_06980T0	IPR000719 : Protein kinase, catalytic domain,IPR001660 : Sterile alpha motif domain,IPR002290 : Serine/threonine-protein kinase domain,IPR008271 : Serine/threonine-protein kinase, active site,IPR010993 : Sterile alpha motif homology,IPR011009 : Protein kinase-like domain,IPR011510 : Sterile alpha motif, type 2,IPR013761 : Sterile alpha motif-type,IPR017441 : Protein kinase, ATP binding site,IPR01…
orf19.846	-		Predicted ORF in Assemblies 19, 20 and 21;transcriptionally activated by Mnl1p under weak acidstress	Protein kinase-like (PK-like)	Protein kinases, catalytic subunit	AGC	ePK		IPR000719 : Protein kinase, catalytic domain,IPR002290 : Serine/threonine-protein kinase domain,IPR008271 : Serine/threonine-protein kinase, active site,IPR011009 : Protein kinase-like domain,IPR016241 : Serine/threonine-protein kinase YKL171W, predicted,IPR017441 : Protein kinase, ATP binding site,IPR017442 : Serine/threonine-protein kinase-like domain,IPR020635 : Tyrosine-protein kinase, cataly…
orf19.889	THI20		Putative phosphomethylpyrimidine kinase; alsodescribed as a putative transcription factor with TENA DNA-binding motif; fungal-specific (no human or murinehomolog)	Ribokinase-like	Thiamin biosynthesis kinases			CNAG_03592T0	IPR004305 : TENA/THI-4 protein/Coenzyme PQQ biosynthesis protein C domain,IPR013749 : Phosphomethylpyrimidine kinase type-1,IPR016084 : Haem oxygenase-like, multi-helical
orf19.895	HOG1	decreased	MAP kinase of osmotic-, heavy metal-, and corestress response; role in regulation of glycerol, D-arabitol in response to stress; phosphorylated in responseto H2O2 (Ssk1p-dependent) or NaCl; mutant inducesprotective mouse immune response	Protein kinase-like (PK-like)	Protein kinases, catalytic subunit	CMGC	ePK	CNAG_01523T0	IPR000719 : Protein kinase, catalytic domain,IPR002290 : Serine/threonine-protein kinase domain,IPR003527 : MAP kinase, conserved site,IPR008271 : Serine/threonine-protein kinase, active site,IPR011009 : Protein kinase-like domain,IPR017441 : Protein kinase, ATP binding site,IPR017442 : Serine/threonine-protein kinase-like domain,IPR020635 : Tyrosine-protein kinase, catalytic domain
orf19.896	CHK1	decreased	Histidine kinase involved in a two-componentsignaling pathway that regulates cell wall biosynthesis;disruption impairs hyphal development and decreasesvirulence in mouse intravenous (but not rat vaginal)infection	Homodimeric domain of signal transducing histidine kinase	Homodimeric domain of signal transducing histidine kinase	HisK	pknB		IPR000719 : Protein kinase, catalytic domain,IPR001789 : Signal transduction response regulator, receiver domain,IPR002290 : Serine/threonine-protein kinase domain,IPR003594 : ATPase-like, ATP-binding domain,IPR003661 : Signal transduction histidine kinase, subgroup 1, dimerisation/phosphoacceptor domain,IPR004358 : Signal transduction histidine kinase-related protein, C-terminal,IPR005467 : Sign…
orf19.1619	CTK1		Predicted ORF in Assemblies 19, 20 and 21	Protein kinase-like (PK-like)	Protein kinases, catalytic subunit	CMGC	ePK	CNAG_04118T0	IPR000719 : Protein kinase, catalytic domain,IPR002290 : Serine/threonine-protein kinase domain,IPR008271 : Serine/threonine-protein kinase, active site,IPR011009 : Protein kinase-like domain,IPR017441 : Protein kinase, ATP binding site,IPR017442 : Serine/threonine-protein kinase-like domain,IPR020635 : Tyrosine-protein kinase, catalytic domain
orf19.1686	MPA43		Predicted ORF in Assemblies 19, 20 and 21	Actin-like ATPase domain	Glycerol kinase				IPR000577 : Carbohydrate kinase, FGGY,IPR018485 : Carbohydrate kinase, FGGY, C-terminal
orf19.277	-		Putative thiamin-phosphate pyrophosphorylase,hydroxyethylthiazole kinase; fungal-specific (no human ormurine homolog)	Ribokinase-like	Thiamin biosynthesis kinases			CNAG_04230T0	IPR000417 : Hydroxyethylthiazole kinase,IPR003733 : Thiamine monophosphate synthase,IPR013785 : Aldolase-type TIM barrel,IPR022998 : Thiamin phosphate synthase superfamily
orf19.3153	MSS4		Phosphatidylinositol-4-phosphate 5-kinase;activity induced by phosphatidic acid (Pld1p product);associated with hyphal growth under some, not all,conditions; functional homolog of S. cerevisiae Mss4p;macrophage/pseudohyphal-repressed	SAICAR synthase-like	Phosphatidylinositol phosphate kinase IIbeta, PIPK IIbeta			CNAG_00388T0	IPR002498 : Phosphatidylinositol-4-phosphate 5-kinase, core,IPR016034 : Phosphatidylinositol-4-phosphate 5-kinase, core, subgroup,IPR023610 : Phosphatidylinositol-4-phosphate 5-kinase
orf19.5376	-	-	Predicted ORF in Assemblies 19, 20 and 21	Protein kinase-like (PK-like)	Protein kinases, catalytic subunit	CAMK	ePK	CNAG_03791T0	IPR000719 : Protein kinase, catalytic domain,IPR002290 : Serine/threonine-protein kinase domain,IPR008271 : Serine/threonine-protein kinase, active site,IPR011009 : Protein kinase-like domain,IPR017442 : Serine/threonine-protein kinase-like domain,IPR020635 : Tyrosine-protein kinase, catalytic domain
orf19.5408	HRK1		Predicted ORF in Assemblies 19, 20 and 21	Protein kinase-like (PK-like)	Protein kinases, catalytic subunit	CAMK	ePK	CNAG_00745T0	IPR000719 : Protein kinase, catalytic domain,IPR002290 : Serine/threonine-protein kinase domain,IPR008271 : Serine/threonine-protein kinase, active site,IPR011009 : Protein kinase-like domain,IPR011935 : Conserved hypothetical protein CHP02231,IPR017441 : Protein kinase, ATP binding site,IPR017442 : Serine/threonine-protein kinase-like domain,IPR020635 : Tyrosine-protein kinase, catalytic domain
orf19.5864	URK1		Protein described as similar to uridine kinase;transcription is downregulated in response to treatmentwith ciclopirox olamine	P-loop containing nucleoside triphosphate hydrolases	Phosphoribulokinase/pantothenate kinase			CNAG_03367T0	IPR000764 : Uridine kinase,IPR006083 : Phosphoribulokinase/uridine kinase
orf19.5901	PKC1	decreased	Protein kinase C; functional homolog of S.cerevisiae Pkc1p; mutant has abnormal yeast-form cellmorphology and increased cell lysis; activated byphosphatidylserine; target of antifungal, cercosporamide;R400P mutant is activated	Cysteine-rich domain	Protein kinase cysteine-rich domain (cys2, phorbol-binding domain)	AGC	ePK	CNAG_01845T0	IPR000008 : C2 calcium-dependent membrane targeting,IPR000719 : Protein kinase, catalytic domain,IPR000861 : HR1 repeat, rho-binding,IPR000961 : AGC-kinase, C-terminal,IPR002219 : Protein kinase C-like, phorbol ester/diacylglycerol binding,IPR002290 : Serine/threonine-protein kinase domain,IPR008271 : Serine/threonine-protein kinase, active site,IPR008973 : C2 calcium/lipid-binding domain, CaLB,I…
orf19.5911	CMK1		Expression is regulated upon white-opaqueswitching; biochemically purified Ca2+/CaM-dependentkinase is soluble, cytosolic, monomeric, and serine-autophosphorylated	Protein kinase-like (PK-like)	Protein kinases, catalytic subunit	CAMK	ePK		IPR000719 : Protein kinase, catalytic domain,IPR002290 : Serine/threonine-protein kinase domain,IPR008271 : Serine/threonine-protein kinase, active site,IPR011009 : Protein kinase-like domain,IPR017441 : Protein kinase, ATP binding site,IPR017442 : Serine/threonine-protein kinase-like domain,IPR020635 : Tyrosine-protein kinase, catalytic domain
orf19.5980	-	-	Predicted ORF in Assemblies 19, 20 and 21	AMPKBI-like	AMPKBI-like				IPR001810 : F-box domain, cyclin-like
orf19.6187	-		Predicted ORF in Assemblies 19, 20 and 21	Ribokinase-like	Ribokinase-like			CNAG_05600T0	IPR007342 : Pseudouridine-5'-phosphate glycosidase,IPR011611 : Carbohydrate/purine kinase,IPR022830 : Indigoidine synthase A-like
orf19.6800	POS5	inviable	Protein likely to be essential for growth, basedon an insertional mutagenesis strategy; similar to S.cerevisiae Pos5p, which is a mitochondrial NADH kinaseinvolved in the oxidative stress response	NAD kinase/diacylglycerol kinase-like	NAD kinase-like			CNAG_04316T0	IPR002504 : Inorganic polyphosphate/ATP-NAD kinase, predicted,IPR016064 : ATP-NAD kinase, PpnK-type,IPR017437 : ATP-NAD kinase, PpnK-type, all-beta,IPR017438 : ATP-NAD kinase, PpnK-type, alpha/beta
orf19.6936	RAD53		Protein involved in regulation of DNA-damage-induced filamentous growth; putative component of cellcycle checkpoint; ortholog of <i>S. cerevisiae</i> Rad53p,protein kinase required for cell-cycle arrest in responseto DNA damage	Protein kinase-like (PK-like)	Protein kinases, catalytic subunit	CAMK	ePK		IPR000253 : Forkhead-associated (FHA) domain,IPR000719 : Protein kinase, catalytic domain,IPR002290 : Serine/threonine-protein kinase domain,IPR008271 : Serine/threonine-protein kinase, active site,IPR008984 : SMAD/FHA domain,IPR011009 : Protein kinase-like domain,IPR017441 : Protein kinase, ATP binding site,IPR017442 : Serine/threonine-protein kinase-like domain,IPR017735 : Type VI secretion sys…
orf19.6966	CKI1	-	Predicted ORF in Assemblies 19, 20 and 21	Protein kinase-like (PK-like)	Choline kinase		CAK		IPR002573 : Choline/ethanolamine kinase,IPR007521 : Choline kinase, N-terminal,IPR011009 : Protein kinase-like domain
orf19.6980	-	-	Predicted ORF in Assemblies 19, 20 and 21	Protein kinase-like (PK-like)	Protein kinases, catalytic subunit	CAMK	ePK	CNAG_00745T0	IPR000719 : Protein kinase, catalytic domain,IPR002290 : Serine/threonine-protein kinase domain,IPR008271 : Serine/threonine-protein kinase, active site,IPR011009 : Protein kinase-like domain,IPR017441 : Protein kinase, ATP binding site,IPR017442 : Serine/threonine-protein kinase-like domain,IPR020635 : Tyrosine-protein kinase, catalytic domain
orf19.7001	YCK2	decreased	Protein similar to S. cerevisiae Yck2p, which isa plasma membrane-bound casein kinase I isoform; detectedat yeast-form cell plasma membrane by mass spectrometry;transcriptionally activated by Mnl1p in weak acid stress	Protein kinase-like (PK-like)	Protein kinases, catalytic subunit	CK1	ePK	CNAG_00556T1	IPR000719 : Protein kinase, catalytic domain,IPR002290 : Serine/threonine-protein kinase domain,IPR008271 : Serine/threonine-protein kinase, active site,IPR011009 : Protein kinase-like domain,IPR017441 : Protein kinase, ATP binding site,IPR017442 : Serine/threonine-protein kinase-like domain,IPR019998 : Membrane insertion protein, OxaA/YidC, bacterial
orf19.7388	PBS2		MAPK kinase (MAPKK); role in osmotic andoxidative stress responses, oxidative stress adaptation;required for stress regulation of Hog1p localization andactivity; functional homolog of S. cerevisiae Pbs2p	Protein kinase-like (PK-like)	Protein kinases, catalytic subunit	STE	ePK	CNAG_00769T0	IPR000719 : Protein kinase, catalytic domain,IPR002290 : Serine/threonine-protein kinase domain,IPR008271 : Serine/threonine-protein kinase, active site,IPR011009 : Protein kinase-like domain,IPR017441 : Protein kinase, ATP binding site,IPR017442 : Serine/threonine-protein kinase-like domain,IPR019998 : Membrane insertion protein, OxaA/YidC, bacterial,IPR020635 : Tyrosine-protein kinase, catalyti…
orf19.7393	UTR1	-	Predicted ORF in Assemblies 19, 20 and 21	NAD kinase/diacylglycerol kinase-like	NAD kinase-like			CNAG_04316T0	IPR002504 : Inorganic polyphosphate/ATP-NAD kinase, predicted,IPR016064 : ATP-NAD kinase, PpnK-type,IPR017437 : ATP-NAD kinase, PpnK-type, all-beta,IPR017438 : ATP-NAD kinase, PpnK-type, alpha/beta
orf19.7451	FUN31		Putative PAS kinase involved in cell wall damageresponse; similar to S. cerevisiae Psk1p, which is aputative serine/threonine protein kinase;transcriptionally activated by Mnl1p under weak acidstress	Protein kinase-like (PK-like)	Protein kinases, catalytic subunit	CAMK	ePK	CNAG_01062T0	IPR000719 : Protein kinase, catalytic domain,IPR002290 : Serine/threonine-protein kinase domain,IPR008271 : Serine/threonine-protein kinase, active site,IPR011009 : Protein kinase-like domain,IPR017442 : Serine/threonine-protein kinase-like domain,IPR020635 : Tyrosine-protein kinase, catalytic domain
orf19.1235	HOM3		Putative L-aspartate 4-P-transferase; fungal-specific (no human or murine homolog); regulated by Gcn2pand Gcn4p	Carbamate kinase-like	PyrH-like			CNAG_04347T0	IPR001048 : Aspartate/glutamate/uridylate kinase,IPR001341 : Aspartate kinase domain,IPR002912 : Amino acid-binding ACT,IPR018042 : Aspartate kinase, conserved site
orf19.1290	XKS1	-	Predicted ORF in Assemblies 19, 20 and 21;increased expression in response to prostaglandins	Actin-like ATPase domain	Glycerol kinase			CNAG_05243T0	IPR000577 : Carbohydrate kinase, FGGY,IPR018484 : Carbohydrate kinase, FGGY, N-terminal,IPR018485 : Carbohydrate kinase, FGGY, C-terminal
orf19.2678	BUB1		Predicted ORF in Assemblies 19, 20 and 21;mutation confers increased sensitivity to nocodazole	Protein kinase-like (PK-like)	Protein kinases, catalytic subunit	AGC	Bub	CNAG_03184T0	IPR000719 : Protein kinase, catalytic domain,IPR002290 : Serine/threonine-protein kinase domain,IPR008271 : Serine/threonine-protein kinase, active site,IPR011009 : Protein kinase-like domain,IPR012572 : Mad3-like,IPR013212 : Mad3/BUB1 homology region 1,IPR015661 : Mitotic checkpoint serine/threonine protein kinase, Bub1,IPR017442 : Serine/threonine-protein kinase-like domain
orf19.2737	-	-	Predicted ORF in Assemblies 19, 20 and 21	Actin-like ATPase domain	Glycerol kinase			CNAG_04631T0	IPR000577 : Carbohydrate kinase, FGGY,IPR006003 : Carbohydrate kinase, FGGY-related
orf19.2886	CEK1	decreased	ERK-family protein kinase, required for wild-type yeast-hyphal switching, mating efficiency, andvirulence in a mouse model; Cst20p-Hst7p-Cek1p-Cph1p MAPKpathway regulates mating, and invasive hyphal growth undersome conditions	Protein kinase-like (PK-like)	Protein kinases, catalytic subunit	CMGC	ePK	CNAG_02511T0	IPR000719 : Protein kinase, catalytic domain,IPR002290 : Serine/threonine-protein kinase domain,IPR003527 : MAP kinase, conserved site,IPR008271 : Serine/threonine-protein kinase, active site,IPR011009 : Protein kinase-like domain,IPR017441 : Protein kinase, ATP binding site,IPR017442 : Serine/threonine-protein kinase-like domain,IPR019998 : Membrane insertion protein, OxaA/YidC, bacterial,IPR020…
orf19.3775	SSK2		Protein described as similar to MAP kinasekinase kinases; transcription is downregulated in responseto treatment with ciclopirox olamine	Protein kinase-like (PK-like)	Protein kinases, catalytic subunit	STE	ePK	CNAG_05063T0	IPR000719 : Protein kinase, catalytic domain,IPR002290 : Serine/threonine-protein kinase domain,IPR008271 : Serine/threonine-protein kinase, active site,IPR011009 : Protein kinase-like domain,IPR017240 : MAP kinase kinase kinase, SSK22,IPR017441 : Protein kinase, ATP binding site,IPR017442 : Serine/threonine-protein kinase-like domain,IPR020635 : Tyrosine-protein kinase, catalytic domain
orf19.3840	-		Predicted ORF in Assemblies 19, 20 and 21	Protein kinase-like (PK-like)	Protein kinases, catalytic subunit	AGC	ePK	CNAG_03791T0	IPR000719 : Protein kinase, catalytic domain,IPR002290 : Serine/threonine-protein kinase domain,IPR008271 : Serine/threonine-protein kinase, active site,IPR011009 : Protein kinase-like domain,IPR017441 : Protein kinase, ATP binding site,IPR017442 : Serine/threonine-protein kinase-like domain,IPR020635 : Tyrosine-protein kinase, catalytic domain
orf19.3841	ATG1		Predicted ORF in Assemblies 19, 20 and 21;described as similar to S. cerevisiae Apg1p; induced uponadherence to polystyrene	Protein kinase-like (PK-like)	Protein kinases, catalytic subunit	CAMK	ePK	CNAG_05005T0	IPR000719 : Protein kinase, catalytic domain,IPR002290 : Serine/threonine-protein kinase domain,IPR008271 : Serine/threonine-protein kinase, active site,IPR011009 : Protein kinase-like domain,IPR017441 : Protein kinase, ATP binding site,IPR017442 : Serine/threonine-protein kinase-like domain,IPR020635 : Tyrosine-protein kinase, catalytic domain,IPR022708 : Serine/threonine-protein kinase, C-termi…
orf19.4575	-		Predicted ORF in Assemblies 19, 20 and 21	Protein kinase-like (PK-like)	Protein kinases, catalytic subunit		ubiB	CNAG_07359T0	IPR004147 : ABC-1,IPR011009 : Protein kinase-like domain
orf19.4606	ERG8	decreased	Putative phosphomevalonate kinase; enzyme of themevalonate pathway of isoprenoid biosynthesis;transcription is regulated by Nrg1p; possible drug target,not conserved in H. sapiens	GHMP Kinase, C-terminal domain	Mevalonate kinase			CNAG_06001T0	IPR005916 : Phosphomevalonate kinase, eukaryotic,IPR006204 : GHMP kinase,IPR013750 : GHMP kinase, C-terminal,IPR014721 : Ribosomal protein S5 domain 2-type fold, subgroup,IPR020568 : Ribosomal protein S5 domain 2-type fold
orf19.4680	DGK1		Predicted ORF in Assemblies 19, 20 and 21;mutation confers hypersensitivity to toxic ergosterolanalog	NAD kinase/diacylglycerol kinase-like	Diacylglycerol kinase-like				IPR001206 : Diacylglycerol kinase, catalytic domain
orf19.4697	MDN1		Protein induced during the mating process	P-loop containing nucleoside triphosphate hydrolases	Shikimate kinase (AroK)			CNAG_07855T0	IPR001705 : Ribosomal protein L33,IPR002035 : von Willebrand factor, type A,IPR002078 : RNA polymerase sigma factor 54, interaction,IPR003593 : ATPase, AAA+ type, core,IPR010160 : CRISPR-associated protein, Cmr5,IPR011704 : ATPase, AAA-5,IPR012099 : Midasin,IPR019837 : Conserved hypothetical protein CHP02597, C-terminal
orf19.4704	ARO1	decreased	Putative pentafunctional arom enzyme; fungal-specific (no human or murine homolog); Gcn2p-, Gcn4p-regulated	P-loop containing nucleoside triphosphate hydrolases	Shikimate kinase (AroK)			CNAG_03701T0	IPR000623 : Shikimate kinase,IPR001381 : Dehydroquinase class I,IPR001986 : Enolpyruvate transferase domain,IPR006151 : Quinate/shikimate 5-dehydrogenase/glutamyl-tRNA reductase,IPR006264 : 3-phosphoshikimate 1-carboxyvinyltransferase,IPR008289 : Pentafunctional AroM protein,IPR010110 : Shikimate dehydrogenase, AroM-type,IPR013708 : Shikimate dehydrogenase substrate binding, N-terminal,IPR013785 …
orf19.5043	-		Predicted ORF in Assemblies 19, 20 and 21	Phosphoglycerate kinase	Phosphoglycerate kinase				There is small evidence from InterPro but any term was assigned.
orf19.1115	GUK1		Putative guanylate kinase; identified inextracts from biofilm and planktonic cells	P-loop containing nucleoside triphosphate hydrolases	Nucleotide and nucleoside kinases			CNAG_01364T0	IPR008144 : Guanylate kinase,IPR008145 : Guanylate kinase/L-type calcium channel,IPR017665 : Guanylate kinase, sub-group
orf19.1283	MEC1		Protein described as cell cycle checkpointprotein; RNA abundance regulated by tyrosol and celldensity	Protein kinase-like (PK-like)	Phoshoinositide 3-kinase (PI3K), catalytic domain	PIKK	PI3K_Sugen	CNAG_02233T0	IPR000403 : Phosphatidylinositol 3-/4-kinase, catalytic,IPR003151 : PIK-related kinase, FAT,IPR003152 : PIK-related kinase, FATC,IPR011009 : Protein kinase-like domain,IPR012993 : UME,IPR014009 : PIK-related kinase,IPR016024 : Armadillo-type fold,IPR018936 : Phosphatidylinositol 3/4-kinase, conserved site
orf19.1936	SNF1	inviable	Essential protein; functional homolog of S.cerevisiae Snf1p regulator of sugar metabolism;constitutively expressed; Thr208 phosphorylation may haveregulatory role; up-regulation associated with azoleresistance; has polyhistidine tract	Protein kinase-like (PK-like)	Protein kinases, catalytic subunit	CAMK	ePK	CNAG_06552T0	IPR000719 : Protein kinase, catalytic domain,IPR002290 : Serine/threonine-protein kinase domain,IPR008271 : Serine/threonine-protein kinase, active site,IPR011009 : Protein kinase-like domain,IPR013896 : Ubiquitin-associated domain (UBA),IPR017441 : Protein kinase, ATP binding site,IPR017442 : Serine/threonine-protein kinase-like domain,IPR020635 : Tyrosine-protein kinase, catalytic domain
orf19.3199	PIKA		Putative phosphatidylinositol kinase; gene islocated within the MTLa mating-type-like locus	ARM repeat	Phoshoinositide 3-kinase (PI3K) helical domain	PIKK	PI3K_Sugen	CNAG_07744T0	IPR000403 : Phosphatidylinositol 3-/4-kinase, catalytic,IPR001263 : Phosphoinositide 3-kinase, accessory (PIK) domain,IPR011009 : Protein kinase-like domain,IPR015433 : Phosphatidylinositol Kinase,IPR016024 : Armadillo-type fold,IPR018936 : Phosphatidylinositol 3/4-kinase, conserved site,IPR021601 : Phosphatidylinositol 4-kinase, Pik1
orf19.4002	DUN1		Protein similar to S. cerevisiae Dun1p, which isa serine-threonine protein kinase involved in DNA damagecell-cycle checkpoint; induced under Cdc5p depletion	Protein kinase-like (PK-like)	Protein kinases, catalytic subunit	CAMK	ePK		IPR000253 : Forkhead-associated (FHA) domain,IPR000719 : Protein kinase, catalytic domain,IPR002290 : Serine/threonine-protein kinase domain,IPR008271 : Serine/threonine-protein kinase, active site,IPR008984 : SMAD/FHA domain,IPR011009 : Protein kinase-like domain,IPR017441 : Protein kinase, ATP binding site,IPR017442 : Serine/threonine-protein kinase-like domain,IPR017735 : Type VI secretion sys…
orf19.4005	-	inviable	Protein likely to be essential for growth, basedon an insertional mutagenesis strategy	P-loop containing nucleoside triphosphate hydrolases	Nucleotide and nucleoside kinases			CNAG_02787T0	IPR001977 : Dephospho-CoA kinase
orf19.4010	PAN3		Protein not essential for viability; similar toS. cerevisiae Pan3p, which is a subunit of an RNAsecomplex that controls poly(A) tail length	Protein kinase-like (PK-like)	Protein kinases, catalytic subunit	CMGC	ePK		IPR000571 : Zinc finger, CCCH-type,IPR000719 : Protein kinase, catalytic domain,IPR002290 : Serine/threonine-protein kinase domain,IPR011009 : Protein kinase-like domain,IPR019998 : Membrane insertion protein, OxaA/YidC, bacterial
orf19.4144	-		Predicted ORF in Assemblies 19, 20 and 21; clade-associated gene expression	Protein kinase-like (PK-like)	Protein kinases, catalytic subunit		ubiB		IPR004147 : ABC-1,IPR011009 : Protein kinase-like domain
orf19.4242	CST20	decreased	Protein kinase of Ste20p/p65PAK family, requiredfor wild-type mating efficiency and virulence in a mousemodel; Cst20p-Hst7p-Cek1p-Cph1p MAPK pathway regulatessome hyphal growth; involved in Cdc42p growth regulation	Protein kinase-like (PK-like)	Protein kinases, catalytic subunit	STE	ePK	CNAG_05970T0	IPR000095 : PAK-box/P21-Rho-binding,IPR000719 : Protein kinase, catalytic domain,IPR002290 : Serine/threonine-protein kinase domain,IPR008271 : Serine/threonine-protein kinase, active site,IPR011009 : Protein kinase-like domain,IPR017441 : Protein kinase, ATP binding site,IPR017442 : Serine/threonine-protein kinase-like domain,IPR020635 : Tyrosine-protein kinase, catalytic domain
orf19.4252	-		Predicted ORF in Assemblies 19, 20 and 21	Protein kinase-like (PK-like)	Protein kinases, catalytic subunit		Bud32	CNAG_02712T0	IPR000719 : Protein kinase, catalytic domain,IPR008266 : Tyrosine-protein kinase, active site,IPR011009 : Protein kinase-like domain,IPR017442 : Serine/threonine-protein kinase-like domain,IPR022495 : Kinase-associated endopeptidase 1, Bud32
orf19.4269	-		Predicted ORF in Assemblies 19, 20 and 21	Protein kinase-like (PK-like)	Protein kinases, catalytic subunit		ubiB	CNAG_06632T0	IPR000719 : Protein kinase, catalytic domain,IPR004147 : ABC-1,IPR011009 : Protein kinase-like domain
orf19.4297	CKB2		Regulatory subunit of protein kinase CK2 (caseinkinase II), beta' subunit	Casein kinase II beta subunit	Casein kinase II beta subunit			CNAG_02310T0	IPR000704 : Casein kinase II, regulatory subunit,IPR016149 : Casein kinase II, regulatory subunit, alpha-helical,IPR016150 : Casein kinase II, regulatory subunit, beta-sheet
orf19.4308	HSL1	decreased	Probable protein kinase, involved indetermination of morphology during the cell cycle of bothyeast-form cells and hyphae via regulation of Swe1p andCdc28p; required for full virulence and kidneycolonization in mouse systemic infection	Protein kinase-like (PK-like)	Protein kinases, catalytic subunit	CAMK	ePK	CNAG_02675T0	IPR000719 : Protein kinase, catalytic domain,IPR002290 : Serine/threonine-protein kinase domain,IPR008271 : Serine/threonine-protein kinase, active site,IPR011009 : Protein kinase-like domain,IPR011935 : Conserved hypothetical protein CHP02231,IPR012644 : Conserved hypothetical protein FYDLN acid,IPR017441 : Protein kinase, ATP binding site,IPR017442 : Serine/threonine-protein kinase-like domain,…
orf19.4311	YNK1		Nucleoside diphosphate kinase (NDP kinase); homo-hexameric; soluble protein in hyphae; flucytosine induced;biofilm induced; macrophage-induced protein	Nucleoside diphosphate kinase, NDK	Nucleoside diphosphate kinase, NDK			CNAG_02285T0	IPR001564 : Nucleoside diphosphate kinase,IPR023005 : Nucleoside diphosphate kinase, active site
orf19.4347	PRR1		Predicted ORF in Assemblies 19, 20 and 21; Hog1p-induced	Protein kinase-like (PK-like)	Protein kinases, catalytic subunit	CAMK	ePK		IPR000719 : Protein kinase, catalytic domain,IPR002290 : Serine/threonine-protein kinase domain,IPR008271 : Serine/threonine-protein kinase, active site,IPR011009 : Protein kinase-like domain,IPR017442 : Serine/threonine-protein kinase-like domain,IPR020635 : Tyrosine-protein kinase, catalytic domain
orf19.923	THR1	decreased	Putative homoserine kinase; fungal-specific (nohuman or murine homolog); transcription is regulated byTup1p; amphotericin B repressed; regulated by Gcn2p andGcn4p	GHMP Kinase, C-terminal domain	Homoserine kinase			CNAG_04156T0	IPR000870 : Homoserine kinase,IPR006204 : GHMP kinase,IPR014721 : Ribosomal protein S5 domain 2-type fold, subgroup,IPR020568 : Ribosomal protein S5 domain 2-type fold
orf19.946	MET14		Predicted ORF in Assemblies 19, 20 and 21;predicted role in sulfur metabolism; induced upon biofilmformation; possibly adherence-induced	P-loop containing nucleoside triphosphate hydrolases	Adenosine-5'phosphosulfate kinase (APS kinase)			CNAG_02202T0	IPR002891 : Adenylylsulphate kinase, C-terminal
orf19.1196	PKH3		Predicted ORF in Assemblies 19, 20 and 21	Protein kinase-like (PK-like)	Protein kinases, catalytic subunit	AGC	ePK	CNAG_02915T0	IPR000719 : Protein kinase, catalytic domain,IPR002290 : Serine/threonine-protein kinase domain,IPR008271 : Serine/threonine-protein kinase, active site,IPR011009 : Protein kinase-like domain,IPR017441 : Protein kinase, ATP binding site,IPR017442 : Serine/threonine-protein kinase-like domain,IPR019998 : Membrane insertion protein, OxaA/YidC, bacterial,IPR020635 : Tyrosine-protein kinase, catalyti…
orf19.130	VPS15	decreased	Predicted ORF in Assemblies 19, 20 and 21	Protein kinase-like (PK-like)	Protein kinases, catalytic subunit	CAMK	ePK	CNAG_02680T0	IPR000719 : Protein kinase, catalytic domain,IPR001680 : WD40 repeat,IPR002290 : Serine/threonine-protein kinase domain,IPR008271 : Serine/threonine-protein kinase, active site,IPR011009 : Protein kinase-like domain,IPR011046 : WD40 repeat-like-containing domain,IPR011989 : Armadillo-like helical,IPR015943 : WD40/YVTN repeat-like-containing domain,IPR016024 : Armadillo-type fold,IPR017442 : Serin…
orf19.139	TRA1	-	Subunit of the NuA4 histone acetyltransferasecomplex	Protein kinase-like (PK-like)	Phoshoinositide 3-kinase (PI3K), catalytic domain	PIKK		CNAG_07377T0	IPR000403 : Phosphatidylinositol 3-/4-kinase, catalytic,IPR003151 : PIK-related kinase, FAT,IPR003152 : PIK-related kinase, FATC,IPR010160 : CRISPR-associated protein, Cmr5,IPR011009 : Protein kinase-like domain,IPR014009 : PIK-related kinase,IPR016024 : Armadillo-type fold,IPR019998 : Membrane insertion protein, OxaA/YidC, bacterial
orf19.3391	ADK1		Protein described as adenylate kinase; decreasedexpression in hyphae compared to yeast-form cells;macrophage-induced protein; adenylate kinase release canbe used as a marker for cell lysis	P-loop containing nucleoside triphosphate hydrolases	Nucleotide and nucleoside kinases			CNAG_02007T0	IPR000850 : Adenylate kinase,IPR006259 : Adenylate kinase, subfamily,IPR007862 : Adenylate kinase, active site lid domain
orf19.3411	-		Predicted ORF in Assemblies 19, 20 and 21	Ribokinase-like	PfkB-like kinase			CNAG_05200T0	IPR004625 : Pyridoxal phosphate (active vitamin B6) biosynthesis, pyridoxal kinase,IPR013749 : Phosphomethylpyrimidine kinase type-1
orf19.3415	PTK2		Putative protein kinase of polyamine import;mutation confers hypersensitivity to high concentrationsof tunicamycin; upregulated in biofilm	Protein kinase-like (PK-like)	Protein kinases, catalytic subunit	CAMK	ePK	CNAG_03167T0	IPR000719 : Protein kinase, catalytic domain,IPR002290 : Serine/threonine-protein kinase domain,IPR008271 : Serine/threonine-protein kinase, active site,IPR011009 : Protein kinase-like domain,IPR017441 : Protein kinase, ATP binding site,IPR017442 : Serine/threonine-protein kinase-like domain,IPR020635 : Tyrosine-protein kinase, catalytic domain
orf19.3456	-		Predicted ORF in Assemblies 19, 20 and 21	Protein kinase-like (PK-like)	Protein kinases, catalytic subunit	STE	ePK	CNAG_03290T0	IPR000719 : Protein kinase, catalytic domain,IPR002290 : Serine/threonine-protein kinase domain,IPR011009 : Protein kinase-like domain,IPR017441 : Protein kinase, ATP binding site,IPR017442 : Serine/threonine-protein kinase-like domain,IPR020635 : Tyrosine-protein kinase, catalytic domain
orf19.3459	MCK1		Predicted ORF in Assemblies 19, 20 and 21	Protein kinase-like (PK-like)	Protein kinases, catalytic subunit	CMGC	ePK	CNAG_06730T1	IPR000719 : Protein kinase, catalytic domain,IPR002290 : Serine/threonine-protein kinase domain,IPR008271 : Serine/threonine-protein kinase, active site,IPR011009 : Protein kinase-like domain,IPR017442 : Serine/threonine-protein kinase-like domain,IPR020635 : Tyrosine-protein kinase, catalytic domain
orf19.3474	IPL1		Predicted ORF in Assemblies 19, 20 and 21;induced during planktonic growth	Protein kinase-like (PK-like)	Protein kinases, catalytic subunit	AGC	ePK	CNAG_01285T0	IPR000719 : Protein kinase, catalytic domain,IPR002290 : Serine/threonine-protein kinase domain,IPR008271 : Serine/threonine-protein kinase, active site,IPR011009 : Protein kinase-like domain,IPR017442 : Serine/threonine-protein kinase-like domain,IPR020635 : Tyrosine-protein kinase, catalytic domain
orf19.3476	HRR25		Predicted ORF in Assemblies 19, 20 and 21	Protein kinase-like (PK-like)	Protein kinases, catalytic subunit	CK1	ePK	CNAG_07427T0	IPR000719 : Protein kinase, catalytic domain,IPR002290 : Serine/threonine-protein kinase domain,IPR008271 : Serine/threonine-protein kinase, active site,IPR011009 : Protein kinase-like domain,IPR017441 : Protein kinase, ATP binding site,IPR017442 : Serine/threonine-protein kinase-like domain,IPR019998 : Membrane insertion protein, OxaA/YidC, bacterial,IPR020635 : Tyrosine-protein kinase, catalyti…
orf19.3480	RSM23		Predicted ORF in Assemblies 19, 20 and 21	P-loop containing nucleoside triphosphate hydrolases	Phosphoribulokinase/pantothenate kinase				IPR019368 : Ribosomal protein S23/S29, mitochondrial
orf19.3508	-	-	Predicted ORF in Assemblies 19, 20 and 21	Ribokinase-like	YjeF C-terminal domain-like			CNAG_05097T0	IPR000631 : Uncharacterised protein family, carbohydrate kinase-related,IPR017953 : Carbohydrate kinase, predicted, conserved site
orf19.3651	PGK1		Phosphoglycerate kinase; enzyme of glycolysis;localizes to cell wall and to cytoplasm; antigenic duringmurine or human systemic infection; biofilm, Hog1p, GCN-induced; downregulated upon phagocytosis; possible N-glycosylation at N349	Phosphoglycerate kinase	Phosphoglycerate kinase			CNAG_03358T0	IPR001576 : Phosphoglycerate kinase,IPR015824 : Phosphoglycerate kinase, N-terminal,IPR015901 : Phosphoglycerate kinase, C-terminal,IPR015911 : Phosphoglycerate kinase, conserved site
orf19.5580	TEL1	-	Predicted ORF in Assemblies 19, 20 and 21	Protein kinase-like (PK-like)	Phoshoinositide 3-kinase (PI3K), catalytic domain	PIKK	PI3K_Sugen	CNAG_02233T0	IPR000403 : Phosphatidylinositol 3-/4-kinase, catalytic,IPR003152 : PIK-related kinase, FATC,IPR003797 : DegV,IPR006439 : HAD-superfamily hydrolase, subfamily IA, variant 1,IPR011009 : Protein kinase-like domain,IPR014009 : PIK-related kinase,IPR015519 : Ataxia-Telangiectasia Mutated,IPR017689 : Outer membrane assembly lipoprotein YfiO,IPR018936 : Phosphatidylinositol 3/4-kinase, conserved site,I…
orf19.5591	ADO1		Predicted ORF in Assemblies 19, 20 and 21;ketoconazole-induced	Ribokinase-like	Ribokinase-like			CNAG_06489T0	IPR001805 : Adenosine kinase,IPR002173 : Carbohydrate/puine kinase, PfkB, conserved site,IPR011611 : Carbohydrate/purine kinase
orf19.1341	PRR2		Predicted ORF in Assemblies 19, 20 and 21;mutation confers resistance to 5-fluorocytosine (5-FC)	Protein kinase-like (PK-like)	Protein kinases, catalytic subunit	CAMK	ePK		IPR000719 : Protein kinase, catalytic domain,IPR002290 : Serine/threonine-protein kinase domain,IPR008271 : Serine/threonine-protein kinase, active site,IPR011009 : Protein kinase-like domain,IPR017442 : Serine/threonine-protein kinase-like domain,IPR020635 : Tyrosine-protein kinase, catalytic domain
orf19.5162	BCK1		Predicted ORF in Assemblies 19, 20 and 21;similar to S. cerevisiae Bck1p MAP kinase kinase kinase ofcell integrity pathway	Protein kinase-like (PK-like)	Protein kinases, catalytic subunit	STE	ePK	CNAG_04755T0	IPR000719 : Protein kinase, catalytic domain,IPR002290 : Serine/threonine-protein kinase domain,IPR008271 : Serine/threonine-protein kinase, active site,IPR010993 : Sterile alpha motif homology,IPR011009 : Protein kinase-like domain,IPR013761 : Sterile alpha motif-type,IPR017441 : Protein kinase, ATP binding site,IPR017442 : Serine/threonine-protein kinase-like domain,IPR020635 : Tyrosine-protein…
orf19.5181	NIK1	decreased	Histidine kinase involved in a two-componentsignaling pathway that regulates cell wall biosynthesis;required for wild-type virulence in mouse systemicinfection but not for wild-type growth or drugsensitivity/resistance	Homodimeric domain of signal transducing histidine kinase	Homodimeric domain of signal transducing histidine kinase	HisK		CNAG_01850T0	IPR001789 : Signal transduction response regulator, receiver domain,IPR003594 : ATPase-like, ATP-binding domain,IPR003660 : HAMP linker domain,IPR003661 : Signal transduction histidine kinase, subgroup 1, dimerisation/phosphoacceptor domain,IPR004358 : Signal transduction histidine kinase-related protein, C-terminal,IPR005467 : Signal transduction histidine kinase, core,IPR009082 : Signal transdu…
orf19.6492	-	-	Predicted ORF in Assemblies 19, 20 and 21	Protein kinase-like (PK-like)	Protein kinases, catalytic subunit	CAMK	ePK	CNAG_04755T0	IPR000719 : Protein kinase, catalytic domain,IPR002290 : Serine/threonine-protein kinase domain,IPR008271 : Serine/threonine-protein kinase, active site,IPR011009 : Protein kinase-like domain,IPR017442 : Serine/threonine-protein kinase-like domain,IPR020635 : Tyrosine-protein kinase, catalytic domain
orf19.6912	-		Putative ethanolamine kinase	Protein kinase-like (PK-like)	Choline kinase		CAK		IPR002573 : Choline/ethanolamine kinase,IPR011009 : Protein kinase-like domain
orf19.6913	GCN2		Translation initiation factor 2-alpha(eIF2alpha) kinase; has nonessential role in amino acidstarvation response, in contrast to S. cerevisiae homolog;similar to S. cerevisiae Gcn2p	Protein kinase-like (PK-like)	Protein kinases, catalytic subunit	STE	ePK	CNAG_06174T0	IPR000719 : Protein kinase, catalytic domain,IPR002290 : Serine/threonine-protein kinase domain,IPR006575 : RWD domain,IPR008271 : Serine/threonine-protein kinase, active site,IPR011009 : Protein kinase-like domain,IPR016135 : Ubiquitin-conjugating enzyme/RWD-like,IPR016255 : Serine/threonine-protein kinase, GCN2,IPR017441 : Protein kinase, ATP binding site,IPR017442 : Serine/threonine-protein ki…
orf19.7044	RIM15		Predicted ORF in Assemblies 19, 20 and 21	Protein kinase-like (PK-like)	Protein kinases, catalytic subunit	AGC	ePK	CNAG_03024T1	IPR000719 : Protein kinase, catalytic domain,IPR001789 : Signal transduction response regulator, receiver domain,IPR002290 : Serine/threonine-protein kinase domain,IPR008271 : Serine/threonine-protein kinase, active site,IPR011006 : CheY-like superfamily,IPR011009 : Protein kinase-like domain,IPR017442 : Serine/threonine-protein kinase-like domain,IPR019998 : Membrane insertion protein, OxaA/YidC…
orf19.7061	-		Predicted ORF in Assemblies 19, 20 and 21	P-loop containing nucleoside triphosphate hydrolases	Phosphoribulokinase/pantothenate kinase				IPR006083 : Phosphoribulokinase/uridine kinase
orf19.7118	ADK2		Predicted ORF in Assemblies 19, 20 and 21	P-loop containing nucleoside triphosphate hydrolases	Nucleotide and nucleoside kinases				IPR000850 : Adenylate kinase,IPR007862 : Adenylate kinase, active site lid domain
orf19.7164	-		Predicted ORF in Assemblies 19, 20 and 21	Protein kinase-like (PK-like)	Protein kinases, catalytic subunit	CAMK	ePK	CNAG_03796T0	IPR000719 : Protein kinase, catalytic domain,IPR002290 : Serine/threonine-protein kinase domain,IPR008271 : Serine/threonine-protein kinase, active site,IPR011009 : Protein kinase-like domain,IPR017441 : Protein kinase, ATP binding site,IPR017442 : Serine/threonine-protein kinase-like domain,IPR018247 : EF-Hand 1, calcium-binding site,IPR020635 : Tyrosine-protein kinase, catalytic domain
orf19.1007	KCS1		Putative transcription factor with bZIP DNA-binding motif	SAICAR synthase-like	Inositol polyphosphate kinase (IPK)			CNAG_02897T0	IPR005522 : Inositol polyphosphate kinase
orf19.1814	STT4		Predicted ORF in Assemblies 19, 20 and 21	ARM repeat	Phoshoinositide 3-kinase (PI3K) helical domain	PIKK	PI3K_Sugen	CNAG_04335T0	IPR000403 : Phosphatidylinositol 3-/4-kinase, catalytic,IPR001263 : Phosphoinositide 3-kinase, accessory (PIK) domain,IPR011009 : Protein kinase-like domain,IPR015433 : Phosphatidylinositol Kinase,IPR016024 : Armadillo-type fold,IPR018936 : Phosphatidylinositol 3/4-kinase, conserved site
orf19.1985	-	-	Predicted ORF in Assemblies 19, 20 and 21	Protein kinase-like (PK-like)	APH phosphotransferases		CAK		IPR000719 : Protein kinase, catalytic domain,IPR002575 : Aminoglycoside phosphotransferase,IPR008271 : Serine/threonine-protein kinase, active site,IPR011009 : Protein kinase-like domain
orf19.2369	ORC5		Predicted ORF in Assemblies 19, 20 and 21	P-loop containing nucleoside triphosphate hydrolases	Nucleotide and nucleoside kinases				There is small evidence from InterPro but any term was assigned.
orf19.2385	KTI12		Protein similar to S. cerevisiae Kti12p, whichassociates with Elongator complex; has a role inresistance to killer toxin; predicted Kex2p substrate	P-loop containing nucleoside triphosphate hydrolases	Nucleotide and nucleoside kinases			CNAG_01868T0	IPR013641 : Chromatin associated protein KTI12
orf19.2395	IME2		Predicted ORF in Assemblies 19, 20 and 21;mutation confers hypersensitivity to amphotericin B	Protein kinase-like (PK-like)	Protein kinases, catalytic subunit	CMGC	ePK	CNAG_06193T0	IPR000719 : Protein kinase, catalytic domain,IPR002290 : Serine/threonine-protein kinase domain,IPR008271 : Serine/threonine-protein kinase, active site,IPR011009 : Protein kinase-like domain,IPR017442 : Serine/threonine-protein kinase-like domain,IPR020635 : Tyrosine-protein kinase, catalytic domain
orf19.2605	PRK1		Predicted ORF in Assemblies 19, 20 and 21	Protein kinase-like (PK-like)	Protein kinases, catalytic subunit	STE	ePK	CNAG_03843T1	IPR000719 : Protein kinase, catalytic domain,IPR002290 : Serine/threonine-protein kinase domain,IPR008271 : Serine/threonine-protein kinase, active site,IPR011009 : Protein kinase-like domain,IPR017442 : Serine/threonine-protein kinase-like domain,IPR020635 : Tyrosine-protein kinase, catalytic domain
orf19.3241	-		Predicted ORF in Assemblies 19, 20 and 21	Cysteine-rich domain	Protein kinase cysteine-rich domain (cys2, phorbol-binding domain)				IPR001680 : WD40 repeat,IPR011046 : WD40 repeat-like-containing domain,IPR015943 : WD40/YVTN repeat-like-containing domain,IPR017986 : WD40-repeat-containing domain,IPR019775 : WD40 repeat, conserved site,IPR019781 : WD40 repeat, subgroup,IPR019782 : WD40 repeat 2
orf19.3256	SLN1	decreased	Histidine kinase involved in a two-componentsignaling pathway that regulates cell wall biosynthesis	ATPase domain of HSP90 chaperone/DNA topoisomerase II/histidine kinase	Histidine kinase	HisK			IPR001789 : Signal transduction response regulator, receiver domain,IPR003594 : ATPase-like, ATP-binding domain,IPR003661 : Signal transduction histidine kinase, subgroup 1, dimerisation/phosphoacceptor domain,IPR004358 : Signal transduction histidine kinase-related protein, C-terminal,IPR005467 : Signal transduction histidine kinase, core,IPR009082 : Signal transduction histidine kinase, homodim…
orf19.3744	-	-	Predicted ORF in Assemblies 19, 20 and 21	Protein kinase-like (PK-like)	Protein kinases, catalytic subunit				IPR011009 : Protein kinase-like domain,IPR011989 : Armadillo-like helical,IPR016024 : Armadillo-type fold
orf19.3751	-		Predicted ORF in Assemblies 19, 20 and 21	Protein kinase-like (PK-like)	Protein kinases, catalytic subunit	CAMK	ePK	CNAG_05558T0	IPR000719 : Protein kinase, catalytic domain,IPR002290 : Serine/threonine-protein kinase domain,IPR008271 : Serine/threonine-protein kinase, active site,IPR011009 : Protein kinase-like domain,IPR017441 : Protein kinase, ATP binding site,IPR017442 : Serine/threonine-protein kinase-like domain,IPR020635 : Tyrosine-protein kinase, catalytic domain
orf19.3854	SAT4		Protein similar to S. cerevisiae Sat4p;amphotericin B induced; clade-associated gene expression	Protein kinase-like (PK-like)	Protein kinases, catalytic subunit	CAMK	ePK	CNAG_07667T0	IPR000719 : Protein kinase, catalytic domain,IPR002290 : Serine/threonine-protein kinase domain,IPR008271 : Serine/threonine-protein kinase, active site,IPR011009 : Protein kinase-like domain,IPR017441 : Protein kinase, ATP binding site,IPR017442 : Serine/threonine-protein kinase-like domain,IPR019998 : Membrane insertion protein, OxaA/YidC, bacterial,IPR020635 : Tyrosine-protein kinase, catalyti…
orf19.3856	CDC28	inviable	Cyclin-dependent protein kinase, interacts withregulatory subunit Cyb1p; involved in determination ofcell morphology during the cell cycle; phosphorylatedprimarily by Swe1p and phosphorylation is regulated byHsl1p; intron in 5'-UTR	Protein kinase-like (PK-like)	Protein kinases, catalytic subunit	CMGC	ePK	CNAG_01664T0	IPR000719 : Protein kinase, catalytic domain,IPR002290 : Serine/threonine-protein kinase domain,IPR008271 : Serine/threonine-protein kinase, active site,IPR011009 : Protein kinase-like domain,IPR017441 : Protein kinase, ATP binding site,IPR017442 : Serine/threonine-protein kinase-like domain,IPR020635 : Tyrosine-protein kinase, catalytic domain
orf19.4373	FMN1		Protein similar to S. cerevisiae Fmn1p, which isriboflavin kinase; predicted Kex2p substrate	Riboflavin kinase-like	ATP-dependent riboflavin kinase-like			CNAG_02976T0	IPR015865 : Riboflavin kinase domain, bacterial/eukaryotic,IPR023465 : Riboflavin kinase domain,IPR023468 : Riboflavin kinase
orf19.460	CEK2		MAP kinase required for wild-type efficiency ofmating; component of the signal transduction pathway thatregulates mating; ortholog of S. cerevisiae Fus3p; inducedby Cph1p, pheromone; transposon mutation affectsfilamentous growth	Protein kinase-like (PK-like)	Protein kinases, catalytic subunit	CMGC	ePK	CNAG_02511T0	IPR000719 : Protein kinase, catalytic domain,IPR002290 : Serine/threonine-protein kinase domain,IPR003527 : MAP kinase, conserved site,IPR008271 : Serine/threonine-protein kinase, active site,IPR011009 : Protein kinase-like domain,IPR017441 : Protein kinase, ATP binding site,IPR017442 : Serine/threonine-protein kinase-like domain,IPR020635 : Tyrosine-protein kinase, catalytic domain
orf19.469	HST7		MAP kinase kinase, involved in signaltransduction pathways for mating and hyphal growth;phosphorylates Cek1p; not required for wild-type virulencein mouse systemic infection; functional homolog of S.cerevisiae Ste7p	Protein kinase-like (PK-like)	Protein kinases, catalytic subunit	STE	ePK	CNAG_01730T0	IPR000719 : Protein kinase, catalytic domain,IPR002290 : Serine/threonine-protein kinase domain,IPR008271 : Serine/threonine-protein kinase, active site,IPR011009 : Protein kinase-like domain,IPR017441 : Protein kinase, ATP binding site,IPR017442 : Serine/threonine-protein kinase-like domain,IPR020635 : Tyrosine-protein kinase, catalytic domain
orf19.511	-		Predicted ORF in Assemblies 19, 20 and 21	P-loop containing nucleoside triphosphate hydrolases	Phosphoribulokinase/pantothenate kinase				IPR000764 : Uridine kinase,IPR006083 : Phosphoribulokinase/uridine kinase
orf19.558	GUT1	-	Protein described as glycerol kinase;downregulated upon adherence to polystyrene; greater mRNAabundance observed in a cyr1 homozygous null mutant thanin wild type	Actin-like ATPase domain	Glycerol kinase			CNAG_01155T0	IPR000577 : Carbohydrate kinase, FGGY,IPR005999 : Glycerol kinase,IPR018483 : Carbohydrate kinase, FGGY, conserved site,IPR018484 : Carbohydrate kinase, FGGY, N-terminal,IPR018485 : Carbohydrate kinase, FGGY, C-terminal
orf19.6133	PIF1	-	Decreased transcription is observed uponfluphenazine treatment	P-loop containing nucleoside triphosphate hydrolases	Type II thymidine kinase			CNAG_05606T0	IPR003593 : ATPase, AAA+ type, core,IPR010285 : DNA helicase PIF1, ATP-dependent
orf19.6369	RIO2		Predicted ORF in Assemblies 19, 20 and 21	Winged helix DNA-binding domain	Rio2 serine protein kinase N-terminal domain	RIO	Rio	CNAG_01687T0	IPR000687 : RIO kinase,IPR011009 : Protein kinase-like domain,IPR015285 : RIO2 kinase, winged helix, N-terminal,IPR018934 : RIO-like kinase
orf19.7281	PDK2		Predicted ORF in Assemblies 19, 20 and 21;mutation confers hypersensitivity to amphotericin B	ATPase domain of HSP90 chaperone/DNA topoisomerase II/histidine kinase	alpha-ketoacid dehydrogenase kinase, C-terminal domain	PDHK		CNAG_04108T0	IPR003594 : ATPase-like, ATP-binding domain,IPR004358 : Signal transduction histidine kinase-related protein, C-terminal,IPR005467 : Signal transduction histidine kinase, core,IPR018955 : Branched-chain alpha-ketoacid dehydrogenase kinase/Pyruvate dehydrogenase kinase, N-terminal
orf19.7293	MPS1	inviable	Predicted ORF in Assemblies 19, 20 and 21;essential for growth	Protein kinase-like (PK-like)	Protein kinases, catalytic subunit	CAMK	ePK	CNAG_06697T1	IPR000719 : Protein kinase, catalytic domain,IPR002290 : Serine/threonine-protein kinase domain,IPR008271 : Serine/threonine-protein kinase, active site,IPR011009 : Protein kinase-like domain,IPR017441 : Protein kinase, ATP binding site,IPR017442 : Serine/threonine-protein kinase-like domain,IPR019998 : Membrane insertion protein, OxaA/YidC, bacterial,IPR020635 : Tyrosine-protein kinase, catalyti…
orf19.7345	-	-	Predicted ORF in Assemblies 19, 20 and 21	P-loop containing nucleoside triphosphate hydrolases	Phosphoribulokinase/pantothenate kinase				There is small evidence from InterPro but any term was assigned.
orf19.7510	KIN2		Putative protein of with similarity to S.cerevisiae Kin2p, transcription is positively regulated byTbf1; predicted ORF in Assemblies 19, 20 and 21	KA1-like	Kinase associated domain 1, KA1	CAMK	ePK	CNAG_01938T0	IPR000719 : Protein kinase, catalytic domain,IPR001772 : Kinase-associated KA1,IPR002290 : Serine/threonine-protein kinase domain,IPR005948 : Thiamine ABC transporter periplasmic binding protein,IPR008271 : Serine/threonine-protein kinase, active site,IPR011009 : Protein kinase-like domain,IPR017441 : Protein kinase, ATP binding site,IPR017442 : Serine/threonine-protein kinase-like domain,IPR0177…
orf19.7523	MKC1	decreased	MAP kinase; role in biofilm formation, contact-induced invasive filamentation, systemic virulence inmouse, cell wall structure/maintenance, caspofunginresponse; phosphorylated on surface contact, membraneperturbation, or cell wall stress	Protein kinase-like (PK-like)	Protein kinases, catalytic subunit	CMGC	ePK	CNAG_04514T0	IPR000719 : Protein kinase, catalytic domain,IPR002290 : Serine/threonine-protein kinase domain,IPR003527 : MAP kinase, conserved site,IPR008271 : Serine/threonine-protein kinase, active site,IPR008352 : MAP kinase, p38,IPR011009 : Protein kinase-like domain,IPR017442 : Serine/threonine-protein kinase-like domain
orf19.7638	PRO1		Transcription is regulated by Nrg1p; regulatedby Gcn2p and Gcn4p	Carbamate kinase-like	PyrH-like			CNAG_05386T0	IPR001048 : Aspartate/glutamate/uridylate kinase,IPR001057 : Glutamate/acetylglutamate kinase,IPR002478 : Pseudouridine synthase/archaeosine transglycosylase,IPR005715 : Glutamate 5-kinase/delta-1-pyrroline-5-carboxylate synthase,IPR011529 : Glutamate 5-kinase,IPR015947 : Pseudouridine synthase/archaeosine transglycosylase-like,IPR019797 : Glutamate 5-kinase, conserved site
orf19.7652	CKA1		Putative alpha subunit (catalytic subunit) ofprotein kinase CK2; Cka1p and Cka2p have a common targetwith respect to fluconazole resistance; syntheticallylethal with CKA2; flucytosine induced	Protein kinase-like (PK-like)	Protein kinases, catalytic subunit	CMGC	ePK	CNAG_05694T0	IPR000719 : Protein kinase, catalytic domain,IPR002290 : Serine/threonine-protein kinase domain,IPR008271 : Serine/threonine-protein kinase, active site,IPR011009 : Protein kinase-like domain,IPR017441 : Protein kinase, ATP binding site,IPR017442 : Serine/threonine-protein kinase-like domain,IPR020635 : Tyrosine-protein kinase, catalytic domain

## Sheet: A.fumigatus
Supplementary Data 2. List of the pathogenic fungal kinases predicted based on the kinase domain database search (Aspergillus fumigatus). Eukaryotic protein kinase superfamilies are further classified into eight conventional protein kinase groups (ePKs) and five atypical groups (aPKs). Although Histidine kinase is not predicted by Kinomer, here we classified them as HisK in aPKs.
Locus	Genome Annotation	Superfamily	Family	Kinomer	MicrobialKinome	BestHit in C. neoformans	InterPro term(s)
Afu1g00230	hypothetical protein	Protein kinase-like (PK-like)	Protein kinases, catalytic subunit		KdoK		IPR010440 : Lipopolysaccharide kinase,IPR011009 : Protein kinase-like domain
Afu1g00530	thermoresistant gluconokinase family protein	P-loop containing nucleoside triphosphate hydrolases	Gluconate kinase				IPR000623 : Shikimate kinase,IPR006001 : Carbohydrate kinase, thermoresistant glucokinase
Afu1g00640	choline kinase, putative	Protein kinase-like (PK-like)	Choline kinase				IPR002573 : Choline/ethanolamine kinase,IPR011009 : Protein kinase-like domain
Afu1g00750	conserved hypothetical protein	Protein kinase-like (PK-like)	Protein kinases, catalytic subunit		CAK		IPR002575 : Aminoglycoside phosphotransferase,IPR011009 : Protein kinase-like domain
Afu1g00840	hypothetical protein	Protein kinase-like (PK-like)	Protein kinases, catalytic subunit		CAK		IPR002575 : Aminoglycoside phosphotransferase
Afu1g01720	serine/threonine protein kinase, putative	Protein kinase-like (PK-like)	Protein kinases, catalytic subunit	TKL	ePK	CNAG_03670T0	IPR000719 : Protein kinase, catalytic domain,IPR008271 : Serine/threonine-protein kinase, active site,IPR010513 : KEN domain, ribonuclease activator,IPR011009 : Protein kinase-like domain,IPR011047 : Quinonprotein alcohol dehydrogenase-like,IPR017442 : Serine/threonine-protein kinase-like domain,IPR018391 : Pyrrolo-quinoline quinone beta-propeller repeat
Afu1g02500	origin recognition complex subunit Orc5, putative	P-loop containing nucleoside triphosphate hydrolases	Nucleotide and nucleoside kinases				IPR020796 : Origin recognition complex, subunit 5
Afu1g02880	Phosphotransferase enzyme family domain protein	Protein kinase-like (PK-like)	APH phosphotransferases		CAK	CNAG_02295T0	IPR002575 : Aminoglycoside phosphotransferase,IPR011009 : Protein kinase-like domain
Afu1g02900	pyridoxal kinase, putative	Ribokinase-like	PfkB-like kinase				IPR013749 : Phosphomethylpyrimidine kinase type-1
Afu1g03420	adenylate kinase 2	P-loop containing nucleoside triphosphate hydrolases	Nucleotide and nucleoside kinases			CNAG_00877T1	IPR000850 : Adenylate kinase,IPR007862 : Adenylate kinase, active site lid domain
Afu1g05800	MAP kinase kinase (Mkk2), putative	Protein kinase-like (PK-like)	Protein kinases, catalytic subunit	STE	ePK	CNAG_02357T0	IPR000719 : Protein kinase, catalytic domain,IPR002290 : Serine/threonine-protein kinase domain,IPR008271 : Serine/threonine-protein kinase, active site,IPR011009 : Protein kinase-like domain,IPR017441 : Protein kinase, ATP binding site,IPR017442 : Serine/threonine-protein kinase-like domain,IPR020635 : Tyrosine-protein kinase, catalytic domain
Afu1g05930	serine/threonine protein kinase, putative	Protein kinase-like (PK-like)	Protein kinases, catalytic subunit	CAMK	ePK	CNAG_03843T1	IPR000719 : Protein kinase, catalytic domain,IPR008271 : Serine/threonine-protein kinase, active site,IPR011009 : Protein kinase-like domain,IPR017442 : Serine/threonine-protein kinase-like domain
Afu1g06400	cAMP-dependent protein kinase-like, putative	Protein kinase-like (PK-like)	Protein kinases, catalytic subunit	AGC	ePK	CNAG_06301T0	IPR000008 : C2 calcium-dependent membrane targeting,IPR000719 : Protein kinase, catalytic domain,IPR000961 : AGC-kinase, C-terminal,IPR002290 : Serine/threonine-protein kinase domain,IPR008271 : Serine/threonine-protein kinase, active site,IPR008973 : C2 calcium/lipid-binding domain, CaLB,IPR011009 : Protein kinase-like domain,IPR017441 : Protein kinase, ATP binding site,IPR017442 : Serine/threon…
Afu1g06920	serine/threonine protein kinase, putative	Protein kinase-like (PK-like)	Protein kinases, catalytic subunit	CAMK	ePK	CNAG_03791T0	IPR000719 : Protein kinase, catalytic domain,IPR008271 : Serine/threonine-protein kinase, active site,IPR011009 : Protein kinase-like domain,IPR017441 : Protein kinase, ATP binding site,IPR017442 : Serine/threonine-protein kinase-like domain
Afu1g07040	Fructosamine-3-kinase, putative	Protein kinase-like (PK-like)	APH phosphotransferases		FruK		IPR011009 : Protein kinase-like domain,IPR016477 : Fructosamine/Ketosamine-3-kinase
Afu1g07195	conserved hypothetical protein	Protein kinase-like (PK-like)	APH phosphotransferases		CAK		IPR002575 : Aminoglycoside phosphotransferase,IPR011009 : Protein kinase-like domain
Afu1g07220	6-phosphofructo-2-kinase 1	P-loop containing nucleoside triphosphate hydrolases	6-phosphofructo-2-kinase/fructose-2,6-bisphosphatase, kinase domain			CNAG_04221T0	IPR001345 : Phosphoglycerate/bisphosphoglycerate mutase, active site,IPR003094 : Fructose-2,6-bisphosphatase,IPR013078 : Histidine phosphatase superfamily, clade-1,IPR013079 : 6-phosphofructo-2-kinase,IPR016260 : Bifunctional 6-phosphofructo-2-kinase/fructose-2, 6-bisphosphate 2-phosphatase
Afu1g07530	adenylate kinase, putative	P-loop containing nucleoside triphosphate hydrolases	Nucleotide and nucleoside kinases			CNAG_02007T0	IPR000850 : Adenylate kinase,IPR006259 : Adenylate kinase, subfamily,IPR007862 : Adenylate kinase, active site lid domain
Afu1g08840	guanylate kinase	P-loop containing nucleoside triphosphate hydrolases	Nucleotide and nucleoside kinases			CNAG_01364T0	IPR008144 : Guanylate kinase,IPR008145 : Guanylate kinase/L-type calcium channel,IPR017665 : Guanylate kinase, sub-group,IPR020590 : Guanylate kinase, conserved site
Afu1g09620	protein kinase family protein	Protein kinase-like (PK-like)	Protein kinases, catalytic subunit	AGC		CNAG_04191T0	IPR000719 : Protein kinase, catalytic domain,IPR002290 : Serine/threonine-protein kinase domain,IPR011009 : Protein kinase-like domain,IPR011989 : Armadillo-like helical,IPR016024 : Armadillo-type fold,IPR017442 : Serine/threonine-protein kinase-like domain,IPR021133 : HEAT, type 2
Afu1g09690	tRNA ligase	P-loop containing nucleoside triphosphate hydrolases	Shikimate kinase (AroK)			CNAG_01250T0	IPR012387 : tRNA ligase, fungi,IPR015965 : tRNA ligase, phosphodiesterase, fungi,IPR015966 : tRNA ligase, kinase, fungi,IPR019039 : RNA ligase, T4 RnlA-like
Afu1g09950	casein kinase II beta subunit CKB2	Casein kinase II beta subunit	Casein kinase II beta subunit			CNAG_02310T0	IPR000704 : Casein kinase II, regulatory subunit,IPR016149 : Casein kinase II, regulatory subunit, alpha-helical,IPR016150 : Casein kinase II, regulatory subunit, beta-sheet
Afu1g10350	phosphoglycerate kinase	Phosphoglycerate kinase	Phosphoglycerate kinase			CNAG_03358T0	IPR001576 : Phosphoglycerate kinase,IPR015824 : Phosphoglycerate kinase, N-terminal,IPR015901 : Phosphoglycerate kinase, C-terminal,IPR015911 : Phosphoglycerate kinase, conserved site
Afu1g10720	origin recognition complex subunit Orc1, putative	P-loop containing nucleoside triphosphate hydrolases	Nucleotide and nucleoside kinases			CNAG_02195T0	IPR001025 : Bromo adjacent homology (BAH) domain,IPR003593 : ATPase, AAA+ type, core,IPR003959 : ATPase, AAA-type, core,IPR020793 : Origin recognition complex, subunit 1
Afu1g10820	adenylylsulfate kinase	P-loop containing nucleoside triphosphate hydrolases	Adenosine-5'phosphosulfate kinase (APS kinase)			CNAG_02202T0	IPR002891 : Adenylylsulphate kinase, C-terminal
Afu1g10940	MAP kinase kinase kinase, putative	Protein kinase-like (PK-like)	Protein kinases, catalytic subunit	STE	ePK	CNAG_05063T0	IPR000719 : Protein kinase, catalytic domain,IPR002290 : Serine/threonine-protein kinase domain,IPR008271 : Serine/threonine-protein kinase, active site,IPR011009 : Protein kinase-like domain,IPR017240 : MAP kinase kinase kinase, SSK22,IPR017441 : Protein kinase, ATP binding site,IPR017442 : Serine/threonine-protein kinase-like domain,IPR020635 : Tyrosine-protein kinase, catalytic domain
Afu1g10980	Diacylglycerol kinase catalytic domain (presumed) protein	NAD kinase/diacylglycerol kinase-like	Diacylglycerol kinase-like				IPR001206 : Diacylglycerol kinase, catalytic domain
Afu1g11080	serine/threonine protein kinase, putative	KA1-like	Kinase associated domain 1, KA1	CAMK	ePK	CNAG_01938T0	IPR000719 : Protein kinase, catalytic domain,IPR001772 : Kinase-associated KA1,IPR002290 : Serine/threonine-protein kinase domain,IPR008271 : Serine/threonine-protein kinase, active site,IPR011009 : Protein kinase-like domain,IPR017441 : Protein kinase, ATP binding site,IPR017442 : Serine/threonine-protein kinase-like domain
Afu1g11550	ethanolamine kinase, putative	Protein kinase-like (PK-like)	Choline kinase		CAK		IPR002573 : Choline/ethanolamine kinase,IPR011009 : Protein kinase-like domain
Afu1g11630	repressor protein	P-loop containing nucleoside triphosphate hydrolases	Shikimate kinase (AroK)				IPR000623 : Shikimate kinase,IPR001381 : Dehydroquinase class I,IPR006151 : Quinate/shikimate 5-dehydrogenase/glutamyl-tRNA reductase,IPR013708 : Shikimate dehydrogenase substrate binding, N-terminal,IPR013785 : Aldolase-type TIM barrel,IPR016040 : NAD(P)-binding domain
Afu1g11930	protein kinase, putative	Protein kinase-like (PK-like)	Protein kinases, catalytic subunit	CAMK	ePK		IPR000719 : Protein kinase, catalytic domain,IPR008271 : Serine/threonine-protein kinase, active site,IPR011009 : Protein kinase-like domain,IPR017441 : Protein kinase, ATP binding site,IPR017442 : Serine/threonine-protein kinase-like domain
Afu1g12750	mak32 protein	Ribokinase-like	Ribokinase-like				IPR011611 : Carbohydrate/purine kinase
Afu1g12940	MAP kinase (Osm1), putative	Protein kinase-like (PK-like)	Protein kinases, catalytic subunit	CMGC	ePK	CNAG_01523T0	IPR000719 : Protein kinase, catalytic domain,IPR002290 : Serine/threonine-protein kinase domain,IPR003527 : MAP kinase, conserved site,IPR008271 : Serine/threonine-protein kinase, active site,IPR008352 : MAP kinase, p38,IPR011009 : Protein kinase-like domain,IPR017441 : Protein kinase, ATP binding site,IPR017442 : Serine/threonine-protein kinase-like domain,IPR020635 : Tyrosine-protein kinase, ca…
Afu1g13600	cell division protein kinase (Ctk1), putative	Protein kinase-like (PK-like)	Protein kinases, catalytic subunit	CMGC	ePK	CNAG_06174T0	IPR000719 : Protein kinase, catalytic domain,IPR002290 : Serine/threonine-protein kinase domain,IPR008271 : Serine/threonine-protein kinase, active site,IPR011009 : Protein kinase-like domain,IPR017442 : Serine/threonine-protein kinase-like domain,IPR020635 : Tyrosine-protein kinase, catalytic domain
Afu1g13740	pentafunctional polypeptide (AroM), putative	P-loop containing nucleoside triphosphate hydrolases	Shikimate kinase (AroK)			CNAG_03701T0	IPR000623 : Shikimate kinase,IPR001381 : Dehydroquinase class I,IPR001986 : Enolpyruvate transferase domain,IPR006151 : Quinate/shikimate 5-dehydrogenase/glutamyl-tRNA reductase,IPR006264 : 3-phosphoshikimate 1-carboxyvinyltransferase,IPR008289 : Pentafunctional AroM protein,IPR010110 : Shikimate dehydrogenase, AroM-type,IPR013708 : Shikimate dehydrogenase substrate binding, N-terminal,IPR013785 …
Afu1g13820	hypothetical protein	Protein kinase-like (PK-like)	Protein kinases, catalytic subunit				No defined Interpro term
Afu1g14310	poly(A)-binding protein-dependent poly(A) ribonuclease, putative	Protein kinase-like (PK-like)	Protein kinases, catalytic subunit			CNAG_04821T0	IPR011009 : Protein kinase-like domain
Afu1g14610	smp2 protein	HAD-like	phosphatase domain of polynucleotide kinase			CNAG_01412T0	IPR007651 : Lipin, N-terminal,IPR012644 : Conserved hypothetical protein FYDLN acid,IPR013209 : LNS2, Lipin/Ned1/Smp2,IPR023214 : HAD-like domain
Afu1g14810	serine/threonine protein kinase (Kin4), putative	Protein kinase-like (PK-like)	Protein kinases, catalytic subunit	CAMK	ePK	CNAG_05558T0	IPR000719 : Protein kinase, catalytic domain,IPR002290 : Serine/threonine-protein kinase domain,IPR008271 : Serine/threonine-protein kinase, active site,IPR011009 : Protein kinase-like domain,IPR017441 : Protein kinase, ATP binding site,IPR017442 : Serine/threonine-protein kinase-like domain,IPR020635 : Tyrosine-protein kinase, catalytic domain
Afu1g15930	choline kinase, putative	Protein kinase-like (PK-like)	Choline kinase		CAK		IPR002573 : Choline/ethanolamine kinase,IPR007521 : Choline kinase, N-terminal,IPR011009 : Protein kinase-like domain
Afu1g15950	MAP kinase kinase (Pbs2), putative	Protein kinase-like (PK-like)	Protein kinases, catalytic subunit	STE	ePK	CNAG_00769T0	IPR000719 : Protein kinase, catalytic domain,IPR002290 : Serine/threonine-protein kinase domain,IPR008271 : Serine/threonine-protein kinase, active site,IPR011009 : Protein kinase-like domain,IPR017442 : Serine/threonine-protein kinase-like domain,IPR020635 : Tyrosine-protein kinase, catalytic domain
Afu1g16000	serine/threonine protein kinase, putative	Protein kinase-like (PK-like)	Protein kinases, catalytic subunit	STE	ePK		IPR000719 : Protein kinase, catalytic domain,IPR011009 : Protein kinase-like domain,IPR017442 : Serine/threonine-protein kinase-like domain
Afu1g16060	hypothetical protein	Protein kinase-like (PK-like)	Protein kinases, catalytic subunit				No defined Interpro term
Afu1g16780	protein kinase (Lkh1), putative	Protein kinase-like (PK-like)	Protein kinases, catalytic subunit	CMGC	ePK	CNAG_00683T0	IPR000719 : Protein kinase, catalytic domain,IPR002290 : Serine/threonine-protein kinase domain,IPR008271 : Serine/threonine-protein kinase, active site,IPR011009 : Protein kinase-like domain,IPR017441 : Protein kinase, ATP binding site,IPR017442 : Serine/threonine-protein kinase-like domain,IPR020635 : Tyrosine-protein kinase, catalytic domain
Afu2g00660	sensor histidine kinase/response regulator, putative	Homodimeric domain of signal transducing histidine kinase	Homodimeric domain of signal transducing histidine kinase	HisK			IPR001789 : Signal transduction response regulator, receiver domain,IPR003594 : ATPase-like, ATP-binding domain,IPR003661 : Signal transduction histidine kinase, subgroup 1, dimerisation/phosphoacceptor domain,IPR004358 : Signal transduction histidine kinase-related protein, C-terminal,IPR005467 : Signal transduction histidine kinase, core,IPR009082 : Signal transduction histidine kinase, homodim…
Afu2g00670	protein kinase, putative	Protein kinase-like (PK-like)	Protein kinases, catalytic subunit	CMGC	ePK		IPR000719 : Protein kinase, catalytic domain,IPR011009 : Protein kinase-like domain,IPR017442 : Serine/threonine-protein kinase-like domain
Afu2g00960	NACHT domain protein, putative	P-loop containing nucleoside triphosphate hydrolases	Phosphoribulokinase/pantothenate kinase				IPR002110 : Ankyrin repeat,IPR007111 : NACHT nucleoside triphosphatase,IPR011051 : Cupin, RmlC-type,IPR013096 : Cupin 2, conserved barrel,IPR014710 : RmlC-like jelly roll fold,IPR020683 : Ankyrin repeat-containing domain
Afu2g01200	SH3 domain protein	Cysteine-rich domain	Protein kinase cysteine-rich domain (cys2, phorbol-binding domain)				IPR001452 : Src homology-3 domain,IPR002219 : Protein kinase C-like, phorbol ester/diacylglycerol binding,IPR019998 : Membrane insertion protein, OxaA/YidC, bacterial,IPR020454 : Diacylglycerol/phorbol-ester binding,IPR022268 : Conserved hypothetical protein CHP03809
Afu2g01350	utr1 protein	NAD kinase/diacylglycerol kinase-like	NAD kinase-like			CNAG_04316T0	IPR002504 : Inorganic polyphosphate/ATP-NAD kinase, predicted,IPR016064 : ATP-NAD kinase, PpnK-type,IPR017437 : ATP-NAD kinase, PpnK-type, all-beta,IPR017438 : ATP-NAD kinase, PpnK-type, alpha/beta
Afu2g01520	protein kinase, putative	Protein kinase-like (PK-like)	Protein kinases, catalytic subunit	CMGC	ePK	CNAG_04433T0	IPR000719 : Protein kinase, catalytic domain,IPR002290 : Serine/threonine-protein kinase domain,IPR008271 : Serine/threonine-protein kinase, active site,IPR011009 : Protein kinase-like domain,IPR017441 : Protein kinase, ATP binding site,IPR017442 : Serine/threonine-protein kinase-like domain
Afu2g01700	serine/threonine protein kinase (Snf1p), putative	Protein kinase-like (PK-like)	Protein kinases, catalytic subunit	CAMK	ePK	CNAG_06552T0	IPR000719 : Protein kinase, catalytic domain,IPR002290 : Serine/threonine-protein kinase domain,IPR008271 : Serine/threonine-protein kinase, active site,IPR011009 : Protein kinase-like domain,IPR013896 : Ubiquitin-associated domain (UBA),IPR017441 : Protein kinase, ATP binding site,IPR017442 : Serine/threonine-protein kinase-like domain
Afu2g02530	casein kinase I, putative	Protein kinase-like (PK-like)	Protein kinases, catalytic subunit	CK1	ePK	CNAG_07427T0	IPR000719 : Protein kinase, catalytic domain,IPR002290 : Serine/threonine-protein kinase domain,IPR008271 : Serine/threonine-protein kinase, active site,IPR011009 : Protein kinase-like domain,IPR017441 : Protein kinase, ATP binding site,IPR017442 : Serine/threonine-protein kinase-like domain,IPR020635 : Tyrosine-protein kinase, catalytic domain
Afu2g02850	serine/threonine protein kinase, putative	Protein kinase-like (PK-like)	Protein kinases, catalytic subunit	CAMK	ePK	CNAG_01062T0	IPR000014 : PAS,IPR000719 : Protein kinase, catalytic domain,IPR002290 : Serine/threonine-protein kinase domain,IPR008271 : Serine/threonine-protein kinase, active site,IPR011009 : Protein kinase-like domain,IPR017442 : Serine/threonine-protein kinase-like domain
Afu2g03490	calcium/calmodulin-dependent protein kinase, putative	Protein kinase-like (PK-like)	Protein kinases, catalytic subunit	CAMK	ePK	CNAG_00130T0	IPR000719 : Protein kinase, catalytic domain,IPR002290 : Serine/threonine-protein kinase domain,IPR008271 : Serine/threonine-protein kinase, active site,IPR011009 : Protein kinase-like domain,IPR017442 : Serine/threonine-protein kinase-like domain
Afu2g03560	two-component osmosensing histidine kinase (Bos1), putative	Homodimeric domain of signal transducing histidine kinase	Homodimeric domain of signal transducing histidine kinase	HisK		CNAG_01850T0	IPR001789 : Signal transduction response regulator, receiver domain,IPR002028 : Tryptophan synthase, alpha chain,IPR003594 : ATPase-like, ATP-binding domain,IPR003660 : HAMP linker domain,IPR003661 : Signal transduction histidine kinase, subgroup 1, dimerisation/phosphoacceptor domain,IPR004358 : Signal transduction histidine kinase-related protein, C-terminal,IPR005467 : Signal transduction hist…
Afu2g04680	serine/threonine kinase (Ste20), putative	Protein kinase-like (PK-like)	Protein kinases, catalytic subunit	STE	ePK	CNAG_05970T0	IPR000095 : PAK-box/P21-Rho-binding,IPR000719 : Protein kinase, catalytic domain,IPR002290 : Serine/threonine-protein kinase domain,IPR008271 : Serine/threonine-protein kinase, active site,IPR011009 : Protein kinase-like domain,IPR017441 : Protein kinase, ATP binding site,IPR017442 : Serine/threonine-protein kinase-like domain,IPR017735 : Type VI secretion system, FHA domain-containing,IPR020635 …
Afu2g05430	Uridine kinase	P-loop containing nucleoside triphosphate hydrolases	Phosphoribulokinase/pantothenate kinase				IPR000764 : Uridine kinase,IPR006083 : Phosphoribulokinase/uridine kinase
Afu2g05800	IdgA domain protein	Ribokinase-like	Ribokinase-like			CNAG_05600T0	IPR002173 : Carbohydrate/puine kinase, PfkB, conserved site,IPR007342 : Pseudouridine-5'-phosphate glycosidase,IPR011611 : Carbohydrate/purine kinase,IPR022830 : Indigoidine synthase A-like
Afu2g05820	Riboflavin kinase, putative	Riboflavin kinase-like	ATP-dependent riboflavin kinase-like			CNAG_02976T0	IPR015865 : Riboflavin kinase domain, bacterial/eukaryotic,IPR023465 : Riboflavin kinase domain,IPR023468 : Riboflavin kinase
Afu2g06240	deoxycytidylate deaminase, putative	P-loop containing nucleoside triphosphate hydrolases	Phosphoribulokinase/pantothenate kinase			CNAG_06708T0	IPR002125 : CMP/dCMP deaminase, zinc-binding,IPR015517 : Cytidine deaminase,IPR016192 : APOBEC/CMP deaminase, zinc-binding,IPR016193 : Cytidine deaminase-like
Afu2g07550	serine/threonine protein kinase (Ark1), putative	Protein kinase-like (PK-like)	Protein kinases, catalytic subunit	AGC	ePK	CNAG_01285T0	IPR000719 : Protein kinase, catalytic domain,IPR002290 : Serine/threonine-protein kinase domain,IPR008271 : Serine/threonine-protein kinase, active site,IPR011009 : Protein kinase-like domain,IPR017441 : Protein kinase, ATP binding site,IPR017442 : Serine/threonine-protein kinase-like domain
Afu2g07570	glutamate 5-kinase, putative	Carbamate kinase-like	PyrH-like			CNAG_05386T0	IPR001048 : Aspartate/glutamate/uridylate kinase,IPR001057 : Glutamate/acetylglutamate kinase,IPR002478 : Pseudouridine synthase/archaeosine transglycosylase,IPR005715 : Glutamate 5-kinase/delta-1-pyrroline-5-carboxylate synthase,IPR011529 : Glutamate 5-kinase,IPR015947 : Pseudouridine synthase/archaeosine transglycosylase-like,IPR019797 : Glutamate 5-kinase, conserved site
Afu2g07690	protein kinase, putative	Protein kinase-like (PK-like)	Protein kinases, catalytic subunit	TKL	ePK	CNAG_03171T0	IPR000719 : Protein kinase, catalytic domain,IPR008271 : Serine/threonine-protein kinase, active site,IPR011009 : Protein kinase-like domain,IPR017442 : Serine/threonine-protein kinase-like domain
Afu2g07710	mRNA splicing factor RNA helicase (Cdc28), putative	P-loop containing nucleoside triphosphate hydrolases	Gluconate kinase			CNAG_01734T0	IPR001650 : Helicase, C-terminal,IPR002464 : DNA/RNA helicase, ATP-dependent, DEAH-box type, conserved site,IPR002483 : Splicing factor PWI,IPR007502 : Helicase-associated domain,IPR011545 : DNA/RNA helicase, DEAD/DEAH box type, N-terminal,IPR011709 : Domain of unknown function DUF1605,IPR014001 : DEAD-like helicase
Afu2g08660	hypothetical protein	Protein kinase-like (PK-like)	Protein kinases, catalytic subunit				IPR011009 : Protein kinase-like domain
Afu2g08970	hydroxyethylthiazole kinase	Ribokinase-like	Thiamin biosynthesis kinases			CNAG_04230T0	IPR000417 : Hydroxyethylthiazole kinase,IPR003733 : Thiamine monophosphate synthase,IPR013785 : Aldolase-type TIM barrel,IPR022998 : Thiamin phosphate synthase superfamily
Afu2g09710	protein kinase (NpkA), putative	Protein kinase-like (PK-like)	Protein kinases, catalytic subunit	CMGC	ePK	CNAG_00415T0	IPR000719 : Protein kinase, catalytic domain,IPR002290 : Serine/threonine-protein kinase domain,IPR008271 : Serine/threonine-protein kinase, active site,IPR011009 : Protein kinase-like domain,IPR017442 : Serine/threonine-protein kinase-like domain,IPR020635 : Tyrosine-protein kinase, catalytic domain
Afu2g10120	YjeF domain protein	Ribokinase-like	YjeF C-terminal domain-like			CNAG_05097T0	IPR000631 : Uncharacterised protein family, carbohydrate kinase-related,IPR017953 : Carbohydrate kinase, predicted, conserved site
Afu2g10270	phosphatidylinositol 3-kinase, putative	Protein kinase-like (PK-like)	Phoshoinositide 3-kinase (PI3K), catalytic domain	PIKK	PI3K_Sugen	CNAG_06642T0	IPR000403 : Phosphatidylinositol 3-/4-kinase, catalytic,IPR003151 : PIK-related kinase, FAT,IPR003152 : PIK-related kinase, FATC,IPR009076 : FKBP12-rapamycin-associated protein, FKBP12-rapamycin-binding,IPR011009 : Protein kinase-like domain,IPR011989 : Armadillo-like helical,IPR011990 : Tetratricopeptide-like helical,IPR014009 : PIK-related kinase,IPR016024 : Armadillo-type fold,IPR018936 : Phos…
Afu2g10620	serine/threonine protein kinase, putative	Protein kinase-like (PK-like)	Protein kinases, catalytic subunit	AGC	ePK	CNAG_04678T0	IPR000719 : Protein kinase, catalytic domain,IPR000961 : AGC-kinase, C-terminal,IPR002290 : Serine/threonine-protein kinase domain,IPR008271 : Serine/threonine-protein kinase, active site,IPR011009 : Protein kinase-like domain,IPR017441 : Protein kinase, ATP binding site,IPR017442 : Serine/threonine-protein kinase-like domain,IPR017892 : Protein kinase, C-terminal
Afu2g10740	thiamin biosynthesis protein (Thi-4), putative	Ribokinase-like	Thiamin biosynthesis kinases				IPR004305 : TENA/THI-4 protein/Coenzyme PQQ biosynthesis protein C domain,IPR004399 : Phosphomethylpyrimidine kinase type-2,IPR013749 : Phosphomethylpyrimidine kinase type-1,IPR016084 : Haem oxygenase-like, multi-helical
Afu2g11730	Protein kinase domain-containing protein	Protein kinase-like (PK-like)	Protein kinases, catalytic subunit	TKL	ePK		IPR000719 : Protein kinase, catalytic domain,IPR001245 : Serine-threonine/tyrosine-protein kinase,IPR002290 : Serine/threonine-protein kinase domain,IPR011009 : Protein kinase-like domain,IPR020635 : Tyrosine-protein kinase, catalytic domain
Afu2g11900	pyruvate dehydrogenase kinase	ATPase domain of HSP90 chaperone/DNA topoisomerase II/histidine kinase	alpha-ketoacid dehydrogenase kinase, C-terminal domain	PDHK		CNAG_00047T0	IPR003594 : ATPase-like, ATP-binding domain,IPR004358 : Signal transduction histidine kinase-related protein, C-terminal,IPR005467 : Signal transduction histidine kinase, core,IPR018955 : Branched-chain alpha-ketoacid dehydrogenase kinase/Pyruvate dehydrogenase kinase, N-terminal
Afu2g12200	cAMP-dependent protein kinase catalytic subunit PkaC	Protein kinase-like (PK-like)	Protein kinases, catalytic subunit	AGC	ePK	CNAG_00396T0	IPR000719 : Protein kinase, catalytic domain,IPR000961 : AGC-kinase, C-terminal,IPR002290 : Serine/threonine-protein kinase domain,IPR008271 : Serine/threonine-protein kinase, active site,IPR011009 : Protein kinase-like domain,IPR017441 : Protein kinase, ATP binding site,IPR017442 : Serine/threonine-protein kinase-like domain
Afu2g13140	meiosis induction protein kinase (Ime2), putative	Protein kinase-like (PK-like)	Protein kinases, catalytic subunit	CMGC	ePK	CNAG_06193T0	IPR000719 : Protein kinase, catalytic domain,IPR002290 : Serine/threonine-protein kinase domain,IPR008271 : Serine/threonine-protein kinase, active site,IPR011009 : Protein kinase-like domain,IPR017441 : Protein kinase, ATP binding site,IPR017442 : Serine/threonine-protein kinase-like domain,IPR020635 : Tyrosine-protein kinase, catalytic domain
Afu2g13600	mitochondrial pyruvate dehydrogenase kinase, putative	ATPase domain of HSP90 chaperone/DNA topoisomerase II/histidine kinase	alpha-ketoacid dehydrogenase kinase, C-terminal domain	PDHK			IPR003594 : ATPase-like, ATP-binding domain,IPR004358 : Signal transduction histidine kinase-related protein, C-terminal,IPR005467 : Signal transduction histidine kinase, core,IPR018955 : Branched-chain alpha-ketoacid dehydrogenase kinase/Pyruvate dehydrogenase kinase, N-terminal
Afu2g13640	serine/threonin protein kinase, putative	Protein kinase-like (PK-like)	Protein kinases, catalytic subunit	STE	ePK	CNAG_03290T0	IPR000719 : Protein kinase, catalytic domain,IPR002290 : Serine/threonine-protein kinase domain,IPR008271 : Serine/threonine-protein kinase, active site,IPR011009 : Protein kinase-like domain,IPR017441 : Protein kinase, ATP binding site,IPR017442 : Serine/threonine-protein kinase-like domain,IPR020635 : Tyrosine-protein kinase, catalytic domain
Afu2g13680	calcium/calmodulin-dependent protein kinase, putative	Protein kinase-like (PK-like)	Protein kinases, catalytic subunit	CAMK	ePK	CNAG_05439T0	IPR000719 : Protein kinase, catalytic domain,IPR002290 : Serine/threonine-protein kinase domain,IPR008271 : Serine/threonine-protein kinase, active site,IPR011009 : Protein kinase-like domain,IPR017441 : Protein kinase, ATP binding site,IPR017442 : Serine/threonine-protein kinase-like domain,IPR020635 : Tyrosine-protein kinase, catalytic domain
Afu2g14040	hypothetical protein	SAICAR synthase-like	Phosphatidylinositol phosphate kinase IIbeta, PIPK IIbeta				IPR002498 : Phosphatidylinositol-4-phosphate 5-kinase, core,IPR016034 : Phosphatidylinositol-4-phosphate 5-kinase, core, subgroup,IPR023610 : Phosphatidylinositol-4-phosphate 5-kinase
Afu2g14090	extragenic suppressor of the bimD6 mutation	Protein kinase-like (PK-like)	RIO1-like kinases	RIO	Rio	CNAG_06454T0	IPR000687 : RIO kinase,IPR011009 : Protein kinase-like domain,IPR017407 : Serine/threonine-protein kinase Rio1,IPR018934 : RIO-like kinase,IPR018935 : RIO kinase, conserved site
Afu2g14200	protein kinase, putative	Protein kinase-like (PK-like)	Protein kinases, catalytic subunit	CAMK	ePK	CNAG_07580T0	IPR000719 : Protein kinase, catalytic domain,IPR002290 : Serine/threonine-protein kinase domain,IPR008271 : Serine/threonine-protein kinase, active site,IPR011009 : Protein kinase-like domain,IPR017442 : Serine/threonine-protein kinase-like domain,IPR020635 : Tyrosine-protein kinase, catalytic domain
Afu2g14310	phosphoribulokinase/uridine kinase family protein	P-loop containing nucleoside triphosphate hydrolases	Phosphoribulokinase/pantothenate kinase				IPR006083 : Phosphoribulokinase/uridine kinase
Afu2g14650	protein kinase domain-containing protein	Protein kinase-like (PK-like)	Protein kinases, catalytic subunit	CMGC	ePK		IPR000719 : Protein kinase, catalytic domain,IPR002290 : Serine/threonine-protein kinase domain,IPR011009 : Protein kinase-like domain,IPR017442 : Serine/threonine-protein kinase-like domain
Afu2g14920	protein kinase, putative	Protein kinase-like (PK-like)	Protein kinases, catalytic subunit	CAMK	ePK	CNAG_02357T0	IPR000253 : Forkhead-associated (FHA) domain,IPR000719 : Protein kinase, catalytic domain,IPR002290 : Serine/threonine-protein kinase domain,IPR008271 : Serine/threonine-protein kinase, active site,IPR008984 : SMAD/FHA domain,IPR011009 : Protein kinase-like domain,IPR017441 : Protein kinase, ATP binding site,IPR017442 : Serine/threonine-protein kinase-like domain
Afu2g15010	serine threonine protein kinase, putative	Protein kinase-like (PK-like)	Protein kinases, catalytic subunit	AGC	ePK	CNAG_03024T1	IPR000014 : PAS,IPR000719 : Protein kinase, catalytic domain,IPR000961 : AGC-kinase, C-terminal,IPR001789 : Signal transduction response regulator, receiver domain,IPR002290 : Serine/threonine-protein kinase domain,IPR008271 : Serine/threonine-protein kinase, active site,IPR011006 : CheY-like superfamily,IPR011009 : Protein kinase-like domain,IPR017442 : Serine/threonine-protein kinase-like domai…
Afu2g16520	phospholipase D (PLD), putative	Phospholipase D/nuclease	Polyphosphate kinase C-terminal domain			CNAG_02407T0	IPR001736 : Phospholipase D/Transphosphatidylase,IPR015679 : Phospholipase D
Afu2g16620	protein kinase, putative	Protein kinase-like (PK-like)	Protein kinases, catalytic subunit	TKL	ePK		IPR000719 : Protein kinase, catalytic domain,IPR002290 : Serine/threonine-protein kinase domain,IPR008271 : Serine/threonine-protein kinase, active site,IPR011009 : Protein kinase-like domain,IPR017441 : Protein kinase, ATP binding site,IPR017442 : Serine/threonine-protein kinase-like domain,IPR020635 : Tyrosine-protein kinase, catalytic domain
Afu2g17230	NACHT domain protein, putative	P-loop containing nucleoside triphosphate hydrolases	Nucleotide and nucleoside kinases				IPR007111 : NACHT nucleoside triphosphatase,IPR011042 : Six-bladed beta-propeller, TolB-like,IPR011659 : WD40-like Beta Propeller,IPR015943 : WD40/YVTN repeat-like-containing domain
Afu3g00530	ATP/GTP-binding protein, putative	P-loop containing nucleoside triphosphate hydrolases	Nucleotide and nucleoside kinases				There is small evidence from InterPro but any term was assigned.
Afu3g01190	serine/arginine-rich protein specific kinase 2, putative	Protein kinase-like (PK-like)	Protein kinases, catalytic subunit				IPR000719 : Protein kinase, catalytic domain,IPR011009 : Protein kinase-like domain,IPR017442 : Serine/threonine-protein kinase-like domain
Afu3g01970	hypothetical protein	Protein kinase-like (PK-like)	Protein kinases, catalytic subunit				No defined Interpro term
Afu3g02460	serine protein kinase (Sky1), putative	Protein kinase-like (PK-like)	Protein kinases, catalytic subunit	CMGC	ePK	CNAG_02028T0	IPR000719 : Protein kinase, catalytic domain,IPR002290 : Serine/threonine-protein kinase domain,IPR011009 : Protein kinase-like domain,IPR017441 : Protein kinase, ATP binding site,IPR017442 : Serine/threonine-protein kinase-like domain
Afu3g02500	protein kinase, putative	Protein kinase-like (PK-like)	Protein kinases, catalytic subunit	CMGC	ePK		IPR000719 : Protein kinase, catalytic domain,IPR011009 : Protein kinase-like domain,IPR017442 : Serine/threonine-protein kinase-like domain
Afu3g02740	calcium-calmodulin-dependent protein kinase II	Protein kinase-like (PK-like)	Protein kinases, catalytic subunit		ePK		IPR000719 : Protein kinase, catalytic domain,IPR011009 : Protein kinase-like domain,IPR017442 : Serine/threonine-protein kinase-like domain
Afu3g03730	hypothetical protein	Protein kinase-like (PK-like)	Protein kinases, catalytic subunit				There is small evidence from InterPro but any term was assigned.
Afu3g03740	protein kinase, putative	Protein kinase-like (PK-like)	Protein kinases, catalytic subunit	CMGC	ePK		IPR000719 : Protein kinase, catalytic domain,IPR011009 : Protein kinase-like domain,IPR017442 : Serine/threonine-protein kinase-like domain
Afu3g03780	hypothetical protein	Protein kinase-like (PK-like)	RIO1-like kinases		CAK		IPR002575 : Aminoglycoside phosphotransferase,IPR011009 : Protein kinase-like domain
Afu3g05540	cell cycle protein kinase, putative	Protein kinase-like (PK-like)	Protein kinases, catalytic subunit	CMGC	ePK	CNAG_00636T0	IPR000719 : Protein kinase, catalytic domain,IPR002290 : Serine/threonine-protein kinase domain,IPR011009 : Protein kinase-like domain,IPR017442 : Serine/threonine-protein kinase-like domain
Afu3g05900	MAP kinase kinase (Ste7), putative	Protein kinase-like (PK-like)	Protein kinases, catalytic subunit	STE	ePK	CNAG_01730T0	IPR000719 : Protein kinase, catalytic domain,IPR002290 : Serine/threonine-protein kinase domain,IPR008271 : Serine/threonine-protein kinase, active site,IPR011009 : Protein kinase-like domain,IPR017441 : Protein kinase, ATP binding site,IPR017442 : Serine/threonine-protein kinase-like domain
Afu3g06080	multicopy suppressor of stt4 mutation	SAICAR synthase-like	Phosphatidylinositol phosphate kinase IIbeta, PIPK IIbeta			CNAG_00388T0	IPR002498 : Phosphatidylinositol-4-phosphate 5-kinase, core,IPR023610 : Phosphatidylinositol-4-phosphate 5-kinase
Afu3g07130	sensor histidine kinase/response regulator, putative	Homodimeric domain of signal transducing histidine kinase	Homodimeric domain of signal transducing histidine kinase	HisK		CNAG_00363T0	IPR001789 : Signal transduction response regulator, receiver domain,IPR003594 : ATPase-like, ATP-binding domain,IPR003661 : Signal transduction histidine kinase, subgroup 1, dimerisation/phosphoacceptor domain,IPR004358 : Signal transduction histidine kinase-related protein, C-terminal,IPR005467 : Signal transduction histidine kinase, core,IPR011006 : CheY-like superfamily
Afu3g07620	ABC1 domain protein	Protein kinase-like (PK-like)	Protein kinases, catalytic subunit		ubiB	CNAG_06632T0	IPR004147 : ABC-1,IPR011009 : Protein kinase-like domain
Afu3g08100	checkpoint protein kinase, putative	Protein kinase-like (PK-like)	Protein kinases, catalytic subunit	CAMK	ePK	CNAG_06697T1	IPR000719 : Protein kinase, catalytic domain,IPR008271 : Serine/threonine-protein kinase, active site,IPR011009 : Protein kinase-like domain,IPR017441 : Protein kinase, ATP binding site,IPR017442 : Serine/threonine-protein kinase-like domain
Afu3g08710	protein kinase domain-containing protein	Protein kinase-like (PK-like)	Protein kinases, catalytic subunit		ePK		IPR000719 : Protein kinase, catalytic domain,IPR002290 : Serine/threonine-protein kinase domain,IPR008271 : Serine/threonine-protein kinase, active site,IPR011009 : Protein kinase-like domain,IPR017442 : Serine/threonine-protein kinase-like domain
Afu3g09550	calcium/calmodulin dependent protein kinase, putative	Protein kinase-like (PK-like)	Protein kinases, catalytic subunit	CAMK	ePK	CNAG_04272T0	IPR000719 : Protein kinase, catalytic domain,IPR002290 : Serine/threonine-protein kinase domain,IPR008271 : Serine/threonine-protein kinase, active site,IPR011009 : Protein kinase-like domain,IPR017441 : Protein kinase, ATP binding site,IPR017442 : Serine/threonine-protein kinase-like domain,IPR020635 : Tyrosine-protein kinase, catalytic domain
Afu3g10080	serine/threonine protein kinase, putative	Protein kinase-like (PK-like)	Protein kinases, catalytic subunit	AGC	ePK	CNAG_04678T0	IPR000719 : Protein kinase, catalytic domain,IPR000961 : AGC-kinase, C-terminal,IPR002290 : Serine/threonine-protein kinase domain,IPR008271 : Serine/threonine-protein kinase, active site,IPR011009 : Protein kinase-like domain,IPR017442 : Serine/threonine-protein kinase-like domain
Afu3g10300	galactokinase	Ribosomal protein S5 domain 2-like	GHMP Kinase, N-terminal domain				IPR000705 : Galactokinase,IPR006204 : GHMP kinase,IPR006206 : Mevalonate/galactokinase,IPR013750 : GHMP kinase, C-terminal,IPR014721 : Ribosomal protein S5 domain 2-type fold, subgroup,IPR019539 : Galactokinase galactose-binding domain,IPR019741 : Galactokinase, conserved site,IPR020568 : Ribosomal protein S5 domain 2-type fold
Afu3g10520	serine/threonine protein kinase (Prp4), putative	Protein kinase-like (PK-like)	Protein kinases, catalytic subunit	CMGC	ePK	CNAG_02962T0	IPR000719 : Protein kinase, catalytic domain,IPR002290 : Serine/threonine-protein kinase domain,IPR008271 : Serine/threonine-protein kinase, active site,IPR011009 : Protein kinase-like domain,IPR017441 : Protein kinase, ATP binding site,IPR017442 : Serine/threonine-protein kinase-like domain
Afu3g10530	protein serine/threonine kinase (Ran1), putative	Protein kinase-like (PK-like)	Protein kinases, catalytic subunit	CAMK	ePK	CNAG_06568T0	IPR000719 : Protein kinase, catalytic domain,IPR002290 : Serine/threonine-protein kinase domain,IPR008271 : Serine/threonine-protein kinase, active site,IPR011009 : Protein kinase-like domain,IPR017441 : Protein kinase, ATP binding site,IPR017442 : Serine/threonine-protein kinase-like domain
Afu3g10750	acetate kinase, putative	Actin-like ATPase domain	Acetokinase-like				IPR000890 : Acetate/butyrate kinase,IPR004372 : Acetate kinase
Afu3g11050	hypothetical protein	Protein kinase-like (PK-like)	Protein kinases, catalytic subunit				IPR002575 : Aminoglycoside phosphotransferase
Afu3g11080	MAP kinase kinase kinase (Bck1), putative	Protein kinase-like (PK-like)	Protein kinases, catalytic subunit	STE	ePK	CNAG_04755T0	IPR000719 : Protein kinase, catalytic domain,IPR002290 : Serine/threonine-protein kinase domain,IPR008271 : Serine/threonine-protein kinase, active site,IPR011009 : Protein kinase-like domain,IPR017441 : Protein kinase, ATP binding site,IPR017442 : Serine/threonine-protein kinase-like domain
Afu3g12030	PHD finger domain protein, putative	Protein kinase-like (PK-like)	Protein kinases, catalytic subunit				IPR001965 : Zinc finger, PHD-type,IPR011009 : Protein kinase-like domain,IPR011011 : Zinc finger, FYVE/PHD-type,IPR011935 : Conserved hypothetical protein CHP02231,IPR013083 : Zinc finger, RING/FYVE/PHD-type,IPR019786 : Zinc finger, PHD-type, conserved site,IPR019787 : Zinc finger, PHD-finger
Afu3g12530	sensor histidine kinase/response regulator, putative	Homodimeric domain of signal transducing histidine kinase	Homodimeric domain of signal transducing histidine kinase	HisK		CNAG_01850T0	IPR000014 : PAS,IPR000700 : PAS-associated, C-terminal,IPR001610 : PAC motif,IPR001789 : Signal transduction response regulator, receiver domain,IPR003594 : ATPase-like, ATP-binding domain,IPR003661 : Signal transduction histidine kinase, subgroup 1, dimerisation/phosphoacceptor domain,IPR004358 : Signal transduction histidine kinase-related protein, C-terminal,IPR005467 : Signal transduction his…
Afu3g12550	sensor histidine kinase/response regulator, putative	Protein kinase-like (PK-like)	Protein kinases, catalytic subunit	HisK	pknB		IPR000719 : Protein kinase, catalytic domain,IPR001789 : Signal transduction response regulator, receiver domain,IPR003018 : GAF,IPR003594 : ATPase-like, ATP-binding domain,IPR003661 : Signal transduction histidine kinase, subgroup 1, dimerisation/phosphoacceptor domain,IPR004358 : Signal transduction histidine kinase-related protein, C-terminal,IPR005467 : Signal transduction histidine kinase, c…
Afu3g12670	serine/threonine protein kinase, putative	Protein kinase-like (PK-like)	Protein kinases, catalytic subunit	AGC	ePK	CNAG_02915T0	IPR000719 : Protein kinase, catalytic domain,IPR002290 : Serine/threonine-protein kinase domain,IPR008271 : Serine/threonine-protein kinase, active site,IPR011009 : Protein kinase-like domain,IPR017441 : Protein kinase, ATP binding site,IPR017442 : Serine/threonine-protein kinase-like domain
Afu3g13210	protein kinase domain-containing protein	Protein kinase-like (PK-like)	Protein kinases, catalytic subunit	STE	ePK		IPR000719 : Protein kinase, catalytic domain,IPR002290 : Serine/threonine-protein kinase domain,IPR011009 : Protein kinase-like domain,IPR017442 : Serine/threonine-protein kinase-like domain
Afu3g13990	cyclin-dependent protein kinase, putative	Protein kinase-like (PK-like)	Protein kinases, catalytic subunit	CMGC	ePK	CNAG_06086T0	IPR000719 : Protein kinase, catalytic domain,IPR008271 : Serine/threonine-protein kinase, active site,IPR011009 : Protein kinase-like domain,IPR017442 : Serine/threonine-protein kinase-like domain
Afu3g14290	protein kinase, putative	Protein kinase-like (PK-like)	Protein kinases, catalytic subunit		Bud32	CNAG_02712T0	IPR000719 : Protein kinase, catalytic domain,IPR008266 : Tyrosine-protein kinase, active site,IPR010440 : Lipopolysaccharide kinase,IPR011009 : Protein kinase-like domain,IPR022495 : Kinase-associated endopeptidase 1, Bud32
Afu3g14830	repressor protein	P-loop containing nucleoside triphosphate hydrolases	Shikimate kinase (AroK)				IPR000623 : Shikimate kinase,IPR001381 : Dehydroquinase class I,IPR006151 : Quinate/shikimate 5-dehydrogenase/glutamyl-tRNA reductase,IPR013708 : Shikimate dehydrogenase substrate binding, N-terminal,IPR013785 : Aldolase-type TIM barrel,IPR016040 : NAD(P)-binding domain
Afu3g14860	hypothetical protein	Protein kinase-like (PK-like)	Protein kinases, catalytic subunit				IPR011009 : Protein kinase-like domain
Afu3g15200	hypothetical protein	Protein kinase-like (PK-like)	Protein kinases, catalytic subunit				IPR002575 : Aminoglycoside phosphotransferase
Afu3g15220	hypothetical protein	Protein kinase-like (PK-like)	APH phosphotransferases				IPR002575 : Aminoglycoside phosphotransferase
Afu4g00320	sensor histidine kinase/response regulator, putative	Homodimeric domain of signal transducing histidine kinase	Homodimeric domain of signal transducing histidine kinase	HisK		CNAG_00363T0	IPR001789 : Signal transduction response regulator, receiver domain,IPR003594 : ATPase-like, ATP-binding domain,IPR003661 : Signal transduction histidine kinase, subgroup 1, dimerisation/phosphoacceptor domain,IPR004358 : Signal transduction histidine kinase-related protein, C-terminal,IPR005467 : Signal transduction histidine kinase, core,IPR009082 : Signal transduction histidine kinase, homodim…
Afu4g00650	conserved hypothetical protein	Protein kinase-like (PK-like)	Protein kinases, catalytic subunit		CAK		IPR002575 : Aminoglycoside phosphotransferase,IPR011009 : Protein kinase-like domain
Afu4g00660	sensor histidine kinase/response regulator, putative	Homodimeric domain of signal transducing histidine kinase	Homodimeric domain of signal transducing histidine kinase	HisK			IPR001789 : Signal transduction response regulator, receiver domain,IPR003018 : GAF,IPR003594 : ATPase-like, ATP-binding domain,IPR003661 : Signal transduction histidine kinase, subgroup 1, dimerisation/phosphoacceptor domain,IPR004358 : Signal transduction histidine kinase-related protein, C-terminal,IPR005467 : Signal transduction histidine kinase, core,IPR009082 : Signal transduction histidine…
Afu4g01020	sensor histidine kinase/response regulator, putative	Homodimeric domain of signal transducing histidine kinase	Homodimeric domain of signal transducing histidine kinase	HisK		CNAG_00363T0	IPR001789 : Signal transduction response regulator, receiver domain,IPR003018 : GAF,IPR003594 : ATPase-like, ATP-binding domain,IPR003661 : Signal transduction histidine kinase, subgroup 1, dimerisation/phosphoacceptor domain,IPR004358 : Signal transduction histidine kinase-related protein, C-terminal,IPR005467 : Signal transduction histidine kinase, core,IPR009082 : Signal transduction histidine…
Afu4g02900	sensor histidine kinase/response regulator, putative	Homodimeric domain of signal transducing histidine kinase	Homodimeric domain of signal transducing histidine kinase	HisK		CNAG_01988T1	IPR001294 : Phytochrome,IPR001789 : Signal transduction response regulator, receiver domain,IPR003018 : GAF,IPR003594 : ATPase-like, ATP-binding domain,IPR003661 : Signal transduction histidine kinase, subgroup 1, dimerisation/phosphoacceptor domain,IPR005467 : Signal transduction histidine kinase, core,IPR009082 : Signal transduction histidine kinase, homodimeric,IPR011006 : CheY-like superfamil…
Afu4g03140	protein kinase (Dsk1), putative	Protein kinase-like (PK-like)	Protein kinases, catalytic subunit	CMGC	ePK	CNAG_02028T0	IPR000719 : Protein kinase, catalytic domain,IPR002290 : Serine/threonine-protein kinase domain,IPR008271 : Serine/threonine-protein kinase, active site,IPR011009 : Protein kinase-like domain,IPR017441 : Protein kinase, ATP binding site,IPR017442 : Serine/threonine-protein kinase-like domain,IPR020635 : Tyrosine-protein kinase, catalytic domain
Afu4g03850	protein kinase (Yak1), putative	Protein kinase-like (PK-like)	Protein kinases, catalytic subunit	CMGC	ePK	CNAG_04197T0	IPR000719 : Protein kinase, catalytic domain,IPR002290 : Serine/threonine-protein kinase domain,IPR008271 : Serine/threonine-protein kinase, active site,IPR011009 : Protein kinase-like domain,IPR017441 : Protein kinase, ATP binding site,IPR017442 : Serine/threonine-protein kinase-like domain,IPR019998 : Membrane insertion protein, OxaA/YidC, bacterial,IPR020635 : Tyrosine-protein kinase, catalyti…
Afu4g03890	conserved hypothetical protein	P-loop containing nucleoside triphosphate hydrolases	Phosphoribulokinase/pantothenate kinase				There is small evidence from InterPro but any term was assigned.
Afu4g04590	ubiquinone biosynthesis protein, putative	Protein kinase-like (PK-like)	Protein kinases, catalytic subunit		ubiB	CNAG_07359T0	IPR004147 : ABC-1,IPR011009 : Protein kinase-like domain
Afu4g04680	ribitol kinase	Actin-like ATPase domain	Glycerol kinase			CNAG_04631T0	IPR000577 : Carbohydrate kinase, FGGY,IPR006003 : Carbohydrate kinase, FGGY-related,IPR018484 : Carbohydrate kinase, FGGY, N-terminal,IPR018485 : Carbohydrate kinase, FGGY, C-terminal
Afu4g04770	UVSB	Protein kinase-like (PK-like)	Phoshoinositide 3-kinase (PI3K), catalytic domain	PIKK	PI3K_Sugen	CNAG_02233T0	IPR000403 : Phosphatidylinositol 3-/4-kinase, catalytic,IPR003152 : PIK-related kinase, FATC,IPR011009 : Protein kinase-like domain,IPR018936 : Phosphatidylinositol 3/4-kinase, conserved site
Afu4g06150	protein kinase, putative	Protein kinase-like (PK-like)	Protein kinases, catalytic subunit	CAMK	ePK	CNAG_02947T0	IPR000719 : Protein kinase, catalytic domain,IPR002290 : Serine/threonine-protein kinase domain,IPR011009 : Protein kinase-like domain,IPR011989 : Armadillo-like helical,IPR016024 : Armadillo-type fold,IPR017442 : Serine/threonine-protein kinase-like domain
Afu4g06180	casein kinase II beta subunit CKB1	Casein kinase II beta subunit	Casein kinase II beta subunit			CNAG_03590T0	IPR000704 : Casein kinase II, regulatory subunit,IPR016149 : Casein kinase II, regulatory subunit, alpha-helical,IPR016150 : Casein kinase II, regulatory subunit, beta-sheet
Afu4g06480	dDENN domain protein	Cysteine-rich domain	Protein kinase cysteine-rich domain (cys2, phorbol-binding domain)				IPR001194 : DENN,IPR002219 : Protein kinase C-like, phorbol ester/diacylglycerol binding,IPR005112 : dDENN,IPR005113 : uDENN
Afu4g06710	kinase-related protein	P-loop containing nucleoside triphosphate hydrolases	Phosphoribulokinase/pantothenate kinase				There is small evidence from InterPro but any term was assigned.
Afu4g06750	protein kinase, putative	Protein kinase-like (PK-like)	Protein kinases, catalytic subunit	STE	ePK	CNAG_06845T0	IPR000719 : Protein kinase, catalytic domain,IPR002290 : Serine/threonine-protein kinase domain,IPR008271 : Serine/threonine-protein kinase, active site,IPR011009 : Protein kinase-like domain,IPR011989 : Armadillo-like helical,IPR016024 : Armadillo-type fold,IPR017442 : Serine/threonine-protein kinase-like domain,IPR020635 : Tyrosine-protein kinase, catalytic domain
Afu4g06760	ubiquinone biosynthesis protein, putative	Protein kinase-like (PK-like)	Protein kinases, catalytic subunit		ubiB	CNAG_04843T0	IPR004147 : ABC-1,IPR011009 : Protein kinase-like domain
Afu4g07130	diphosphomevalonate decarboxylase	Ribosomal protein S5 domain 2-like	GHMP Kinase, N-terminal domain			CNAG_05125T0	IPR005935 : Diphosphomevalonate decarboxylase,IPR006204 : GHMP kinase,IPR014721 : Ribosomal protein S5 domain 2-type fold, subgroup,IPR020568 : Ribosomal protein S5 domain 2-type fold
Afu4g07400	sensor histidine kinase/response regulator, putative	Homodimeric domain of signal transducing histidine kinase	Homodimeric domain of signal transducing histidine kinase	HisK			IPR001789 : Signal transduction response regulator, receiver domain,IPR003594 : ATPase-like, ATP-binding domain,IPR003661 : Signal transduction histidine kinase, subgroup 1, dimerisation/phosphoacceptor domain,IPR004358 : Signal transduction histidine kinase-related protein, C-terminal,IPR005467 : Signal transduction histidine kinase, core,IPR011006 : CheY-like superfamily
Afu4g07780	mevalonate kinase	GHMP Kinase, C-terminal domain	Mevalonate kinase			CNAG_02686T0	IPR006203 : GHMP kinase, ATP-binding, conserved site,IPR006204 : GHMP kinase,IPR006205 : Mevalonate kinase,IPR006206 : Mevalonate/galactokinase,IPR013750 : GHMP kinase, C-terminal,IPR014721 : Ribosomal protein S5 domain 2-type fold, subgroup,IPR020568 : Ribosomal protein S5 domain 2-type fold
Afu4g08920	protein kinase, putative	Protein kinase-like (PK-like)	Protein kinases, catalytic subunit	TKL	ePK		IPR000719 : Protein kinase, catalytic domain,IPR008271 : Serine/threonine-protein kinase, active site,IPR011009 : Protein kinase-like domain,IPR017442 : Serine/threonine-protein kinase-like domain
Afu4g09050	serine/threonine protein kinase (Pdd7p), putative	Protein kinase-like (PK-like)	Protein kinases, catalytic subunit	CAMK	ePK	CNAG_05005T0	IPR000719 : Protein kinase, catalytic domain,IPR002290 : Serine/threonine-protein kinase domain,IPR008271 : Serine/threonine-protein kinase, active site,IPR011009 : Protein kinase-like domain,IPR017441 : Protein kinase, ATP binding site,IPR017442 : Serine/threonine-protein kinase-like domain,IPR022708 : Serine/threonine-protein kinase, C-terminal
Afu4g09260	hypothetical protein	Protein kinase-like (PK-like)	Protein kinases, catalytic subunit				There is small evidence from InterPro but any term was assigned.
Afu4g09460	NACHT domain protein, putative	P-loop containing nucleoside triphosphate hydrolases	Nucleotide and nucleoside kinases				IPR011990 : Tetratricopeptide-like helical
Afu4g09500	pfkB family carbohydrate kinase superfamily	Ribokinase-like	Ribokinase-like				IPR011611 : Carbohydrate/purine kinase
Afu4g09970	hypothetical protein	Protein kinase-like (PK-like)	Protein kinases, catalytic subunit		HRK-haspin		There is small evidence from InterPro but any term was assigned.
Afu4g11540	glycerol kinase, putative	Actin-like ATPase domain	Glycerol kinase			CNAG_01155T0	IPR000577 : Carbohydrate kinase, FGGY,IPR005999 : Glycerol kinase,IPR018483 : Carbohydrate kinase, FGGY, conserved site,IPR018484 : Carbohydrate kinase, FGGY, N-terminal,IPR018485 : Carbohydrate kinase, FGGY, C-terminal
Afu4g11890	serine/threonine protein kinase, putative	Protein kinase-like (PK-like)	Protein kinases, catalytic subunit	AGC	ePK	CNAG_03567T0	IPR000719 : Protein kinase, catalytic domain,IPR000961 : AGC-kinase, C-terminal,IPR002290 : Serine/threonine-protein kinase domain,IPR008271 : Serine/threonine-protein kinase, active site,IPR011009 : Protein kinase-like domain,IPR017441 : Protein kinase, ATP binding site,IPR017442 : Serine/threonine-protein kinase-like domain,IPR019998 : Membrane insertion protein, OxaA/YidC, bacterial,IPR020635 …
Afu4g12050	thermoresistant gluconokinase	P-loop containing nucleoside triphosphate hydrolases	Gluconate kinase				IPR000623 : Shikimate kinase,IPR006001 : Carbohydrate kinase, thermoresistant glucokinase
Afu4g13720	MAP kinase (MpkA), putative	Protein kinase-like (PK-like)	Protein kinases, catalytic subunit	CMGC	ePK	CNAG_04514T0	IPR000719 : Protein kinase, catalytic domain,IPR002290 : Serine/threonine-protein kinase domain,IPR003527 : MAP kinase, conserved site,IPR008271 : Serine/threonine-protein kinase, active site,IPR008351 : JNK MAP kinase,IPR011009 : Protein kinase-like domain,IPR017441 : Protein kinase, ATP binding site,IPR017442 : Serine/threonine-protein kinase-like domain,IPR020635 : Tyrosine-protein kinase, cat…
Afu4g14310	hypothetical protein	Protein kinase-like (PK-like)	APH phosphotransferases		CAK		IPR002575 : Aminoglycoside phosphotransferase,IPR011009 : Protein kinase-like domain
Afu4g14650	ribokinase	Ribokinase-like	Ribokinase-like				IPR002139 : Ribokinase,IPR011611 : Carbohydrate/purine kinase
Afu4g14740	serine/threonine protein kinase (Ark1), putative	Protein kinase-like (PK-like)	Protein kinases, catalytic subunit	AGC	ePK	CNAG_01285T0	IPR000719 : Protein kinase, catalytic domain,IPR002290 : Serine/threonine-protein kinase domain,IPR008271 : Serine/threonine-protein kinase, active site,IPR011009 : Protein kinase-like domain,IPR017441 : Protein kinase, ATP binding site,IPR017442 : Serine/threonine-protein kinase-like domain,IPR020635 : Tyrosine-protein kinase, catalytic domain
Afu5g02060	Dephospho-CoA kinase	P-loop containing nucleoside triphosphate hydrolases	Nucleotide and nucleoside kinases				IPR001977 : Dephospho-CoA kinase
Afu5g02220	protein kinase, putative	Protein kinase-like (PK-like)	Protein kinases, catalytic subunit	STE	ePK	CNAG_05274T0	IPR000719 : Protein kinase, catalytic domain,IPR002290 : Serine/threonine-protein kinase domain,IPR011009 : Protein kinase-like domain,IPR017441 : Protein kinase, ATP binding site,IPR017442 : Serine/threonine-protein kinase-like domain
Afu5g02530	ribokinase	Ribokinase-like	Ribokinase-like				IPR002173 : Carbohydrate/puine kinase, PfkB, conserved site,IPR011611 : Carbohydrate/purine kinase
Afu5g02570	histone acetylase complex subunit Paf400, putative	Protein kinase-like (PK-like)	Phoshoinositide 3-kinase (PI3K), catalytic domain	PIKK		CNAG_07377T0	IPR000403 : Phosphatidylinositol 3-/4-kinase, catalytic,IPR003151 : PIK-related kinase, FAT,IPR003152 : PIK-related kinase, FATC,IPR011009 : Protein kinase-like domain,IPR011989 : Armadillo-like helical,IPR011990 : Tetratricopeptide-like helical,IPR014009 : PIK-related kinase,IPR016024 : Armadillo-type fold
Afu5g03160	protein kinase, putative	Protein kinase-like (PK-like)	Protein kinases, catalytic subunit	CMGC	ePK	CNAG_04118T0	IPR000719 : Protein kinase, catalytic domain,IPR002290 : Serine/threonine-protein kinase domain,IPR008271 : Serine/threonine-protein kinase, active site,IPR011009 : Protein kinase-like domain,IPR017441 : Protein kinase, ATP binding site,IPR017442 : Serine/threonine-protein kinase-like domain
Afu5g03240	pyruvate dehydrogenase kinase, putative	ATPase domain of HSP90 chaperone/DNA topoisomerase II/histidine kinase	alpha-ketoacid dehydrogenase kinase, C-terminal domain	PDHK			IPR003594 : ATPase-like, ATP-binding domain,IPR018955 : Branched-chain alpha-ketoacid dehydrogenase kinase/Pyruvate dehydrogenase kinase, N-terminal
Afu5g03460	thymidylate kinase	P-loop containing nucleoside triphosphate hydrolases	Nucleotide and nucleoside kinases			CNAG_02847T0	IPR018094 : Thymidylate kinase,IPR018095 : Thymidylate kinase, conserved site
Afu5g03490	nucleoside diphosphate kinase	Nucleoside diphosphate kinase, NDK	Nucleoside diphosphate kinase, NDK			CNAG_02285T0	IPR001564 : Nucleoside diphosphate kinase,IPR023005 : Nucleoside diphosphate kinase, active site
Afu5g03650	Adenylate kinase family	P-loop containing nucleoside triphosphate hydrolases	Nucleotide and nucleoside kinases				IPR000850 : Adenylate kinase
Afu5g03950	protein kinase, putative	Protein kinase-like (PK-like)	Protein kinases, catalytic subunit	AGC	ePK	CNAG_03024T1	IPR000719 : Protein kinase, catalytic domain,IPR002110 : Ankyrin repeat,IPR011009 : Protein kinase-like domain,IPR017442 : Serine/threonine-protein kinase-like domain,IPR020683 : Ankyrin repeat-containing domain
Afu5g04130	cyclin-dependent protein kinase, putative	Protein kinase-like (PK-like)	Protein kinases, catalytic subunit	CMGC	ePK	CNAG_08022T1	IPR000719 : Protein kinase, catalytic domain,IPR002290 : Serine/threonine-protein kinase domain,IPR008271 : Serine/threonine-protein kinase, active site,IPR011009 : Protein kinase-like domain,IPR017441 : Protein kinase, ATP binding site,IPR017442 : Serine/threonine-protein kinase-like domain,IPR020635 : Tyrosine-protein kinase, catalytic domain
Afu5g05510	cyclin-dependent protein kinase, putative	Protein kinase-like (PK-like)	Protein kinases, catalytic subunit	CMGC	ePK	CNAG_01664T0	IPR000719 : Protein kinase, catalytic domain,IPR002290 : Serine/threonine-protein kinase domain,IPR008271 : Serine/threonine-protein kinase, active site,IPR011009 : Protein kinase-like domain,IPR017441 : Protein kinase, ATP binding site,IPR017442 : Serine/threonine-protein kinase-like domain,IPR020635 : Tyrosine-protein kinase, catalytic domain
Afu5g05570	hemoglobin and proliferation regulated protein	P-loop containing nucleoside triphosphate hydrolases	Nucleotide and nucleoside kinases				IPR003959 : ATPase, AAA-type, core
Afu5g05590	aspartokinase	Carbamate kinase-like	PyrH-like			CNAG_04347T0	IPR001048 : Aspartate/glutamate/uridylate kinase,IPR001341 : Aspartate kinase domain,IPR002912 : Amino acid-binding ACT,IPR018042 : Aspartate kinase, conserved site
Afu5g05750	protein kinase, putative	Protein kinase-like (PK-like)	Protein kinases, catalytic subunit	CMGC	ePK		IPR000719 : Protein kinase, catalytic domain,IPR002290 : Serine/threonine-protein kinase domain,IPR011009 : Protein kinase-like domain,IPR017441 : Protein kinase, ATP binding site,IPR017442 : Serine/threonine-protein kinase-like domain
Afu5g05810	homoserine kinase	GHMP Kinase, C-terminal domain	Homoserine kinase			CNAG_04156T0	IPR000870 : Homoserine kinase,IPR013750 : GHMP kinase, C-terminal
Afu5g05820	homoserine kinase	GHMP Kinase, C-terminal domain	Homoserine kinase			CNAG_04156T0	IPR000870 : Homoserine kinase,IPR006203 : GHMP kinase, ATP-binding, conserved site,IPR006204 : GHMP kinase,IPR014721 : Ribosomal protein S5 domain 2-type fold, subgroup,IPR020568 : Ribosomal protein S5 domain 2-type fold
Afu5g05890	POS5 protein	NAD kinase/diacylglycerol kinase-like	NAD kinase-like			CNAG_02859T3	IPR002504 : Inorganic polyphosphate/ATP-NAD kinase, predicted,IPR016064 : ATP-NAD kinase, PpnK-type,IPR017437 : ATP-NAD kinase, PpnK-type, all-beta,IPR017438 : ATP-NAD kinase, PpnK-type, alpha/beta
Afu5g05900	protein kinase (Chm1), putative	Protein kinase-like (PK-like)	Protein kinases, catalytic subunit	STE	ePK	CNAG_07408T1	IPR000095 : PAK-box/P21-Rho-binding,IPR000719 : Protein kinase, catalytic domain,IPR001849 : Pleckstrin homology domain,IPR002290 : Serine/threonine-protein kinase domain,IPR008271 : Serine/threonine-protein kinase, active site,IPR011009 : Protein kinase-like domain,IPR011993 : Pleckstrin homology-type,IPR017442 : Serine/threonine-protein kinase-like domain
Afu5g05960	serine/threonine protein kinase, putative	Protein kinase-like (PK-like)	Protein kinases, catalytic subunit	CAMK	ePK	CNAG_07667T0	IPR000719 : Protein kinase, catalytic domain,IPR002290 : Serine/threonine-protein kinase domain,IPR008271 : Serine/threonine-protein kinase, active site,IPR011009 : Protein kinase-like domain,IPR017441 : Protein kinase, ATP binding site,IPR017442 : Serine/threonine-protein kinase-like domain,IPR020635 : Tyrosine-protein kinase, catalytic domain
Afu5g05980	calcium/calmodulin dependent protein kinase, putative	Protein kinase-like (PK-like)	Protein kinases, catalytic subunit	CAMK	ePK	CNAG_05484T0	IPR000719 : Protein kinase, catalytic domain,IPR002290 : Serine/threonine-protein kinase domain,IPR008271 : Serine/threonine-protein kinase, active site,IPR011009 : Protein kinase-like domain,IPR017441 : Protein kinase, ATP binding site,IPR017442 : Serine/threonine-protein kinase-like domain,IPR020635 : Tyrosine-protein kinase, catalytic domain
Afu5g06390	adenosine kinase	Ribokinase-like	Ribokinase-like			CNAG_06489T0	IPR001805 : Adenosine kinase,IPR011611 : Carbohydrate/purine kinase
Afu5g06420	MAP kinase kinase kinase (STE11), putative	Protein kinase-like (PK-like)	Protein kinases, catalytic subunit	STE	ePK	CNAG_06980T0	IPR000159 : Ras-association,IPR000719 : Protein kinase, catalytic domain,IPR001660 : Sterile alpha motif domain,IPR002290 : Serine/threonine-protein kinase domain,IPR008271 : Serine/threonine-protein kinase, active site,IPR010993 : Sterile alpha motif homology,IPR011009 : Protein kinase-like domain,IPR013761 : Sterile alpha motif-type,IPR017441 : Protein kinase, ATP binding site,IPR017442 : Serin…
Afu5g06470	serine/threonine protein kinase, putative	Protein kinase-like (PK-like)	Protein kinases, catalytic subunit	CAMK	ePK		IPR000719 : Protein kinase, catalytic domain,IPR002290 : Serine/threonine-protein kinase domain,IPR008271 : Serine/threonine-protein kinase, active site,IPR011009 : Protein kinase-like domain,IPR017442 : Serine/threonine-protein kinase-like domain,IPR020635 : Tyrosine-protein kinase, catalytic domain
Afu5g06530	CDP-diacylglycerol-glycerol-3-phosphate 3-phosphatidyltransferase	Phospholipase D/nuclease	Polyphosphate kinase C-terminal domain				IPR001736 : Phospholipase D/Transphosphatidylase,IPR016270 : Phospholipase D, phosphatidylserine synthase type
Afu5g06730	protein kinase, putative	Protein kinase-like (PK-like)	Protein kinases, catalytic subunit	CMGC	ePK		IPR000719 : Protein kinase, catalytic domain,IPR011009 : Protein kinase-like domain,IPR017441 : Protein kinase, ATP binding site,IPR017442 : Serine/threonine-protein kinase-like domain
Afu5g06750	protein kinase, putative	Protein kinase-like (PK-like)	Protein kinases, catalytic subunit	STE	ePK	CNAG_06174T0	IPR000719 : Protein kinase, catalytic domain,IPR004154 : Anticodon-binding,IPR006575 : RWD domain,IPR008271 : Serine/threonine-protein kinase, active site,IPR011009 : Protein kinase-like domain,IPR016135 : Ubiquitin-conjugating enzyme/RWD-like,IPR016255 : Serine/threonine-protein kinase, GCN2,IPR017441 : Protein kinase, ATP binding site,IPR017442 : Serine/threonine-protein kinase-like domain
Afu5g07950	serine/threonine protein kinase, putative	Protein kinase-like (PK-like)	Protein kinases, catalytic subunit	CAMK	ePK	CNAG_04272T0	IPR000253 : Forkhead-associated (FHA) domain,IPR000719 : Protein kinase, catalytic domain,IPR002290 : Serine/threonine-protein kinase domain,IPR008271 : Serine/threonine-protein kinase, active site,IPR008984 : SMAD/FHA domain,IPR011009 : Protein kinase-like domain,IPR017441 : Protein kinase, ATP binding site,IPR017442 : Serine/threonine-protein kinase-like domain,IPR020635 : Tyrosine-protein kina…
Afu5g08480	serine/threonine protein kinase, putative	Protein kinase-like (PK-like)	Protein kinases, catalytic subunit	CAMK	ePK	CNAG_07667T0	IPR000719 : Protein kinase, catalytic domain,IPR008271 : Serine/threonine-protein kinase, active site,IPR011009 : Protein kinase-like domain,IPR017441 : Protein kinase, ATP binding site,IPR017442 : Serine/threonine-protein kinase-like domain
Afu5g08570	cAMP-dependent protein kinase catalytic subunit, putative	Protein kinase-like (PK-like)	Protein kinases, catalytic subunit	AGC	ePK	CNAG_04162T0	IPR000719 : Protein kinase, catalytic domain,IPR000961 : AGC-kinase, C-terminal,IPR002290 : Serine/threonine-protein kinase domain,IPR008271 : Serine/threonine-protein kinase, active site,IPR011009 : Protein kinase-like domain,IPR017441 : Protein kinase, ATP binding site,IPR017442 : Serine/threonine-protein kinase-like domain
Afu5g08670	phosphoinositide-3-kinase, class 3	ARM repeat	Phoshoinositide 3-kinase (PI3K) helical domain		PI3K_Sugen	CNAG_03821T0	IPR000403 : Phosphatidylinositol 3-/4-kinase, catalytic,IPR001263 : Phosphoinositide 3-kinase, accessory (PIK) domain,IPR002420 : Phosphoinositide 3-kinase, C2,IPR008290 : Phosphatidylinositol 3-kinase, Vps34 type,IPR008973 : C2 calcium/lipid-binding domain, CaLB,IPR011009 : Protein kinase-like domain,IPR015433 : Phosphatidylinositol Kinase,IPR016024 : Armadillo-type fold,IPR018936 : Phosphatidyl…
Afu5g09100	MAP kinase, putative	Protein kinase-like (PK-like)	Protein kinases, catalytic subunit	CMGC	ePK	CNAG_01523T0	IPR000719 : Protein kinase, catalytic domain,IPR002290 : Serine/threonine-protein kinase domain,IPR003527 : MAP kinase, conserved site,IPR008271 : Serine/threonine-protein kinase, active site,IPR011009 : Protein kinase-like domain,IPR017441 : Protein kinase, ATP binding site,IPR017442 : Serine/threonine-protein kinase-like domain,IPR020635 : Tyrosine-protein kinase, catalytic domain
Afu5g09840	D-xylulose kinase	Actin-like ATPase domain	Glycerol kinase				IPR000577 : Carbohydrate kinase, FGGY,IPR018484 : Carbohydrate kinase, FGGY, N-terminal,IPR018485 : Carbohydrate kinase, FGGY, C-terminal
Afu5g10680	phosphomevalonate kinase	GHMP Kinase, C-terminal domain	Mevalonate kinase			CNAG_06001T0	IPR005916 : Phosphomevalonate kinase, eukaryotic,IPR006204 : GHMP kinase,IPR013750 : GHMP kinase, C-terminal,IPR014721 : Ribosomal protein S5 domain 2-type fold, subgroup,IPR020568 : Ribosomal protein S5 domain 2-type fold
Afu5g11450	arginine metabolism regulation protein iii	SAICAR synthase-like	Inositol polyphosphate kinase (IPK)				IPR005522 : Inositol polyphosphate kinase
Afu5g11520	serine/threonine protein kinase (Nrc-2), putative	Protein kinase-like (PK-like)	Protein kinases, catalytic subunit	AGC	ePK	CNAG_04040T1	IPR000719 : Protein kinase, catalytic domain,IPR000961 : AGC-kinase, C-terminal,IPR002290 : Serine/threonine-protein kinase domain,IPR008271 : Serine/threonine-protein kinase, active site,IPR011009 : Protein kinase-like domain,IPR017442 : Serine/threonine-protein kinase-like domain
Afu5g11630	hypothetical protein				GLK		No defined Interpro term
Afu5g11730	RIO1 family protein kinase, putative	Winged helix DNA-binding domain	Rio2 serine protein kinase N-terminal domain	RIO	Rio	CNAG_01687T0	IPR000687 : RIO kinase,IPR011009 : Protein kinase-like domain,IPR015285 : RIO2 kinase, winged helix, N-terminal,IPR018934 : RIO-like kinase
Afu5g11810	cytoplasmic dynein heavy chain	P-loop containing nucleoside triphosphate hydrolases	Shikimate kinase (AroK)			CNAG_05894T0	IPR003593 : ATPase, AAA+ type, core,IPR003959 : ATPase, AAA-type, core,IPR004273 : Dynein heavy chain,IPR011704 : ATPase, AAA-5,IPR013594 : Dynein heavy chain, N-terminal domain-1,IPR013602 : Dynein heavy chain, N-terminal domain-2
Afu5g11840	protein kinase, putative	Protein kinase-like (PK-like)	Protein kinases, catalytic subunit	CAMK	ePK	CNAG_00745T0	IPR000719 : Protein kinase, catalytic domain,IPR008271 : Serine/threonine-protein kinase, active site,IPR011009 : Protein kinase-like domain,IPR017441 : Protein kinase, ATP binding site,IPR017442 : Serine/threonine-protein kinase-like domain
Afu5g11970	protein kinase c, putative	Cysteine-rich domain	Protein kinase cysteine-rich domain (cys2, phorbol-binding domain)	AGC	ePK	CNAG_01845T0	IPR000008 : C2 calcium-dependent membrane targeting,IPR000719 : Protein kinase, catalytic domain,IPR000861 : HR1 repeat, rho-binding,IPR000961 : AGC-kinase, C-terminal,IPR002219 : Protein kinase C-like, phorbol ester/diacylglycerol binding,IPR002290 : Serine/threonine-protein kinase domain,IPR008271 : Serine/threonine-protein kinase, active site,IPR008973 : C2 calcium/lipid-binding domain, CaLB,I…
Afu5g12660	phosphotidylinositol kinase tel1, putative	Protein kinase-like (PK-like)	Phoshoinositide 3-kinase (PI3K), catalytic domain	PIKK	PI3K_Sugen	CNAG_05771T1	IPR000403 : Phosphatidylinositol 3-/4-kinase, catalytic,IPR003151 : PIK-related kinase, FAT,IPR003152 : PIK-related kinase, FATC,IPR011009 : Protein kinase-like domain,IPR013486 : Sporulation stage II protein D, amidase enhancer LytB,IPR014009 : PIK-related kinase,IPR015519 : Ataxia-Telangiectasia Mutated,IPR018936 : Phosphatidylinositol 3/4-kinase, conserved site,IPR021668 : Telomere-length main…
Afu5g12690	dihydroxyacetone kinase (DakA), putative	DAK1/DegV-like	DAK1			CNAG_02799T0	IPR004006 : Dak kinase,IPR004007 : Dak phosphatase,IPR012734 : Dihydroxyacetone kinase
Afu5g12750	hypothetical protein	Protein kinase-like (PK-like)	Protein kinases, catalytic subunit				No defined Interpro term
Afu5g12870	utr1 protein	NAD kinase/diacylglycerol kinase-like	NAD kinase-like			CNAG_04316T0	IPR002504 : Inorganic polyphosphate/ATP-NAD kinase, predicted,IPR016064 : ATP-NAD kinase, PpnK-type,IPR017437 : ATP-NAD kinase, PpnK-type, all-beta,IPR017438 : ATP-NAD kinase, PpnK-type, alpha/beta
Afu5g13240	related to transcription factor KCS1	SAICAR synthase-like	Inositol polyphosphate kinase (IPK)			CNAG_02897T0	IPR005522 : Inositol polyphosphate kinase
Afu5g13370	mitochondrial DNA helicase (Pif1), putative	P-loop containing nucleoside triphosphate hydrolases	Shikimate kinase (AroK)			CNAG_01792T1	IPR003593 : ATPase, AAA+ type, core,IPR010285 : DNA helicase PIF1, ATP-dependent
Afu5g13420	Protein kinase domain-containing protein	Protein kinase-like (PK-like)	Protein kinases, catalytic subunit	CAMK	ePK		IPR000719 : Protein kinase, catalytic domain,IPR002290 : Serine/threonine-protein kinase domain,IPR008266 : Tyrosine-protein kinase, active site,IPR011009 : Protein kinase-like domain,IPR017441 : Protein kinase, ATP binding site,IPR017442 : Serine/threonine-protein kinase-like domain
Afu5g14580	NACHT domain protein, putative	P-loop containing nucleoside triphosphate hydrolases	Nucleotide and nucleoside kinases				IPR002110 : Ankyrin repeat,IPR020683 : Ankyrin repeat-containing domain
Afu5g14850	conserved hypothetical protein	P-loop containing nucleoside triphosphate hydrolases	Nucleotide and nucleoside kinases				There is small evidence from InterPro but any term was assigned.
Afu5g14870	protein kinase, putative	Protein kinase-like (PK-like)	Protein kinases, catalytic subunit	CMGC	ePK		IPR000719 : Protein kinase, catalytic domain,IPR002290 : Serine/threonine-protein kinase domain,IPR011009 : Protein kinase-like domain,IPR017441 : Protein kinase, ATP binding site,IPR017442 : Serine/threonine-protein kinase-like domain
Afu5g14880	hypothetical protein	Protein kinase-like (PK-like)	Protein kinases, catalytic subunit		CAK		IPR002575 : Aminoglycoside phosphotransferase,IPR011009 : Protein kinase-like domain
Afu5g14970	hypothetical protein	Protein kinase-like (PK-like)	Protein kinases, catalytic subunit				No defined Interpro term
Afu5g15080	protein kinase	Protein kinase-like (PK-like)	Protein kinases, catalytic subunit	AGC	ePK		IPR000719 : Protein kinase, catalytic domain,IPR011009 : Protein kinase-like domain,IPR017442 : Serine/threonine-protein kinase-like domain
Afu6g02240	protein kinase, putative	Protein kinase-like (PK-like)	Protein kinases, catalytic subunit	CMGC	ePK		IPR000719 : Protein kinase, catalytic domain,IPR002290 : Serine/threonine-protein kinase domain,IPR011009 : Protein kinase-like domain,IPR017442 : Serine/threonine-protein kinase-like domain
Afu6g02300	serine/threonine protein kinase, putative	Protein kinase-like (PK-like)	Protein kinases, catalytic subunit	CAMK	ePK	CNAG_02675T0	IPR000719 : Protein kinase, catalytic domain,IPR002290 : Serine/threonine-protein kinase domain,IPR008271 : Serine/threonine-protein kinase, active site,IPR011009 : Protein kinase-like domain,IPR017441 : Protein kinase, ATP binding site,IPR017442 : Serine/threonine-protein kinase-like domain
Afu6g02590	protein kinase, putative	Protein kinase-like (PK-like)	Protein kinases, catalytic subunit	CMGC	ePK		IPR000719 : Protein kinase, catalytic domain,IPR002290 : Serine/threonine-protein kinase domain,IPR011009 : Protein kinase-like domain,IPR017442 : Serine/threonine-protein kinase-like domain
Afu6g02670	G2-specific protein kinase (NimA), putative	Protein kinase-like (PK-like)	Protein kinases, catalytic subunit	CAMK	ePK	CNAG_04148T0	IPR000719 : Protein kinase, catalytic domain,IPR002290 : Serine/threonine-protein kinase domain,IPR008271 : Serine/threonine-protein kinase, active site,IPR011009 : Protein kinase-like domain,IPR017442 : Serine/threonine-protein kinase-like domain
Afu6g02840	serine/threonine protein kinase, putative	Protein kinase-like (PK-like)	Protein kinases, catalytic subunit	AGC	ePK	CNAG_02194T0	IPR000719 : Protein kinase, catalytic domain,IPR000961 : AGC-kinase, C-terminal,IPR002290 : Serine/threonine-protein kinase domain,IPR008271 : Serine/threonine-protein kinase, active site,IPR011009 : Protein kinase-like domain,IPR017441 : Protein kinase, ATP binding site,IPR017442 : Serine/threonine-protein kinase-like domain,IPR017892 : Protein kinase, C-terminal,IPR020635 : Tyrosine-protein kin…
Afu6g02910	acetylglutamate kinase, putative	Carbamate kinase-like	N-acetyl-l-glutamate kinase			CNAG_05753T1	IPR000534 : Semialdehyde dehydrogenase, NAD-binding,IPR000706 : N-acetyl-gamma-glutamyl-phosphate reductase, type 1,IPR001048 : Aspartate/glutamate/uridylate kinase,IPR004662 : Acetylglutamate kinase,IPR006855 : Domain of unknown function DUF619,IPR011241 : NAGK-NAGSA, bifunctional,IPR016040 : NAD(P)-binding domain,IPR023013 : N-acetyl-gamma-glutamyl-phosphate reductase, active site
Afu6g03160	NACHT domain protein, putative	Protein kinase-like (PK-like)	Protein kinases, catalytic subunit				There is small evidence from InterPro but any term was assigned.
Afu6g03240	hypothetical protein	Protein kinase-like (PK-like)	Protein kinases, catalytic subunit				IPR000719 : Protein kinase, catalytic domain,IPR011009 : Protein kinase-like domain
Afu6g03250	protein kinase domain protein, putative	Protein kinase-like (PK-like)	Protein kinases, catalytic subunit	TKL	ePK		IPR000719 : Protein kinase, catalytic domain,IPR002290 : Serine/threonine-protein kinase domain,IPR008271 : Serine/threonine-protein kinase, active site,IPR011009 : Protein kinase-like domain,IPR017442 : Serine/threonine-protein kinase-like domain,IPR020635 : Tyrosine-protein kinase, catalytic domain
Afu6g04380	molecular chaperone (ABC1), putative	Protein kinase-like (PK-like)	Protein kinases, catalytic subunit		ubiB	CNAG_02459T0	IPR004147 : ABC-1,IPR011009 : Protein kinase-like domain
Afu6g04500	FOG1 protein	AMPKBI-like	AMPKBI-like				IPR006828 : 5-AMP-activated protein kinase, beta subunit, interaction domain
Afu6g05070	tRNA isopentenyltransferase, putative	P-loop containing nucleoside triphosphate hydrolases	Gluconate kinase				IPR002627 : tRNA isopentenyltransferase,IPR007087 : Zinc finger, C2H2-type,IPR018022 : tRNA delta(2)-isopentenylpyrophosphate transferase,IPR022755 : Zinc finger, double-stranded RNA binding
Afu6g05100	6-phosphofructo-2-kinase, putative	P-loop containing nucleoside triphosphate hydrolases	6-phosphofructo-2-kinase/fructose-2,6-bisphosphatase, kinase domain			CNAG_07372T0	IPR003094 : Fructose-2,6-bisphosphatase,IPR013078 : Histidine phosphatase superfamily, clade-1,IPR013079 : 6-phosphofructo-2-kinase,IPR016260 : Bifunctional 6-phosphofructo-2-kinase/fructose-2, 6-bisphosphate 2-phosphatase
Afu6g05120	glycogen synthase kinase-3, putative	Protein kinase-like (PK-like)	Protein kinases, catalytic subunit	CMGC	ePK	CNAG_06730T1	IPR000719 : Protein kinase, catalytic domain,IPR002290 : Serine/threonine-protein kinase domain,IPR008271 : Serine/threonine-protein kinase, active site,IPR011009 : Protein kinase-like domain,IPR017441 : Protein kinase, ATP binding site,IPR017442 : Serine/threonine-protein kinase-like domain,IPR020635 : Tyrosine-protein kinase, catalytic domain
Afu6g06720	serine/threonine protein kinase, putative	Protein kinase-like (PK-like)	Protein kinases, catalytic subunit	CAMK	ePK	CNAG_06490T0	IPR000719 : Protein kinase, catalytic domain,IPR002290 : Serine/threonine-protein kinase domain,IPR008271 : Serine/threonine-protein kinase, active site,IPR011009 : Protein kinase-like domain,IPR017441 : Protein kinase, ATP binding site,IPR017442 : Serine/threonine-protein kinase-like domain,IPR020635 : Tyrosine-protein kinase, catalytic domain
Afu6g06820	polynucleotide kinase-3'-phosphatase	P-loop containing nucleoside triphosphate hydrolases	Nucleotide and nucleoside kinases				IPR006551 : Polynucleotide 3'-phosphatase,IPR013954 : Polynucleotide kinase 3 phosphatase, central region,IPR015636 : Polynucleotide kinase 3, phosphatase,IPR023214 : HAD-like domain
Afu6g06870	casein kinase I homolog, putative	Protein kinase-like (PK-like)	Protein kinases, catalytic subunit	CK1	ePK	CNAG_00556T1	IPR000719 : Protein kinase, catalytic domain,IPR002290 : Serine/threonine-protein kinase domain,IPR008271 : Serine/threonine-protein kinase, active site,IPR011009 : Protein kinase-like domain,IPR017441 : Protein kinase, ATP binding site,IPR017442 : Serine/threonine-protein kinase-like domain,IPR020635 : Tyrosine-protein kinase, catalytic domain
Afu6g07430	pyruvate kinase	PK beta-barrel domain-like	Pyruvate kinase beta-barrel domain			CNAG_01820T0	IPR001697 : Pyruvate kinase,IPR011037 : Pyruvate kinase-like, insert domain,IPR015793 : Pyruvate kinase, barrel,IPR015794 : Pyruvate kinase, alpha/beta,IPR015795 : Pyruvate kinase, C-terminal-like,IPR015806 : Pyruvate kinase, beta-barrel insert domain,IPR015813 : Pyruvate/Phosphoenolpyruvate kinase,IPR018209 : Pyruvate kinase, active site
Afu6g07440	1-phosphatidylinositol-3-phosphate 5-kinase (Fab1), putative	SAICAR synthase-like	Phosphatidylinositol phosphate kinase IIbeta, PIPK IIbeta			CNAG_01209T0	IPR000306 : Zinc finger, FYVE-type,IPR002423 : Chaperonin Cpn60/TCP-1,IPR002498 : Phosphatidylinositol-4-phosphate 5-kinase, core,IPR011011 : Zinc finger, FYVE/PHD-type,IPR013083 : Zinc finger, RING/FYVE/PHD-type,IPR017455 : Zinc finger, FYVE-related
Afu6g07980	cell division control protein 2 kinase, putative	Protein kinase-like (PK-like)	Protein kinases, catalytic subunit	CMGC	ePK	CNAG_01664T0	IPR000719 : Protein kinase, catalytic domain,IPR002290 : Serine/threonine-protein kinase domain,IPR008271 : Serine/threonine-protein kinase, active site,IPR011009 : Protein kinase-like domain,IPR017441 : Protein kinase, ATP binding site,IPR017442 : Serine/threonine-protein kinase-like domain,IPR020635 : Tyrosine-protein kinase, catalytic domain
Afu6g08120	checkpoint protein kinase (SldA), putative	Protein kinase-like (PK-like)	Protein kinases, catalytic subunit		Bub	CNAG_03184T0	IPR000719 : Protein kinase, catalytic domain,IPR008271 : Serine/threonine-protein kinase, active site,IPR011009 : Protein kinase-like domain,IPR013212 : Mad3/BUB1 homology region 1,IPR015661 : Mitotic checkpoint serine/threonine protein kinase, Bub1,IPR017442 : Serine/threonine-protein kinase-like domain
Afu6g08470	glycerol kinase, putative	Actin-like ATPase domain	Glycerol kinase			CNAG_01155T0	IPR000577 : Carbohydrate kinase, FGGY,IPR005999 : Glycerol kinase,IPR018483 : Carbohydrate kinase, FGGY, conserved site,IPR018484 : Carbohydrate kinase, FGGY, N-terminal,IPR018485 : Carbohydrate kinase, FGGY, C-terminal
Afu6g08590	protein kinase, putative	Protein kinase-like (PK-like)	Protein kinases, catalytic subunit	AGC	ePK	CNAG_03567T0	IPR000719 : Protein kinase, catalytic domain,IPR000961 : AGC-kinase, C-terminal,IPR011009 : Protein kinase-like domain,IPR017442 : Serine/threonine-protein kinase-like domain
Afu6g09240	protein kinase, putative	Protein kinase-like (PK-like)	Protein kinases, catalytic subunit	AGC	ePK	CNAG_03811T0	IPR000719 : Protein kinase, catalytic domain,IPR002290 : Serine/threonine-protein kinase domain,IPR008271 : Serine/threonine-protein kinase, active site,IPR011009 : Protein kinase-like domain,IPR017441 : Protein kinase, ATP binding site,IPR017442 : Serine/threonine-protein kinase-like domain,IPR020635 : Tyrosine-protein kinase, catalytic domain
Afu6g09260	sensor histidine kinase/response regulator, putative	Homodimeric domain of signal transducing histidine kinase	Homodimeric domain of signal transducing histidine kinase	HisK		CNAG_01988T1	IPR001789 : Signal transduction response regulator, receiver domain,IPR003018 : GAF,IPR003594 : ATPase-like, ATP-binding domain,IPR003661 : Signal transduction histidine kinase, subgroup 1, dimerisation/phosphoacceptor domain,IPR004358 : Signal transduction histidine kinase-related protein, C-terminal,IPR005467 : Signal transduction histidine kinase, core,IPR009082 : Signal transduction histidine…
Afu6g09390	hypothetical protein	Protein kinase-like (PK-like)	Protein kinases, catalytic subunit		KdoK		IPR010440 : Lipopolysaccharide kinase,IPR011009 : Protein kinase-like domain
Afu6g10240	sensor histidine kinase/response regulator Fos-1	Homodimeric domain of signal transducing histidine kinase	Homodimeric domain of signal transducing histidine kinase	HisK		CNAG_01850T0	IPR000014 : PAS,IPR000700 : PAS-associated, C-terminal,IPR001610 : PAC motif,IPR001789 : Signal transduction response regulator, receiver domain,IPR003594 : ATPase-like, ATP-binding domain,IPR003661 : Signal transduction histidine kinase, subgroup 1, dimerisation/phosphoacceptor domain,IPR004358 : Signal transduction histidine kinase-related protein, C-terminal,IPR005467 : Signal transduction his…
Afu6g11190	protein kinase (VPS15), putative	Protein kinase-like (PK-like)	Protein kinases, catalytic subunit	CAMK	ePK	CNAG_02680T0	IPR000357 : HEAT,IPR000719 : Protein kinase, catalytic domain,IPR001680 : WD40 repeat,IPR002290 : Serine/threonine-protein kinase domain,IPR008271 : Serine/threonine-protein kinase, active site,IPR011009 : Protein kinase-like domain,IPR011046 : WD40 repeat-like-containing domain,IPR011989 : Armadillo-like helical,IPR015943 : WD40/YVTN repeat-like-containing domain,IPR016024 : Armadillo-type fold,…
Afu6g11540	hypothetical protein	Protein kinase-like (PK-like)	Protein kinases, catalytic subunit		CAK		IPR002575 : Aminoglycoside phosphotransferase,IPR011009 : Protein kinase-like domain
Afu6g12820	MAP kinase (FUS3/KSS1), putative	Protein kinase-like (PK-like)	Protein kinases, catalytic subunit	CMGC	ePK	CNAG_02511T0	IPR000719 : Protein kinase, catalytic domain,IPR002290 : Serine/threonine-protein kinase domain,IPR003527 : MAP kinase, conserved site,IPR008271 : Serine/threonine-protein kinase, active site,IPR011009 : Protein kinase-like domain,IPR017441 : Protein kinase, ATP binding site,IPR017442 : Serine/threonine-protein kinase-like domain,IPR020635 : Tyrosine-protein kinase, catalytic domain
Afu6g13160	serine/threonine protein kinase, putative	Protein kinase-like (PK-like)	Protein kinases, catalytic subunit	CAMK	ePK	CNAG_06174T0	IPR000719 : Protein kinase, catalytic domain,IPR008271 : Serine/threonine-protein kinase, active site,IPR011009 : Protein kinase-like domain,IPR017442 : Serine/threonine-protein kinase-like domain
Afu7g00520	Cam kinase protein 1	Protein kinase-like (PK-like)	Protein kinases, catalytic subunit	CAMK	ePK	CNAG_05104T1	IPR000719 : Protein kinase, catalytic domain,IPR002290 : Serine/threonine-protein kinase domain,IPR011009 : Protein kinase-like domain,IPR017441 : Protein kinase, ATP binding site,IPR017442 : Serine/threonine-protein kinase-like domain,IPR020635 : Tyrosine-protein kinase, catalytic domain
Afu7g00530	NACHT domain protein, putative	P-loop containing nucleoside triphosphate hydrolases	Adenosine-5'phosphosulfate kinase (APS kinase)				IPR002110 : Ankyrin repeat,IPR020683 : Ankyrin repeat-containing domain
Afu7g00740	protein kinase, putative	Protein kinase-like (PK-like)	Protein kinases, catalytic subunit	CMGC	ePK		IPR000719 : Protein kinase, catalytic domain,IPR008266 : Tyrosine-protein kinase, active site,IPR011009 : Protein kinase-like domain,IPR017441 : Protein kinase, ATP binding site,IPR017442 : Serine/threonine-protein kinase-like domain
Afu7g01150	NB-ARC domain protein, putative	P-loop containing nucleoside triphosphate hydrolases	Nucleotide and nucleoside kinases				IPR002182 : NB-ARC
Afu7g03720	serine/threonine protein kinase (Kin28), putative	Protein kinase-like (PK-like)	Protein kinases, catalytic subunit	CMGC	ePK	CNAG_06445T0	IPR000719 : Protein kinase, catalytic domain,IPR002290 : Serine/threonine-protein kinase domain,IPR008271 : Serine/threonine-protein kinase, active site,IPR011009 : Protein kinase-like domain,IPR017441 : Protein kinase, ATP binding site,IPR017442 : Serine/threonine-protein kinase-like domain,IPR020635 : Tyrosine-protein kinase, catalytic domain
Afu7g03750	serine/threonine protein kinase, putative	Protein kinase-like (PK-like)	Protein kinases, catalytic subunit	CAMK	ePK	CNAG_05484T0	IPR000719 : Protein kinase, catalytic domain,IPR002290 : Serine/threonine-protein kinase domain,IPR008271 : Serine/threonine-protein kinase, active site,IPR011009 : Protein kinase-like domain,IPR017441 : Protein kinase, ATP binding site,IPR017442 : Serine/threonine-protein kinase-like domain
Afu7g03760	phosphatidylinositol 4-kinase (STT4), putative	ARM repeat	Phoshoinositide 3-kinase (PI3K) helical domain	PIKK	PI3K_Sugen	CNAG_04335T0	IPR000403 : Phosphatidylinositol 3-/4-kinase, catalytic,IPR001263 : Phosphoinositide 3-kinase, accessory (PIK) domain,IPR011009 : Protein kinase-like domain,IPR015433 : Phosphatidylinositol Kinase,IPR016024 : Armadillo-type fold,IPR018936 : Phosphatidylinositol 3/4-kinase, conserved site
Afu7g03990	uridylate kinase	P-loop containing nucleoside triphosphate hydrolases	Nucleotide and nucleoside kinases			CNAG_05935T0	IPR000850 : Adenylate kinase
Afu7g04330	serine/threonine protein kinase, putative	Protein kinase-like (PK-like)	Protein kinases, catalytic subunit	STE	ePK	CNAG_03290T0	IPR000719 : Protein kinase, catalytic domain,IPR002290 : Serine/threonine-protein kinase domain,IPR011009 : Protein kinase-like domain,IPR017441 : Protein kinase, ATP binding site,IPR017442 : Serine/threonine-protein kinase-like domain,IPR020635 : Tyrosine-protein kinase, catalytic domain
Afu7g04550	serine/threonine protein kinase, putative	Protein kinase-like (PK-like)	Protein kinases, catalytic subunit	CAMK	ePK	CNAG_07667T0	IPR000719 : Protein kinase, catalytic domain,IPR002290 : Serine/threonine-protein kinase domain,IPR008271 : Serine/threonine-protein kinase, active site,IPR011009 : Protein kinase-like domain,IPR017442 : Serine/threonine-protein kinase-like domain,IPR020635 : Tyrosine-protein kinase, catalytic domain
Afu7g04770	hypothetical protein	Protein kinase-like (PK-like)	APH phosphotransferases				There is small evidence from InterPro but any term was assigned.
Afu7g05050	hypothetical protein	Protein kinase-like (PK-like)	Protein kinases, catalytic subunit				IPR002575 : Aminoglycoside phosphotransferase
Afu7g05800	fructose-2,6-bisphosphatase	P-loop containing nucleoside triphosphate hydrolases	6-phosphofructo-2-kinase/fructose-2,6-bisphosphatase, kinase domain			CNAG_04221T0	IPR001345 : Phosphoglycerate/bisphosphoglycerate mutase, active site,IPR003094 : Fructose-2,6-bisphosphatase,IPR013078 : Histidine phosphatase superfamily, clade-1,IPR013079 : 6-phosphofructo-2-kinase,IPR016260 : Bifunctional 6-phosphofructo-2-kinase/fructose-2, 6-bisphosphate 2-phosphatase
Afu7g06240	hypothetical protein	Protein kinase-like (PK-like)	Protein kinases, catalytic subunit		ePK		IPR000719 : Protein kinase, catalytic domain,IPR011009 : Protein kinase-like domain,IPR017442 : Serine/threonine-protein kinase-like domain
Afu7g06310	hypothetical protein	Protein kinase-like (PK-like)	Protein kinases, catalytic subunit		CAK		IPR002575 : Aminoglycoside phosphotransferase,IPR011009 : Protein kinase-like domain
Afu7g06670	NACHT domain protein, putative	P-loop containing nucleoside triphosphate hydrolases	Phosphoribulokinase/pantothenate kinase				IPR011990 : Tetratricopeptide-like helical,IPR013026 : Tetratricopeptide repeat-containing,IPR013105 : Tetratricopeptide TPR2,IPR019734 : Tetratricopeptide repeat
Afu7g07010	hypothetical protein	Protein kinase-like (PK-like)	Protein kinases, catalytic subunit				No defined Interpro term
Afu7g08500	NACHT domain protein, putative	P-loop containing nucleoside triphosphate hydrolases	Gluconate kinase			CNAG_02153T0	IPR001680 : WD40 repeat,IPR011046 : WD40 repeat-like-containing domain,IPR015943 : WD40/YVTN repeat-like-containing domain,IPR017986 : WD40-repeat-containing domain,IPR019775 : WD40 repeat, conserved site,IPR019781 : WD40 repeat, subgroup,IPR019782 : WD40 repeat 2,IPR020472 : G-protein beta WD-40 repeat
Afu7g08630	hypothetical protein	Protein kinase-like (PK-like)	Protein kinases, catalytic subunit				No defined Interpro term
Afu8g01590	hypothetical protein	Protein kinase-like (PK-like)	Protein kinases, catalytic subunit		CAK		IPR002575 : Aminoglycoside phosphotransferase,IPR011009 : Protein kinase-like domain
Afu8g02700	repressor protein	P-loop containing nucleoside triphosphate hydrolases	Shikimate kinase (AroK)				IPR000623 : Shikimate kinase,IPR001381 : Dehydroquinase class I,IPR006151 : Quinate/shikimate 5-dehydrogenase/glutamyl-tRNA reductase,IPR013708 : Shikimate dehydrogenase substrate binding, N-terminal,IPR013785 : Aldolase-type TIM barrel,IPR016040 : NAD(P)-binding domain
Afu8g04670	serine/threonine protein kinase, putative	Protein kinase-like (PK-like)	Protein kinases, catalytic subunit	CAMK	ePK	CNAG_03796T0	IPR000719 : Protein kinase, catalytic domain,IPR002290 : Serine/threonine-protein kinase domain,IPR008271 : Serine/threonine-protein kinase, active site,IPR011009 : Protein kinase-like domain,IPR017441 : Protein kinase, ATP binding site,IPR017442 : Serine/threonine-protein kinase-like domain,IPR020635 : Tyrosine-protein kinase, catalytic domain
Afu8g04810	casein kinase, putative	Protein kinase-like (PK-like)	Protein kinases, catalytic subunit	CMGC	ePK	CNAG_05694T0	IPR000719 : Protein kinase, catalytic domain,IPR002290 : Serine/threonine-protein kinase domain,IPR008271 : Serine/threonine-protein kinase, active site,IPR011009 : Protein kinase-like domain,IPR017441 : Protein kinase, ATP binding site,IPR017442 : Serine/threonine-protein kinase-like domain,IPR020635 : Tyrosine-protein kinase, catalytic domain
Afu8g05680	serine/threonine protein kinase, putative	Protein kinase-like (PK-like)	Protein kinases, catalytic subunit	CAMK	ePK	CNAG_01907T0	IPR000719 : Protein kinase, catalytic domain,IPR000959 : POLO box duplicated domain,IPR002290 : Serine/threonine-protein kinase domain,IPR008271 : Serine/threonine-protein kinase, active site,IPR011009 : Protein kinase-like domain,IPR017441 : Protein kinase, ATP binding site,IPR017442 : Serine/threonine-protein kinase-like domain
Afu8g05980	protein kinase, putative	Protein kinase-like (PK-like)	Protein kinases, catalytic subunit	CMGC	ePK		IPR000719 : Protein kinase, catalytic domain,IPR002290 : Serine/threonine-protein kinase domain,IPR008271 : Serine/threonine-protein kinase, active site,IPR011009 : Protein kinase-like domain,IPR017442 : Serine/threonine-protein kinase-like domain
Afu8g06140	sensor histidine kinase/response regulator, putative	Homodimeric domain of signal transducing histidine kinase	Homodimeric domain of signal transducing histidine kinase	HisK		CNAG_00363T0	IPR001789 : Signal transduction response regulator, receiver domain,IPR003594 : ATPase-like, ATP-binding domain,IPR003661 : Signal transduction histidine kinase, subgroup 1, dimerisation/phosphoacceptor domain,IPR004358 : Signal transduction histidine kinase-related protein, C-terminal,IPR005467 : Signal transduction histidine kinase, core,IPR009082 : Signal transduction histidine kinase, homodim…
Afu8g06280	hypothetical protein	Protein kinase-like (PK-like)	Protein kinases, catalytic subunit	CK1		CNAG_07427T0	IPR011009 : Protein kinase-like domain
Afu8g06710	hypothetical protein	Protein kinase-like (PK-like)	Protein kinases, catalytic subunit				No defined Interpro term
