# Supplementary material for: Systematic functional analysis of kinases in the fungal pathogen Cryptococcus neoformans
Source: Nat Commun. 2016 Sep 28;7:12766. doi: 10.1038/ncomms12766 (PMC5052723; doi:10.1038/ncomms12766)
Supplement: Supplementary Data 3 — Pathogenicity-related kinases in Cryptococcus neoformans. [file ncomms12766-s4.xlsx]

## Sheet: Strain list
Supplementary Data 3. List of the 264 kinase gene deletion strains constructed by this study
CNAG_Num.	Gene name	YSB #	Genotype	Parent
CNAG_07507	STE50	3741	MATα ste50Δ::NAT-STM#234 (STM positive control)	H99S
CNAG_06134	HXL1	3827	MATα hxl1Δ::NAT-STM#292 (STM negative control)	H99S
CNAG_03024	RIM15	1216, 1217	MATα rim15Δ::NAT-STM#191	H99S
CNAG_00769	PBS2	123, 124	MATα pbs2Δ::NAT-STM#213	H99S
CNAG_02820	PKH201	1234, 1235, 1236	MATα pkh201Δ::NAT-STM#219	H99S
CNAG_01155	GUT1	1241, 2761	MATα gut1Δ::NAT-STM#242	H99S
CNAG_05097	CKY1	1245, 1246	MATα cky1Δ::NAT-STM#282	H99S
CNAG_03367	URK1	1266, 1267	MATα urk1Δ::NAT-STM#43	H99S
CNAG_02511	CPK1	127, 128	MATα cpk1Δ::NAT-STM#184	H99S
CNAG_06809	IKS1	1310, 2119	MATα iks1Δ::NAT-STM#116	H99S
CNAG_06568	SKS1	1410, 1411	MATα sks1Δ::NAT-STM#211	H99S
CNAG_00745	HRK1/NPH1	1438, 1439	MATα hrk1/mph1Δ::NAT-STM#210	H99S
CNAG_04230	THI6	1468, 1469	MATα thi6Δ::NAT-STM#290	H99S
CNAG_03048	IRK3	1486, 1487	MATα irk3Δ::NAT-STM#273	H99S
CNAG_07744	PIK1	1493, 1494	MATα pik1Δ::NAT-STM#227	H99S
		4360	MATα pik1Δ::PIK1	YSB1493
CNAG_02680	VPS15	1500, 1501	MATα vps15Δ::NAT-STM#123	H99S
CNAG_02802	ARG2	1503, 1504	MATα arg2Δ::NAT-STM#125	H99S
CNAG_02296	RBK1	1510, 1511	MATα rbk1Δ::NAT-STM#219	H99S
CNAG_05600	IGI1	1514, 1515	MATα igi1Δ::NAT-STM#230	H99S
CNAG_03369	SWE102	1564, 1565	MATα swe102Δ::NAT-STM#169	H99S
CNAG_01333	ALK1	1571, 1573	MATα alk1Δ::NAT-STM#122	H99S
CNAG_03216	SNF101	1575, 1576	MATα snf101Δ::NAT-STM#146	H99S
CNAG_04631	RIK1	1579, 1580	MATα rik1Δ::NAT-STM#150	H99S
CNAG_06193	CRK1	1709, 1710	MATα crk1Δ::NAT-STM#43	H99S
CNAG_03843	ARK1	1725, 1726	MATα ark1Δ::NAT-STM#43	H99S
CNAG_04678	YPK1	1736, 1737	MATα ypk1Δ::NAT-STM#58	H99S
CNAG_02675	HSL101	1800, 1801	MATα hsl101Δ::NAT-STM#146	H99S
CNAG_04408	CKI1	1804, 1805	MATα cki1Δ::NAT-STM#218	H99S
CNAG_01905	KSP1	1807, 1808, 1809	MATα ksp1Δ::NAT-STM#159	H99S
CNAG_03167	CHK1	1825, 1828	MATα chk1Δ::NAT-STM#205	H99S
CNAG_00396	PKA1	188, 189	MATα pka1Δ::NAT-STM#191	H99S
CNAG_05439	CMK1	1883, 1901, 1902	MATα cmk1Δ::NAT-STM#227	H99S
CNAG_02389	YPK101	1885, 1886	MATα ypk101Δ::NAT-STM#242	H99S
CNAG_02542	IRK2	1904, 1905	MATα irk2Δ::NAT-STM#232	H99S
CNAG_00826	DAK101	1912, 1913	MATα dak2Δ::NAT-STM#282	H99S
CNAG_05005	ATG1	1935, 1936	MATα atg1Δ::NAT-STM#288	H99S
CNAG_04162	PKA2	194, 195	MATα pka2Δ::NAT-STM#205	H99S
CNAG_02551	DAK102	1940, 1941	MATα dak3Δ::NAT-STM#295	H99S
CNAG_07359	IRK1	1950, 1951	MATα irk1Δ::NAT-STM#5	H99S
CNAG_02712	BUD32	1968, 1969	MATα bud32Δ::NAT-STM#295	H99S
CNAG_01062	PSK201	1989, 1990	MATα psk201Δ::NAT-STM#191	H99S
CNAG_06730	GSK3	2038, 2039	MATα gsk3Δ::NAT-STM#123	H99S
CNAG_04197	YAK1	2040, 2096, 4139	MATα yak1Δ::NAT-STM#184	H99S
CNAG_06632	ABC1	2072, 2797	MATα abc1Δ::NAT-STM#119	H99S
CNAG_06310	IRK7	2136, 2137	MATα irk7Δ::NAT-STM#208	H99S
CNAG_01294	IPK1	2157, 2158	MATα ipk1Δ::NAT-STM#184	H99S
CNAG_06161	VRK1	2216, 2217	MATα vrk1Δ::NAT-STM#123	H99S
CNAG_00415	CDC2801	2370, 3699	MATα cdc2801Δ::NAT-STM#191	H99S
CNAG_06552	SNF1	2372, 2373	MATα snf1Δ::NAT-STM#204	H99S
CNAG_05753	ARG5,6	2408, 2409, 2410	MATα arg5/6Δ::NAT-STM#220	H99S
CNAG_06553	GAL83	2415, 2416	MATα gal83Δ::NAT-STM#288	H99S
CNAG_04108	PKP2	2439, 2440	MATα pkp2Δ::NAT-STM#295	H99S
CNAG_03258	TPK202A	2443, 2444	MATα psk202aΔ::NAT-STM#208	H99S
CNAG_00363	TCO6	2469, 2554	MATα tco6Δ::NAT-STM#58	H99S
CNAG_02799	DAK202A	2487, 2489	MATα dak202aΔ::NAT-STM#119	H99S
CNAG_05063	SSK2	264, 265	MATα ssk2Δ::NAT-STM#210	H99S
CNAG_07779	TDA10	2663, 3223	MATα tda10Δ::NAT-STM#102	H99S
CNAG_00130	HRK1	270, 271	MATα hrk1Δ::NAT-STM#58	H99S
CNAG_04755	BCK1	273, 274	MATα bck1Δ::NAT-STM#43	H99S
CNAG_01850	TCO1	278, 279	MATα yco1Δ::NAT-STM#102	H99S
CNAG_02947	SCY1	2793, 2794	MATα scy1Δ::NAT-STM#150	H99S
CNAG_05965	IRK4	2806, 2808	MATα irk4Δ::NAT-STM#211	H99S
CNAG_04821	PAN3	2809, 2810	MATα pan3Δ::NAT-STM#204	H99S
CNAG_05590	TCO2	281, 282	MATα tco2Δ::NAT-STM#116	H99S
CNAG_04927	YFH701	2826, 3716	MATα yfh702Δ::NAT-STM#220	H99S
CNAG_06051	GAL1	2829, 2830	MATα gal1Δ::NAT-STM#224	H99S
CNAG_01988	TCO3	284, 285	MATα tco3Δ::NAT-STM#119	H99S
CNAG_03946	GAL302	2852, 2853	MATα gal302Δ::NAT-STM#218	H99S
CNAG_00106	TCO5	286, 287	MATα tco5Δ::NAT-STM#125	H99S
CNAG_04316	UTR1	2892, 2893	MATα utr1Δ::NAT-STM#5	H99S
CNAG_00636	CDC7	2911, 2912	MATα cdc7Δ::NAT-STM#213	H99S
		4356	MATα cdc7Δ::CDC7	YSB2912
CNAG_00405	KIC1	2915, 2916	MATα kic1Δ::NAT-STM#201	H99S
CNAG_03567	CBK1	2941, 2942	MATα cbk1Δ::NAT-STM#232	H99S
CNAG_04040	FPK1	2948, 2949	MATα fpk1Δ::NAT-STM#211	H99S
CNAG_03811	IRK5	2952, 2953	MATα irk5Δ::NAT-STM#213	H99S
CNAG_05558	KIN4	2955, 4156	MATα kin4Δ::NAT-STM#225	H99S
CNAG_06086	SSN3	3038, 3039	MATα ssn3Δ::NAT-STM#219	H99S
CNAG_05694	CKA1	3051, 3052, 3053	MATα cka1Δ::NAT-STM#6	H99S
CNAG_07580	TRM7	3056, 3057	MATα trm7Δ::NAT-STM#102	H99S
CNAG_02233	MEC1	3063, 3611	MATα mec1Δ::NAT-STM#204	H99S
CNAG_06980	STE11	313, 314	MATα ste11Δ::NAT-STM#242	H99S
CNAG_05220	TLK1	3153, 3188	MATα tlk1Δ::NAT-STM#116	H99S
CNAG_01209	FAB1	3172, 4281	MATα fab1Δ::NAT-STM#169	H99S
CNAG_03290	KIC102	3211, 3212	MATα kic102Δ::NAT-STM#201	H99S
CNAG_03592	THI20	3219, 3220	MATα thi20Δ::NAT-STM#231	H99S
CNAG_00782	SPS1	3229, 3325	MATα sps1Δ::NAT-STM#288	H99S
CNAG_04282	MPK2	3236, 3238	MATα mpk2Δ::NAT-STM#102	H99S
CNAG_06033	MAK3202	3240, 3241	MATα mak32Δ::NAT-STM#169	H99S
CNAG_02357	MKK2	330, 331	MATα mkk2Δ::NAT-STM#224	H99S
CNAG_04215	MET3	3329, 3330	MATα met3Δ::NAT-STM#205	H99S
CNAG_01730	STE7	342, 343	MATα ste7Δ::NAT-STM#225	H99S
CNAG_06697	MPS1	3632, 3633	MATα mps1Δ::NAT-STM#116	H99S
		4351	MATα mps1Δ::MPS1	YSB3632
CNAG_08022	PHO85	3702, 3703	MATα pho85Δ::NAT-STM#218	H99S
CNAG_02859	POS5	3714, 3715	MATα pos5Δ::NAT-STM#58	H99S
CNAG_02531	CPK2	373, 374	MATα cpk2Δ::NAT-STM#122	H99S
CNAG_04433	YAK103	3736, 3737	MATα YAK103Δ::NAT-STM#231	H99S
CNAG_05216	RAD53	3785, 3786	MATα rad53Δ::NAT-STM#184	H99S
CNAG_01165	LCB5	3789, 3790	MATα lcb5Δ::NAT-STM#213	H99S
CNAG_04514	MPK1	3814, 3816	MATα mpk1Δ::NAT-STM#240	H99S
CNAG_01162	MAK3201	3824, 3825	MATα mak322Δ::NAT-STM#159	H99S
CNAG_01704	IRK6	3830, 3831	MATα irk6Δ::NAT-STM#5	H99S
CNAG_05771	TEL1	3844, 3845	MATα tel1Δ::NAT-STM#225	H99S
CNAG_01612	PSK202	3922, 3924	MATα psk202Δ::NAT-STM#208	H99S
CNAG_06671	YKL1	3926, 3927	MATα ykl1Δ::NAT-STM#122	H99S
CNAG_01938	KIN1	3930, 3931	MATα kin1Δ::NAT-STM#6	H99S
CNAG_03355	TCO4	417, 418	MATα tco4Δ::NAT-STM#123	H99S
CNAG_06366	HRR2502	4174, 4176	MATα hrr2502Δ::NAT-STM#125	H99S
CNAG_05243	XKS1	4180, 4181	MATα xks1Δ::NAT-STM#123	H99S
CNAG_06278	TCO7	4186, 4187	MATα tco7Δ::NAT-STM#208	H99S
CNAG_03184	BUB1	4190, 4191	MATα bub1Δ::NAT-STM#201	H99S
CNAG_02007	ADK1	4211, 4212	MATα adk1Δ::NAT-STM#43	H99S
CNAG_05104	FRK101	4228, 4230	MATα frk101Δ::NAT-STM#282	H99S
CNAG_03796	ENV7	4252, 4253	MATα env7Δ::NAT-STM#227	H99S
CNAG_04272	CMK2	4256, 4257	MATα cmk2Δ::NAT-STM#220	H99S
CNAG_02915	PKH202	4268, 4309	MATα pkh202Δ::NAT-STM#218	H99S
CNAG_05386	PRO1	4269 ,4270	MATα pro1Δ::NAT-STM#5	H99S
CNAG_00556	YCK2	4275, 4278	MATα yck2Δ::NAT-STM#58	H99S
CNAG_07372	OXK1	4288, 4289	MATα oxk1Δ::NAT-STM#122	H99S
CNAG_00266	YFH7	4294, 4295	MATα yfh7Δ::NAT-STM#295	H99S
CNAG_06490	SNF102	4321, 4323	MATα snf102Δ::NAT-STM#116	H99S
CNAG_01061	FRK102	4324, 4325	MATα frk102Δ::NAT-STM#231	H99S
CNAG_04191	CEX1	4327, 4328	MATα cex1Δ::NAT-STM#219	H99S
CNAG_04314	YEF1	4332, 4333	MATα yef1Δ::NAT-STM#224	H99S
CNAG_05200	BUD16	4336, 4337	MATα bud16Δ::NAT-STM#232	H99S
CNAG_03137	PHO8501	4338, 4339	MATα pho8501Δ::NAT-STM#273	H99S
CNAG_04221	FBP26	4341, 4342	MATα fbp26Δ::NAT-STM#146	H99S
CNAG_07667	SAT4	4347, 4348	MATα sat4Δ::NAT-STM#212	H99S
CNAG_03670	IRE1	552, 554	MATα ire1Δ::NAT-STM#224	H99S
CNAG_00047	PKP1	558, 608	MATα pkp1Δ::NAT-STM#224	H99S
CNAG_06301	SCH9	619, 620	MATα sch9Δ::NAT-STM#169	H99S
CNAG_01523	HOG1	64, 65, 66	MATα hog1Δ::NAT-STM#177	H99S
