# Supplementary material for: Systematic functional analysis of kinases in the fungal pathogen Cryptococcus neoformans
Source: Nat Commun. 2016 Sep 28;7:12766. doi: 10.1038/ncomms12766 (PMC5052723; doi:10.1038/ncomms12766)
Supplement: Supplementary Data 4 — Complete phenome heat map of C. neoformans kinases [file ncomms12766-s5.xlsx]

## Sheet: Heat map introduction
Supplementary Data 4. Complete phenome heat map of C. neoformans kinases (Heat Map Introduction)
1. Abbreviation
	Abb.	Description	Tested condition
	25	incubated at 25oC	Cells were incubated at 25oC for 2-4 days.
	30	incubated at 30oC	Cells were incubated at 30oC for 2-4 days.
	37	incubated at 37oC	Cells were incubated at 37oC for 2-4 days.
	39	incubated at 39oC	Cells were incubated at 39oC for 2-4 days.
	MA	Mating	Cells were incubated with opposite mating type cells onto the V8 media in the dark for 15 days.
	ME	Melanin	Cells were spotted onto the Niger seed media containing glucose and further incubated at 37C for 2-4 days.
	CA	Capsule	Cells were incubated onto the solid-agared DME media and relative packed cell volume was measured
	UR	Urease	Cells were spotted onto the Christensen's agar media and further incubated at 30oC for 2-4 days.
	NR	NaCl treatment under glucose-rich condition	Cells were spotted onto the YPD media containing 1.5 M NaCl for 2-5 days.
	KR	KCl treatment under glucose-rich condition	Cells were spotted onto the YPD media containing 1.5 M KCl for 2-5 days.
	SR	Sorbitol treatment under glucose-rich condition	Cells were spotted onto the YPD media containing 2 M sorbitol for 2-5 days.
	NS	NaCl treatment under glucose-starved condition	Cells were spotted onto the YP media containing 1 M NaCl for 2-5 days.
	KS	KCl treatment under glucose-starved condition	Cells were spotted onto the YP media containing 1 M KCl for 2-5 days.
	SS	Sorbitol treatment underglucose-starved condition	Cells were spotted onto the YP media containing 2 M sorbitol for 2-5 days.
	HP	Hydrogen peroxide	Cells were spotted onto the YPD media containing 2.5 ~ 3.5 mM concentration of hydrogen peroxide for 2-5 days.
	TH	Tert-butyl hydroperoxide	Cells were spotted onto the YPD media containing 0.6 ~ 0.8 mM concentration of tert-butyl hydroperoxide for 2-5 days.
	MD	Menadione	Cells were spotted onto the YPD media containing 0.01 ~ 0.03 mM concentration of menadione for 2-5 days.
	DA	Diamide	Cells were spotted onto the YPD media containing 2.5 ~ 3.5 mM concentration of diamide for 2-5 days.
	MS	Metyl methanesulfonate (MMS)	Cells were spotted onto the YPD media containing 0.02 ~ 0.06% MMS for 2-5 days.
	HU	Hydroxyurea (HU)	Cells were spotted onto the YPD media containing 40 ~ 100 mM concentration of HU for 2-5 days.
	TM	Tunicamycin	Cells were spotted onto the YPD media containing 0.2 ~ 0.4 μg/ml concentration of TM for 2-5 days.
	DT	Dithiothreitol	Cells were spotted onto the YPD media containing 15 ~ 20 mM concentration of DTT for 2-5 days.
	CD	CdSO4	Cells were spotted onto the YPD media containing 20 ~ 35 μM concentration of for CdSO4 2-5 days.
	CR	Congo-red	Cells were spotted onto the YPD media containing 0.8 ~ 1% congo-red for 2-5 days.
	CW	Calcofluor white (CFW)	Cells were spotted onto the YPD media containing 3 ~ 5 mg/ml concentration of CFW for 2-5 days.
	SD	Sodium dodecyl sulfate (SDS)	Cells were spotted onto the YPD media containing 0.03 ~ 0.05% SDS for 2-5 days.
	FC	Flucytosine	Cells were spotted onto the YPD media containing 300 ~ 500 μg/ml concentration of flucytosine for 2-5 days.
	AB	Amphotericin B	Cells were spotted onto the YPD media containing 0.8 ~ 1.2 μg/ml concentration of Amphotericin B for 2-5 days.
	FZ	Fluconazole	Cells were spotted onto the YPD media containing 14 ~ 18 μg/ml concentration of fluconazole for 2-5 days.
	FX	Fludioxonil	Cells were spotted onto the YPD media containing 0.5 ~ 5 μg/ml concentration of fludioxonil for 2-5 days.
	D30	incubated in YPD medium at 30oC	YPD 30oC, (Cell concentration: 2 X 108 cells/ml)
	D32	incubated in YPD medium at 30oC, set 2	YPD 30oC, (Cell concentration: 5 X 107 cells/ml)
	FCZ	Fluconazole treatment	Fluconazole treatment, (Cell concentration: 5 X 107 cells/ml)
	SDS	Sodium dodecyl sulfate (SDS) treatment	SDS 0.01% treatment, (Cell concentration: 5 X 107 cells/ml)
	D37	incubated in YPD medium at 37oC	YPD 37oC, (Cell concentration: 5 X 107 cells/ml)
	G30	incubated in YP medium with galactose at 30oC	YP+galactose (Cell concentration: 2 X 108 cells/ml)
2. Phenotypic Heat Map Scales
	Color code	Means
		Strongly sensitive or defective (1000 fold)
		Moderately sensitive or defective (100 fold)
		Weakly sensitive or defective (10 fold)
		Wild-type like
		Weakly resistant or enhanced (10 fold)
		Moderately resistant or enhanced (100 fold)
		Strongly resistant or enhanced (1000 fold)
3. RNAseq Heat Map Scales
		(Unit : the number of reads per gene)
	Color code	Range
		Min	Max
		50230.6	66974.1
		33487.1	50230.6
		20092.2	33487.1
		13394.8	20092.2
		11720.5	13394.8
		10046.1	11720.5
		8371.76	10046.1
		6697.41	8371.76
		5357.93	6697.41
		4464.94	5357.93
		3827.09	4464.94
		3348.7	3827.09
		2232.47	3348.7
		1339.48	2232.47
		892.988	1339.48
		669.741	892.988
		0	669.741

## Sheet: Heat Map
Supplementary Data 4. Complete phenome heat map of Cryptococcus neoformans kinases
H99 lD	Name	T25	T30	T37	T39	MAT	MEL	CAP	URE	KCR	NCR	SBR	KCS	NCS	SBS	DIA	HPX	MD	TBH	HU	MMS	TM	DTT	CDS	CFW	CR	SDS	AMB	FCZ	5FC	FDX	D30	D30-2	FCZ	SDS	D37	G30
CNAG_00047	Pkp1	0	0	0	0	0	0	0	0	0	-1	0	0	0	0	0	0	0	0	0	0	0	0	0	0	0	0	0	0	0	0
CNAG_00106	Tco5	0	0	0	0	0	0	0	0	0	0	0	0	0	0	0	0	0	-1	0	0	0	0	0	0	0	0	0	0	0	0
CNAG_00130	Hrk1	0	0	0	0	0	-1	2	2	0	0	0	0	0	0	-2	0	0	0	0	-1	0	2	0	0	0	0	-1	-2	0	3
CNAG_00266	Yfh7	0	0	0	0	0	0	0	0	0	0	0	0	0	0	0	0	0	0	0	0	1	0	0	0	0	0	0	0	0	0
CNAG_00363	Tco6	0	0	-1	-1	-2	-1	-1	0	0	0	0	0	0	0	-3	0	0	0	0	0	0	0	0	0	0	-3	0	0	-1	-2
CNAG_00396	Pka1	0	0	0	0	-2	-3	-3	2	0	0	0	0	0	0	2	-1	0	0	-1	0	1	0	0	0	0	0	-2	3	0	0
CNAG_00405	Kic1	0	-2	-2	-2	-3	-3	0	-2	-2	-3	-1	-2	-2	-1	-2	0	2		-2	0	1	-1	-1	-2	-3	-2	0	-1	-1	0
CNAG_00415	Cdc2801	0	0	0	0	2	-1	-2	-1	0	0	0	-1	-1	0	0	0	1	0	0	0	3	1	2	0	0	0	0	0	-1	-3
CNAG_00556	Yck2	-1	-1	-1	-1	-3	0	0	1	-2	-2	-2	-1	-1	-1	-2	-2	-1	-1	-3	0	-1	-1	-3	-2	-2	-3	-1	1	-2	-3
CNAG_00636	Cdc7	-1	-1	-3	-3	0	0	0	-2	-2	-2	-1	-1	-1	-2	-3	-1	-1	-2	-3	-3	0	-1	-1	-1	-1	-1	-1	-1	-1	0
CNAG_00745	Hrk1/Nph1	0	0	0	0	-2	-1	0	-2	-1	0	0	-1	0	0	-3	0	2	0	0	0	-1	-1	0	0	0	-2	1	-3	-3	-2
CNAG_00769	Pbs2	0	0	0	-1	3	-1	3	0	-3	-2	0	-2	-2	-1	2	-3	-1	-1	-3	-1	-2	0	2	0	2	-3	-1	2	-2	2
CNAG_00782	Sps1	0	0	0	0	0	0	0	2	0	0	0	0	0	0	0	0	0	0	0	0	0	0	1	0	0	0	1	-1	0	0
CNAG_00826	Dak101	0	0	0	0	0	-1	0	-2	0	0	0	0	0	0	-1	0	0	0	0	0	0	0	0	0	0	0	0	0	0	0
CNAG_01061	Frk102	0	0	0	0	0	0	0	0	0	0	0	0	0	0	0	0	0	0	0	0	-1	1	1	0	0	0	0	0	0	0
CNAG_01062	Psk201	0	0	0	0	0	0	1	0	0	0	0	0	0	0	0	0	0	0	0	0	0	0	0	0	0	0	0	-1	0	-1
CNAG_01155	Gut1	0	0	0	0	0	0	0	1	0	0	0	0	0	0	0	0	0	-1	0	0	0	0	0	0	0	0	0	0	0	0
CNAG_01162	Mak3201	0	0	0	0	0	0	-1	0	0	0	0	0	0	0	0	0	0	0	0	0	0	0	0	0	0	0	0	-1	0	-1
CNAG_01165	Lcb5	0	0	0	0	0	0	0	0	0	0	0	0	0	0	0	0	0	0	0	0	0	0	0	0	0	0	0	0	0	0
CNAG_01209	Fab1	0	0	0	0	2	0	0	-1	0	0	0	0	0	0	0	0	0	0	0	1	0	2	-1	0	0	1	0	-1	1	-2
CNAG_01294	Ipk1	-1	-1	-2	-3	-3	-3	2	-2	-2	-2	-1	-2	-1	-1	-3	-2	-2	-1	-3	-2	-2	-1	-2	-2	-2	-1	-2	-3	-2	-3
CNAG_01333	Alk1	0	-1	0	-2	0	-1	0	0	-1	-1	-1	-1	0	0	0	-2	-1	-1	-2	-2	1	-1	0	0	0	-1	-1	1	0	1
CNAG_01523	Hog1	0	0	-1	-1	3	3	3	0	-3	-2	0	-2	-2	-1	2	-2	-2	-1	-3	-1	-2	0	2	0	1	-3	-1	2	-2	3
CNAG_01612	Psk202	0	0	0	0	0	0	0	0	0	0	0	0	0	0	0	0	0	0	0	0	0	0	0	0	0	0	0	0	0	0
CNAG_01704	Irk6	0	0	0	0	0	0	-2	1	0	0	0	-1	0	0	0	0	0	0	0	0	0	0	0	0	0	0	0	-1	0	-3
CNAG_01730	Ste7	0	0	0	0	-3	0	0	2	0	0	0	0	0	0	0	0	0	0	0	0	0	0	0	0	0	0	0	0	1	-1
CNAG_01850	Tco1	0	0	0	0	-2	0	0	0	0	0	0	0	0	0	0	-1	0	0	0	0	0	-1	0	0	0	0	0	1	-1	3
CNAG_01905	Ksp1	0	0	0	-1	0	1	1	0	-1	0	0	-1	-1	0	-1	0	0	0	0	0	0	-1	0	-1	0	-1	0	0	0	-1
CNAG_01938	Kin1	0	0	0	0	0	2	-2	-1	0	0	0	0	0	0	0	0	0	0	0	0	0	0	0	0	0	0	-1	0	0	0
CNAG_01988	Tco3	0	0	0	0	0	0	0	0	0	0	0	0	0	0	0	0	0	0	0	0	0	0	0	0	0	0	0	0	0	0
CNAG_02007	Adk1	0	0	0	0	0	-1	0	-1	0	0	0	0	0	0	-2	0	0	0	0	0	-2	0	3	0	0	-2	0	2	-2	0
CNAG_02233	Mec1	1	-2	-3	-3	1	-2	-1	-1	-2	-2	-1	-2	-2	-1	-2	-1	-1	-1	-3	-3	0	0	-1	-1	-2	-1	-1	0	-3	-1
CNAG_02296	Rbk1	0	0	0	0	0	0	0	0	0	0	0	0	0	0	0	0	0	0	0	0	0	0	0	0	0	0	0	0	0	0
CNAG_02357	Mkk2	0	0	-1	-3	0	0	0	2	-1	-1	0	0	-1	0	-1	-1	-1	0	-1	-2	-3	0	-1	-3	-3	-3	-3	-3	0	-3
CNAG_02389	Ypk101	0	0	0	0	0	0	1	-2	0	0	0	0	0	0	0	0	0	0	0	0	0	0	0	0	0	0	0	0	0	0
CNAG_02511	Cpk1	0	0	0	0	-3	-1	0	0	0	-1	-1	0	0	0	0	0	0	0	0	0	0	0	0	0	0	0	0	1	0	0
CNAG_02531	Cpk2	0	0	0	0	0	-1	0	0	0	-1	0	0	0	0	0	0	0	0	0	-1	0	0	0	0	0	0	0	0	0	0
CNAG_02542	Irk2	0	0	0	0	0	0	0	1	0	0	0	0	0	0	0	0	0	0	0	0	0	0	0	0	0	0	0	0	0	0
CNAG_02551	Dak102	0	0	0	0	0	0	0	-1	0	0	0	0	0	0	0	0	0	0	0	0	0	0	0	0	0	0	0	0	0	0
CNAG_02675	Hsl101	0	0	0	0	1	0	3	-2	0	-2	0	-2	-1	0	0	0	0	0	-1	0	0	0	-1	0	0	0	0	0	0	-2
CNAG_02680	Vps15	0	-1	-3	-3	0	-3	0	0	-2	-2	0	-2	-2	0	-3	-3	-1	-3	-3	-2	-3	-1	-2	-2	-2	-3	-3	-3	-3	-3
CNAG_02712	Bud32	-1	-3	-1	-1	-3	-2	-2	-3	-2	-2	-2	-3	-3	-2	-2	-2	-1	-3	-3	-3	2	-2	0	0	0	-3	-2	2	-3	-3
CNAG_02799	Dak202a	0	0	0	0	0	1	1	0	0	0	0	0	0	0	0	1	0	0	0	0	0	0	0	0	0	0	0	0	0	0
CNAG_02802	Arg2	0	0	0	0	0	0	1	0	0	0	0	0	0	0	0	0	0	0	0	0	0	0	0	0	0	0	0	0	0	0
CNAG_02820	Pkh201	0	0	0	-1	0	0	0	0	-1	0	0	-1	0	0	0	0	0	0	-1	0	1	0	0	0	0	0	-1	0	0	-1
CNAG_02859	Pos5	-1	-2	0	-1	0	0	-1	-3	-2	0	-2	-1	-1	0	-2	-1	-1	0	-1	-1	2	1	-1	-2	-2	-1	-1	0	-1	0
CNAG_02915	Pkh202	0	-1	-1	-1	-2	-3	0	0	-3	-3	-3	-2	-2	-2	-3	-2	-2	-2	-3	-1	1	-3	0	-2	-1	-3	-2	0	-3	-2
CNAG_02947	Scy1	0	0	0	0	0	0	0	0	0	0	0	0	0	0	0	0	0	0	0	0	0	0	0	0	0	0	0	0	0	0
CNAG_03024	Rim15	0	0	0	0	0	0	0	0	0	0	0	0	0	0	-2	0	0	0	0	0	0	0	0	0	0	0	0	0	0	-2
CNAG_03048	Irk3	0	0	0	0	0	0	0	0	0	0	0	0	0	0	0	0	0	0	0	0	0	0	0	0	0	0	-2	0	0	0
CNAG_03137	Pho8501	0	0	0	0	0	0	0	0	0	0	0	0	0	0	0	-1	0	0	0	0	0	0	0	0	0	0	0	0	0	1
CNAG_03167	Chk1	0	0	0	-1	0	0	1	0	0	0	0	0	0	0	-1	-1	0	-2	-1	-2	0	-1	0	0	0	0	0	3	-1	1
CNAG_03184	Bub1	0	0	0	0	2	0	0	0	0	0	0	0	0	0	1	-2	0	0	0	0	0	0	0	0	0	0	0	2	-1	0
CNAG_03216	Snf101	0	0	0	0	0	0	0	0	0	0	0	0	0	0	-1	-1	0	0	0	0	0	0	0	0	0	0	0	0	0	-1
CNAG_03258	Tpk202a	0	0	0	0	0	0	0	0	0	0	0	0	0	0	0	0	0	0	0	0	0	0	0	0	0	0	-1	0	0	0
CNAG_03290	Kic102	0	0	0	0	3	0	0	3	0	0	1	0	0	0	0	0	0	0	0	0	0	0	-1	-1	-1	0	-1	-1	0	1
CNAG_03355	Tco4	0	0	0	0	0	0	0	2	0	-1	0	0	0	0	-2	1	0	0	0	0	0	0	0	0	-1	0	1	0	0	-1
CNAG_03367	Urk1	0	0	0	-1	0	0	0	0	0	0	0	0	0	0	0	0	0	-1	0	0	0	0	0	0	0	0	0	0	2	0
CNAG_03369	Swe102	0	-1	0	-2	0	0	0	-2	-2	-1	0	0	0	0	-1	0	0	-2	0	-2	2	0	0	0	0	-1	1	0	0	-3
CNAG_03567	Cbk1	-1	-1	-3	-3	0	-3	0	-2	-1	-3	-1	-1	-3	0	-1	-1	0	1	-1	-2	-1	-1	-1	-3	-3	-3	-2	-3	-1	0
CNAG_03592	Thi20	0	0	0	0	1	0	-1	-1	0	-1	-1	0	-1	0	0	0	0	0	0	0	0	0	0	0	0	0	0	0	0	0
CNAG_03670	Ire1	0	-1	-3	-3	0	-2	-2	0	0	0	0	0	0	0	-2	-1	0	0	-1	-2	-3	-3	0	-3	-3	-1	-1	-2	-2	-2
CNAG_03796	Env7	0	0	0	0	-1	0	0	1	0	0	0	0	0	0	0	0	0	0	0	0	0	0	0	0	0	0	0	0	0	0
CNAG_03811	Irk5	0	0	0	0	0	-3	3	3	0	0	0	0	0	0	1	0	-1	0	0	0	0	0	0	0	0	-2	-2	0	1	3
CNAG_03843	Ark1	0	0	0	0	0	-1	3	0	-1	-2	0	-1	-3	0	0	0	0	-1	0	0	0	0	0	0	0	0	-1	0	0	0
CNAG_03946	Gal101	0	0	0	0	-1	0	-1	0	0	-1	0	1	0	1	0	0	0	0	0	-3	0	0	-1	0	0	0	0	0	0	0
CNAG_04040	Fpk1	0	0	0	0	-2	0	0	0	0	0	0	0	0	0	1	-1	-1	0	0	0	0	0	0	0	0	1	0	0	0	0
CNAG_04108	Pkp2	0	0	0	0	0	-1	0	0	0	0	0	0	0	0	0	0	0	0	0	0	0	0	0	0	0	0	0	0	0	-1
CNAG_04162	Pka2	0	0	0	0	0	-1	0	0	0	-1	0	0	0	0	0	0	0	-1	0	0	0	-1	0	0	0	0	-1	0	0	0
CNAG_04191	Cex1	0	-1	0	0	-2	0	-2	0	0	0	0	0	0	0	0	-1	0	0	0	0	-3	-3	-1	-1	-1	-1	0	-1	0	-1
CNAG_04197	Yak1	0	0	0	0	0	0	0	-3	0	0	0	0	0	0		1	2		0	0	2	-1	0	0	-1	0	0	1	0	-3
CNAG_04215	Met3	-1	0	-1	-1	-3	-1	1	-2	-2	-2	0	-1	-1	0	0	-3	1	1	-2	-2	3	-2	-1	-2	-2	-1	0	-1	-1	-2
CNAG_04221	Fbp26	-1	-1	0	-1	-3	-3	0	0	0	-1	-1	0	-1	-1	-3	0	-2	0	-1	0	0	-1	0	-1	-1	-3	-2	1	-1	-1
CNAG_04230	Thi6	0	0	0	0	0	0	1	0	0	0	0	0	0	0	0	0	0	0	0	0	0	0	0	0	0	0	0	0	0	0
CNAG_04272	Cmk2	0	0	0	0	0	0	0	0	0	0	0	0	0	0	0	-1	0	1	0	0	-1	-1	0	0	0	0	0	0	0	2
CNAG_04282	Mpk2	0	0	0	0	0	0	0	3	0	0	0	0	0	0	0	0	0	0	0	0	0	0	1	0	0	-1	0	-2	0	-1
CNAG_04314	Yef1	0	0	0	0	0	0	0	0	0	0	0	0	0	0	0	-1	0	0	0	0	0	0	0	0	0	0	0	0	0	0
CNAG_04316	Utr1	-1	0	-2	-2	-1	0	2	-1	0	-1	0	0	0	0	-1	0	-2	-1	-1	-1	-2	-1	-1	0	0	-2	-1	-3	-3	0
CNAG_04408	Cki1	0	0	0	0	0	0	0	-2	0	0	0	0	0	0	0	0	1	0	0	0	0	1	0	0	0	0	0	0	1	0
CNAG_04433	Yak103	0	0	0	0	0	0	0	0	0	-1	0	0	0	-3	0	-1	1	0	0	0	0	0	0	0	0	0	0	0	0	0
CNAG_04514	Mpk1	0	-1	-1	-2	0	0	-2	1	0	-1	-1	-2	-1	-1	-1	0	0	1	-1	-2	-3	-2	-2	-3	-3	-3	-3	-3	0	-3
CNAG_04631	Rik1	0	0	0	0	0	0	0	0	0	0	0	0	0	0	0	0	0	0	0	-2	0	0	0	0	0	0	0	0	0	0
CNAG_04678	Ypk1	-1	-1	-1	-2	-3	-3	3	-3	-3	-3	-2	-3	-2	-1	-3	-1	-1	-3	-3	-1	-3	-2	0	-2	-2	-1	-3	-2	-3	0
CNAG_04755	Bck1	0	-1	-1	-3	0	-3	1	0	0	-1	0	0	-1	0	-2	-1	0	1	-1	-1	0	0	0	-3	-3	-3	-2	-2	0	-2
CNAG_04821	Pan3	0	0	0	0	0	0	-2	0	0	0	0	0	0	0	0	-2	-1	0	-1	-1	0	0	0	0	0	-1	-1	1	-1	3
CNAG_04927	Yfh701	0	0	0	0	0	0	-1	0	0	0	0	0	0	-1	0	0	0	0	0	0	0	0	0	0	0	0	0	0	0	0
CNAG_05005	Atg1	0	0	0	0	0	0	-1	0	0	0	0	0	0	0	0	0	0	0	0	0	0	0	0	0	0	0	0	0	0	0
CNAG_05063	Ssk2	0	0	0	0	3	0	3	-1	-2	-2	-1	0	0	0	2	-3	0	-2	-3	-1	-1	1	1	0	0	-3	-3	3	-2	3
CNAG_05097	Cky1	0	0	0	0	0	-2	0	0	0	0	0	0	0	0	0	0	0	0	0	0	0	0	0	0	0	0	0	0	0	0
CNAG_05104	Frk101	0	0	0	0	0	0	0	0	0	0	0	0	0	0	0	0	0	0	0	0	0	1	0	0	0	0	0	0	0	0
CNAG_05200	Bud16	0	0	0	0	0	0	0	0	0	0	0	0	0	0	0	-1	0	-1	0	0	0	0	0	0	0	0	0	0	0	0
CNAG_05216	Rad53	0	0	0	0	0	0	-1	0	0	0	0	0	0	0	0	0	1	-1	-2	-3	0	-1	-1	0	0	0	0	-1	0	0
CNAG_05220	Tlk1	0	0	0	0	0	1	0	-2	0	0	0	0	0	0	1	-1	0	0	0	0	0	0	0	0	0	0	-1	0	0	0
CNAG_05243	Xks1	0	0	0	0	0	-1	0	0	0	0	0	0	0	0	0	-1	0	0	0	0	0	-1	0	0	0	0	0	0	0	0
CNAG_05386	Pro1	0	0	-2	0	-3	-2	0	0	0	0	0	0	0	0	0	0	0	0	0	0	0	-1	0	0	0	0	0	1	0	0
CNAG_05439	Cmk1	0	0	0	-1	1	0	0	1	0	-1	0	0	0	0	0	0	0	0	0	0	0	0	0	0	0	1	0	0	0	-1
CNAG_05558	Kin4	0	0	0	0	3	0	0	0	0	-2	0	0	-3	0	0	1	0	0	0	0	1	0	-1	0	0	0	0	3	0	-1
CNAG_05590	Tco2	0	0	0	0	0	0	0	0	0	0	0	0	0	0	2	-2	0	0	0	1	0	0	0	0	0	0	-2	2	1	3
CNAG_05600	Igi1	0	0	0	-2	0	0	-2	-2	0	0	0	1	1	0	2	-1	2	-2	0	-2	-1	0	0	0	-1	0	-1	-3	1	-1
CNAG_05694	Cka1	0	-2	-1	-2	-2	-3	-2	-2	-3	-2	-2	-2	-2	-3	-3	-2	-2	-3	-2	-2	2	-3	-1	-1	-2	-3	-3	0	-3	-1
CNAG_05753	Arg5,6	0	0	-2	-3	0	0	-1	-3	0	-2	0	0	0	0	-1	-2	0	-2	-1	0	0	-1	0	0	0	-1	-3	0	1	0
CNAG_05771	Tel1	0	0	0	0	-1	0	-3	0	0	0	0	0	0	0	-1	0	0	0	-1	-1	0	0	-1	0	0	0	0	0	0	0
CNAG_05965	Irk4	0	0	0	0	0	0	-1	0	-1	0	0	0	0	0	-1	0	0	-1	-1	0	0	0	0	0	0	0	0	0	0	1
CNAG_06033	Mak3202	0	0	0	0	0	-2	0	3	0	0	0	0	0	0	0	-1	0	0	0	0	0	0	0	0	0	-1	0	0	0	0
CNAG_06051	Gal1	0	0	0	0	0	1	1	0	0	0	0	0	0	0	0	0	0	0	0	0	0	0	0	0	0	0	0	0	0	-1
CNAG_06086	Ssn3	0	0	0	0	2	-1	2	0	0	-1	0	0	0	0	0	0	0	0	0	0	-2	-2	0	0	0	-1	0	3	0	0
CNAG_06161	Vrk1	0	0	0	-1	0	0	2	0	0	0	0	0	0	0	0	1	0	0	0	-1	0	1	0	0	0	0	0	0	1	-2
CNAG_06193	Crk1	0	0	0	0	0	0	0	0	-1	-1	0	0	0	0	1	0	0	0	0	0	0	0	0	0	0	0	-2	0	-1	2
CNAG_06278	Tco7	0	0	0	0	0	-1	0	0	0	0	0	0	0	0	0	-1	0	0	0	0	0	-1	0	0	0	0	0	0	0	1
CNAG_06301	Sch9	0	0	0	1	-2	-1	2	0	2	-2	0	2	-2	0	0	-1	0	-1	-1	1	0	0	0	-3	-3	0	0	1	-3	-3
CNAG_06310	Irk7	0	0	0	0	0	0	0	0	0	0	0	0	0	0	0	0	0	1	0	0	0	0	0	0	0	0	0	0	0	0
CNAG_06366	Hrr2502	0	0	0	0	0	-1	0	0	-1	0	0	0	0	0	0	0	0	0	0	0	0	2	0	0	0	0	0	0	0	0
CNAG_06490	Snf102	0	0	0	0	1	-2	0	-1	0	1	0	0	0	0	0	0	1	0	0	0	0	0	0	0	0	0	0	-1	-2	0
CNAG_06552	Snf1	0	0	0	0	-1	-1	0	1	0	0	0	0	0	-1	0	-1	0	3	0	0	0	0	0	0	0	-2	-3	0	1	-1
CNAG_06553	Gal83	0	0	0	0	-1	0	0	3	0	-1	0	0	0	-1	0	-1	1	2	0	0	0	-1	0	0	0	-1	-3	1	1	-1
CNAG_06568	Sks1	0	0	0	0	0	-1	0	0	0	0	0	0	0	0	0	0	0	0	0	0	0	0	0	0	0	0	0	0	0	0
CNAG_06632	Abc1	0	0	0	-1	0	1	1	-2	0	0	0	0	0	0	0	-1	0	0	0	0	2	0	0	0	0	0	0	0	0	0
CNAG_06671	Ykl1	0	0	0	0	0	0	-1	1	0	0	0	0	0	0	0	1	0	0	0	0	0	0	0	0	0	0	0	0	0	0
CNAG_06697	Mps1	0	-1	-1	-2	2	-2	0	0	-1	-2	0	-1	-1	0	0	0	-1	-1	-1	-2	2	-1	-1	-1	-2	0	-1	0	-1	0
CNAG_06730	Gsk3	2	-2	0	-2	-3	-3	3	-2	-1	-1	-1	-1	-1	-1	-2	-1	-2	-2	-2	-2	0	-3	-1	0	0	-2	-1	-2	-3	-3
CNAG_06809	Iks1	0	0	0	0	0	0	2	0	0	-1	-1	1	0	0	0	1	0	0	0	-1	0	0	0	0	0	0	0	0	0	0
CNAG_06980	Ste11	0	0	0	0	-3	0	0	2	0	0	0	0	0	0	0	0	0	0	0	0	0	0	2	0	0	0	0	1	0	0
CNAG_07359	Irk1	0	0	0	0	0	0	0	0	0	0	0	0	0	0	0	-1	2	0	0	0	0	0	-1	0	0	0	0	0	0	-1
CNAG_07372	Oxk1	0	0	-1	0	0	-2	0	0	1	0	0	0	0	0	-2	0	-1	0	0	1	2	-1	1	0	0	-1	0	0	0	-1
CNAG_07580	Trm7	0	0	0	0	0	0	0	1	0	0	0	0	0	0	1	0	0	-1	0	0	2	0	0	0	0	0	0	0	0	0
CNAG_07667	Sat4	0	0	0	0	0	0	0	0	0	0	1	0	0	1	0	1	-1	0	0	2	0	-1	0	0	0	-2	0	2	1	-1
CNAG_07744	Pik1	0	0	-1	-3	0	0	0	-1	-3	-3	-1	-2	-1	-1	-1	0	2	-3	0	-1	-1	-1	-1	-1	-1	-3	-1	-1	0	-1
CNAG_07779	Tda10	0	0	0	0	0	0	2	0	0	0	0	0	0	0	0	0	0	0	0	0	0	0	0	0	0	0	0	0	0	0
CNAG_08022	Pho85	0	0	0	0	0	0	-1	0	0	0	1	0	0	0	0	1	0	0	0	0	0	0	0	0	0	0	0	0	0	0	N/A	N/A	N/A	N/A	N/A	N/A

## Sheet: Heat Map (inconsistency)
Supplementary Data 4. Complete phenome heat map of Cryptococcus neoformans kinases (inter-isolate inconsistency)
H99 lD	Name	Strain number	T25	T30	T37	T39	MAT	MEL	CAP	URE	KCR	NCR	SBR	KCS	NCS	SBS	DIA	HPX	MD	TBH	HU	MMS	TM	DTT	CDS	CFW	CR	SDS	AMB	FCZ	5FC	FDX
CNAG_01523	Hog1	YSB64
		YSB65
		YSB66
CNAG_01905	Ksp1	YSB1807
		YSB1808
		YSB1809
CNAG_02820	Pkh201	YSB1234
		YSB1235
		YSB1236
CNAG_05439	Cmk1	YSB1883
		YSB1901
		YSB1902
CNAG_05694	Cka1	YSB3051
		YSB3052
		YSB3053
CNAG_05753	Arg5,6	YSB2408
		YSB2409
		YSB2410
CNAG_04197	Yak1	YSB2040
		YSB2096
		YSB4139
