# Supplementary material for: Systematic functional analysis of kinases in the fungal pathogen Cryptococcus neoformans
Source: Nat Commun. 2016 Sep 28;7:12766. doi: 10.1038/ncomms12766 (PMC5052723; doi:10.1038/ncomms12766)
Supplement: Supplementary Data 5 — Raw data of the network analysis from Cryptonet [file ncomms12766-s6.xlsx]

## Sheet: Pathogenicity
Supplementary Data 5. Raw data of the network analysis from Cryptonet (Pathogenicity related 100 candidates for figure 5)
Rank	ORF_ID	Sc ortholog symbol	Score	Evidence	#_linked_query / #_valid_query	Linked_query	Sc ortholog GO biological process	Sc ortholog GO cellular component	Sc ortholog GO molecular function	Group	Sub-group
1	CNAG_01845	PKC1	97.24	CN-PG:0.36 CN-GN:0.22 SC-DC:0.12 SC-CC:0.08 CN-DC:0.07 CN-CC:0.06 HS-LC:0.03 SC-TS:0.03 SC-GT:0.01 SC-HT:0.01 SC-CX:0.01 SC-LC:0.00	39/63	TPK1 KIC1 CNAG_00415 YCK2 PSK2 HOG1 KIN1 MKK2 CNAG_02389 HSL1 VPS15 PKH2 SPS1 SWE1 CBK1 IRE1 CNAG_03811 FPK1 YAK1 MET3 FBP26 CNAG_04282 CNAG_04433 SLT2 YPK1 BCK1 ATG1 SSK2 CMK2 KIN4 CKA2 SSN3 SCH9 CNAG_06310 SNF1 MPS1 RIM11 SAT4 PHO85	actin filament organization;cell cycle;cytoplasmic mRNA processing body assembly;fungal-type cell wall organization;intracellular protein kinase cascade;intracellular signal transduction;peroxisome degradation;phosphorylation;protein phosphorylation;regulation of nuclear-transcribed mRNA poly(A) tail shortening;signal transduction	cytoplasm;cytoskeleton;intracellular;nucleus;plasma membrane;site of polarized growth	ATP binding;kinase activity;metal ion binding;nucleotide binding;protein kinase activity;protein kinase C activity;protein serine/threonine kinase activity;transferase activity;transferase activity, transferring phosphorus-containing groups	Actin filament organization
2	CNAG_01664	CDC28	96.96	CN-PG:0.35 CN-GN:0.25 SC-DC:0.15 CN-DC:0.08 SC-CC:0.06 CN-CC:0.04 SC-TS:0.03 SC-CX:0.02 HS-LC:0.02 SC-LC:0.01	40/63	TPK1 KIC1 CNAG_00415 YCK2 CDC7 PSK2 HOG1 KIN1 MEC1 MKK2 CNAG_02389 HSL1 PKH2 RIM15 YDR248C SPS1 SWE1 CBK1 IRE1 CNAG_03811 FPK1 YAK1 CNAG_04282 CNAG_04433 SLT2 YPK1 BCK1 ATG1 SSK2 CMK2 KIN4 CKA2 SSN3 SCH9 CNAG_06310 SNF1 MPS1 RIM11 SAT4 PHO85	7-methylguanosine mRNA capping;cell cycle;cell division;chromatin remodeling;meiotic DNA double-strand break processing;mitosis;negative regulation of double-strand break repair via nonhomologous end joining;negative regulation of meiotic cell cycle;negative regulation of mitotic cell cycle;negative regulation of sister chromatid cohesion;negative regulation of transcription, DNA-dependent;phosph…	astral microtubule;cellular bud neck;cyclin-dependent protein kinase holoenzyme complex;cytoplasm;endoplasmic reticulum;nucleus;ribosome;spindle pole body	ATP binding;cyclin-dependent protein kinase activity;histone binding;kinase activity;nucleotide binding;protein kinase activity;protein serine/threonine kinase activity;RNA polymerase II core binding;transferase activity;transferase activity, transferring phosphorus-containing groups	Cell cycle regulation
3	CNAG_05216	RAD53	93.98	CN-PG:0.48 CN-GN:0.30 SC-DC:0.09 CN-DC:0.04 SC-CC:0.03 CN-CC:0.01 SC-GT:0.01 SC-HT:0.01 SC-TS:0.01 SC-LC:0.00	40/63	TPK1 KIC1 CNAG_00415 YCK2 PSK2 HOG1 KIN1 MEC1 MKK2 CNAG_02389 HSL1 PKH2 RIM15 BUB1 CNAG_03216 SPS1 SWE1 CBK1 IRE1 CNAG_03811 FPK1 YAK1 CNAG_04282 CNAG_04433 SLT2 YPK1 BCK1 ATG1 SSK2 CMK2 KIN4 CKA2 SSN3 SCH9 CNAG_06310 SNF1 MPS1 RIM11 SAT4 PHO85	cell cycle;deoxyribonucleoside triphosphate biosynthetic process;DNA damage checkpoint;DNA repair;DNA replication initiation;nucleobase-containing compound metabolic process;phosphorylation;protein localization;protein phosphorylation;response to DNA damage stimulus	nucleus	ATP binding;DNA replication origin binding;kinase activity;nucleotide binding;protein kinase activity;protein serine/threonine kinase activity;protein serine/threonine/tyrosine kinase activity;protein tyrosine kinase activity;transferase activity;transferase activity, transferring phosphorus-containing groups	DNA damage response
4	CNAG_01285	IPL1	93.23	CN-PG:0.43 CN-GN:0.28 SC-DC:0.18 CN-DC:0.09 HS-LC:0.01 SC-CC:0.01 CN-CX:0.00 SC-CX:0.00	38/63	TPK1 KIC1 CNAG_00415 YCK2 PSK2 HOG1 KIN1 MKK2 CNAG_02389 HSL1 PKH2 RIM15 BUB1 SPS1 SWE1 CBK1 IRE1 CNAG_03811 FPK1 YAK1 CNAG_04282 CNAG_04433 SLT2 YPK1 BCK1 ATG1 SSK2 CMK2 KIN4 CKA2 SSN3 SCH9 CNAG_06310 SNF1 MPS1 RIM11 SAT4 PHO85	attachment of spindle microtubules to kinetochore;cell cycle;chromosome segregation;homologous chromosome segregation;meiotic sister chromatid segregation;mitotic spindle disassembly;phosphorylation;protein phosphorylation;regulation of cytokinesis;spindle checkpoint	chromosome;chromosome passenger complex;chromosome, centromeric region;condensed chromosome kinetochore;condensed nuclear chromosome kinetochore;cytoplasm;cytoskeleton;kinetochore;kinetochore microtubule;microtubule;nucleus;spindle;spindle microtubule;spindle midzone	ATP binding;kinase activity;nucleotide binding;protein kinase activity;protein serine/threonine kinase activity;transferase activity;transferase activity, transferring phosphorus-containing groups	Cell cycle regulation	Attachment of spindle microtubules to kinetochore
5	CNAG_04148	KIN3	90.85	CN-PG:0.40 CN-GN:0.29 SC-DC:0.15 CN-DC:0.09 SC-CC:0.04 CN-CX:0.01 SC-GT:0.01 SC-HT:0.01	37/63	TPK1 KIC1 CNAG_00415 YCK2 PSK2 HOG1 KIN1 MKK2 CNAG_02389 HSL1 PKH2 BUB1 SPS1 SWE1 CBK1 IRE1 CNAG_03811 FPK1 YAK1 CNAG_04282 CNAG_04433 SLT2 YPK1 BCK1 ATG1 SSK2 CMK2 KIN4 CKA2 SSN3 SCH9 CNAG_06310 SNF1 MPS1 RIM11 SAT4 PHO85	chromosome segregation;phosphorylation;protein phosphorylation	cellular_component	ATP binding;kinase activity;nucleotide binding;protein kinase activity;protein serine/threonine kinase activity;transferase activity;transferase activity, transferring phosphorus-containing groups	DNA damage response	Chromosome segregation
6	CNAG_03167	CHK1	86.99	CN-PG:0.45 SC-DC:0.20 CN-GN:0.15 CN-DC:0.10 HS-LC:0.03 SC-CC:0.03 SC-LC:0.02 SC-TS:0.01 SC-GT:0.01 SC-HT:0.01	39/63	TPK1 KIC1 CNAG_00415 YCK2 CDC7 PSK2 HOG1 KIN1 MEC1 MKK2 CNAG_02389 HSL1 PKH2 YDR248C SPS1 SWE1 CBK1 IRE1 CNAG_03811 FPK1 YAK1 CNAG_04282 CNAG_04433 SLT2 YPK1 BCK1 ATG1 SSK2 CMK2 KIN4 CKA2 SSN3 SCH9 CNAG_06310 SNF1 MPS1 RIM11 SAT4 PHO85	cell cycle;DNA damage checkpoint;phosphorylation;protein phosphorylation;replication fork protection;response to DNA damage stimulus	nucleus	ATP binding;kinase activity;nucleotide binding;protein kinase activity;protein serine/threonine kinase activity;transferase activity;transferase activity, transferring phosphorus-containing groups	DNA damage response
7	CNAG_00130	RCK2	85.37	CN-PG:0.44 CN-GN:0.24 SC-DC:0.20 CN-DC:0.03 SC-CC:0.03 CN-CX:0.02 SC-LC:0.02 SC-TS:0.01 CN-CC:0.01 SC-CX:0.00	37/63	TPK1 KIC1 CNAG_00415 YCK2 PSK2 HOG1 KIN1 MKK2 CNAG_02389 HSL1 PKH2 RIM15 SPS1 SWE1 CBK1 IRE1 CNAG_03811 FPK1 YAK1 CNAG_04282 CNAG_04433 SLT2 YPK1 BCK1 ATG1 SSK2 CMK2 KIN4 CKA2 SSN3 SCH9 CNAG_06310 SNF1 MPS1 RIM11 SAT4 PHO85	cellular response to oxidative stress;osmosensory signaling pathway;phosphorylation;protein phosphorylation;regulation of meiosis	cytoplasm	ATP binding;calmodulin binding;kinase activity;nucleotide binding;protein kinase activity;protein serine/threonine kinase activity;transferase activity;transferase activity, transferring phosphorus-containing groups	Stress response and signal transduction
8	CNAG_06445	KIN28	84.82	CN-PG:0.42 CN-GN:0.25 SC-DC:0.19 CN-DC:0.10 SC-CC:0.03 SC-TS:0.01	37/63	TPK1 KIC1 CNAG_00415 YCK2 PSK2 HOG1 KIN1 MKK2 CNAG_02389 HSL1 PKH2 RIM15 SPS1 SWE1 CBK1 IRE1 CNAG_03811 FPK1 YAK1 CNAG_04282 CNAG_04433 SLT2 YPK1 BCK1 ATG1 SSK2 CMK2 KIN4 CKA2 SSN3 SCH9 CNAG_06310 SNF1 MPS1 RIM11 SAT4 PHO85	7-methylguanosine mRNA capping;cell cycle;cell division;phosphorylation;phosphorylation of RNA polymerase II C-terminal domain;phosphorylation of RNA polymerase II C-terminal domain serine 5 residues involved in recruitment of mRNA capping enzyme to RNA polymerase II holoenzyme complex;positive regulation of transcription from RNA polymerase II promoter;protein phosphorylation;regulation of trans…	holo TFIIH complex;nucleus;TFIIK complex	ATP binding;core RNA polymerase binding transcription factor activity;cyclin-dependent protein kinase activating kinase activity;kinase activity;nucleotide binding;protein kinase activity;protein serine/threonine kinase activity;RNA polymerase II carboxy-terminal domain kinase activity;transferase activity;transferase activity, transferring phosphorus-containing groups	Regulation of transcription
9	CNAG_02194	DBF20	82.39	CN-PG:0.41 CN-GN:0.25 SC-DC:0.17 CN-DC:0.07 SC-TS:0.03 SC-LC:0.03 CN-CC:0.01 SC-CX:0.01 SC-GT:0.01 SC-HT:0.01 SC-CC:0.01	36/63	TPK1 KIC1 CNAG_00415 YCK2 PSK2 HOG1 KIN1 MKK2 CNAG_02389 HSL1 PKH2 RIM15 SPS1 SWE1 CBK1 IRE1 CNAG_03811 FPK1 YAK1 CNAG_04282 SLT2 YPK1 BCK1 ATG1 SSK2 CMK2 KIN4 CKA2 SSN3 SCH9 CNAG_06310 SNF1 MPS1 RIM11 SAT4 PHO85	barrier septum assembly involved in cell cycle cytokinesis;cytokinesis after mitosis;exit from mitosis;phosphorylation;protein phosphorylation;regulation of mRNA catabolic process	cellular bud neck;cytoplasm;spindle pole body	ATP binding;kinase activity;nucleotide binding;protein kinase activity;protein serine/threonine kinase activity;transferase activity;transferase activity, transferring phosphorus-containing groups	Cell cycle regulation	Nuclear division
10	CNAG_05484	na	81.55	CN-PG:0.56 CN-GN:0.35 CN-DC:0.06 HS-LC:0.03 CN-CX:0.01	38/63	TPK1 KIC1 CNAG_00415 YCK2 PSK2 HOG1 KIN1 MKK2 CNAG_02389 HSL1 PKH2 RIM15 CNAG_03216 SPS1 SWE1 CBK1 IRE1 CNAG_03811 FPK1 YAK1 CNAG_04282 CNAG_04433 SLT2 YPK1 BCK1 ATG1 SSK2 CMK2 KIN4 CKA2 SSN3 SCH9 CNAG_06310 SNF1 MPS1 RIM11 SAT4 PHO85	na	na	na	Other kinases of unknown cellular role
11	CNAG_02531	FUS3	80.88	CN-PG:0.38 CN-GN:0.30 SC-DC:0.12 SC-CC:0.07 CN-DC:0.05 SC-LC:0.04 HS-LC:0.02 SC-TS:0.01 SC-GT:0.01 SC-HT:0.01	37/63	TPK1 KIC1 CNAG_00415 YCK2 PSK2 HOG1 KIN1 MKK2 CNAG_02389 HSL1 PKH2 RIM15 SPS1 SWE1 CBK1 IRE1 CNAG_03811 FPK1 YAK1 CNAG_04282 CNAG_04433 SLT2 YPK1 BCK1 ATG1 SSK2 CMK2 KIN4 CKA2 SSN3 SCH9 CNAG_06310 SNF1 MPS1 RIM11 SAT4 PHO85	cell cycle;cell cycle arrest;cell division;conjugation;invasive growth in response to glucose limitation;MAPK cascade;mitosis;negative regulation of MAPK cascade;negative regulation of transposition, RNA-mediated;pheromone-dependent signal transduction involved in conjugation with cellular fusion;phosphorylation;protein phosphorylation	cytoplasm;mating projection tip;mitochondrion;nucleus;periplasmic space	ATP binding;kinase activity;MAP kinase activity;nucleotide binding;protein kinase activity;protein serine/threonine kinase activity;transferase activity;transferase activity, transferring phosphorus-containing groups	Cell cycle regulation	Inhibits invasive growth during mating
12	CNAG_01907	CDC5	80.59	CN-PG:0.52 CN-GN:0.27 SC-DC:0.10 SC-CC:0.04 HS-LC:0.01 SC-GT:0.01 SC-HT:0.01 SC-TS:0.01 SC-CX:0.01 CN-CX:0.01 CN-CC:0.01	37/63	TPK1 KIC1 CNAG_00415 YCK2 PSK2 HOG1 KIN1 MKK2 CNAG_02389 HSL1 PKH2 BUB1 SPS1 SWE1 CBK1 IRE1 CNAG_03811 FPK1 MET3 CNAG_04282 CNAG_04433 SLT2 YPK1 BCK1 ATG1 SSK2 CMK2 KIN4 CKA2 SSN3 SCH9 CNAG_06310 SNF1 MPS1 RIM11 SAT4 PHO85	cell cycle;cell division;mitosis;phosphorylation;positive regulation of spindle pole body separation;protein phosphorylation;resolution of meiotic recombination intermediates;spindle assembly involved in meiosis;synaptonemal complex disassembly	cellular bud neck;nucleus;spindle pole	ATP binding;kinase activity;nucleotide binding;protein kinase activity;protein serine/threonine kinase activity;transferase activity;transferase activity, transferring phosphorus-containing groups	Cell cycle regulation
13	CNAG_05970	STE20	80.41	CN-PG:0.49 CN-GN:0.23 SC-DC:0.11 SC-CC:0.08 HS-LC:0.03 CN-CC:0.02 CN-CX:0.02 SC-TS:0.01 SC-LC:0.01	37/63	TPK1 KIC1 CNAG_00415 YCK2 PSK2 HOG1 KIN1 MKK2 CNAG_02389 HSL1 PKH2 CNAG_03216 SPS1 SWE1 CBK1 IRE1 CNAG_03811 FPK1 YAK1 CNAG_04282 CNAG_04433 SLT2 YPK1 BCK1 ATG1 SSK2 CMK2 KIN4 CKA2 SSN3 SCH9 CNAG_06310 SNF1 MPS1 RIM11 SAT4 PHO85	activation of MAPKKK activity;cell cycle;cellular bud site selection;cellular response to heat;invasive growth in response to glucose limitation;negative regulation of gene expression;osmosensory signaling pathway via Sho1 osmosensor;pheromone-dependent signal transduction involved in conjugation with cellular fusion;phosphorylation;positive regulation of apoptotic process;protein phosphorylation…	cytoplasm;incipient cellular bud site;mating projection tip;nucleus;plasma membrane	ATP binding;histone serine kinase activity;kinase activity;MAP kinase kinase kinase kinase activity;nucleotide binding;protein kinase activity;protein serine/threonine kinase activity;transferase activity;transferase activity, transferring phosphorus-containing groups	Stress response and signal transduction	Stress response and signal transduction
14	CNAG_00769	PBS2	80.39	CN-PG:0.32 CN-GN:0.22 SC-DC:0.13 SC-GT:0.06 SC-HT:0.06 SC-CC:0.05 CN-CC:0.05 HS-LC:0.03 SC-LC:0.02 SC-TS:0.02 CN-CX:0.02	36/63	TPK1 KIC1 CNAG_00415 YCK2 PSK2 HOG1 KIN1 MKK2 CNAG_02389 HSL1 PKH2 SPS1 CBK1 IRE1 CNAG_03811 FPK1 YAK1 CNAG_04282 CNAG_04433 SLT2 YPK1 BCK1 ATG1 SSK2 CMK2 KIN4 CKA2 SSN3 SCH9 CNAG_06310 SNF1 SIP2 MPS1 RIM11 SAT4 PHO85	actin filament organization;activation of MAPK activity involved in osmosensory signaling pathway;cellular response to heat;hyperosmotic response;MAPK import into nucleus involved in osmosensory signaling pathway;osmosensory signaling pathway;phosphorylation;protein phosphorylation;response to antibiotic	cellular bud neck;cellular bud tip;cytoplasm	ATP binding;kinase activity;MAP kinase kinase activity;MAP-kinase scaffold activity;nucleotide binding;protein kinase activity;protein serine/threonine kinase activity;protein tyrosine kinase activity;transferase activity;transferase activity, transferring phosphorus-containing groups	Stress response and signal transduction
15	CNAG_06845	CDC15	80.34	CN-PG:0.58 CN-GN:0.30 CN-DC:0.11	36/63	TPK1 KIC1 CNAG_00415 YCK2 PSK2 HOG1 KIN1 MKK2 CNAG_02389 HSL1 PKH2 RIM15 SPS1 SWE1 CBK1 IRE1 CNAG_03811 FPK1 YAK1 CNAG_04282 SLT2 YPK1 BCK1 ATG1 SSK2 CMK2 KIN4 CKA2 SSN3 SCH9 CNAG_06310 SNF1 MPS1 RIM11 SAT4 PHO85	cell cycle;cell division;cytokinesis;meiotic anaphase II;mitosis;phosphorylation;protein phosphorylation;regulation of exit from mitosis	cellular bud neck;cytoplasm;cytoskeleton;spindle pole;spindle pole body	ATP binding;kinase activity;nucleotide binding;protein kinase activity;protein serine/threonine kinase activity;transferase activity;transferase activity, transferring phosphorus-containing groups	Cell cycle regulation
16	CNAG_07408	CLA4	79.39	CN-PG:0.56 CN-GN:0.33 SC-GT:0.04 SC-HT:0.04 CN-CC:0.02 SC-DC:0.01 SC-CX:0.00	38/63	TPK1 KIC1 CNAG_00415 YCK2 PSK2 HOG1 KIN1 MKK2 CNAG_02389 HSL1 PKH2 RIM15 SPS1 SWE1 CBK1 IRE1 CNAG_03811 FPK1 YAK1 CNAG_04282 CNAG_04433 SLT2 YPK1 BCK1 ATG1 SSK2 CMK2 KIN4 CKA2 SSN3 SCH9 CNAG_06310 SNF1 SIP2 MPS1 RIM11 SAT4 PHO85	budding cell apical bud growth;cytokinesis;establishment of cell polarity;negative regulation of gene expression;phosphorylation;protein phosphorylation;regulation of exit from mitosis;response to pheromone;Rho protein signal transduction;septin ring organization;sterol import;vacuole inheritance	cellular bud;fungal-type vacuole;nucleus	ATP binding;kinase activity;nucleotide binding;phospholipid binding;protein kinase activity;protein serine/threonine kinase activity;transferase activity;transferase activity, transferring phosphorus-containing groups	Stress response and signal transduction	Rho protein signal transduction
17	CNAG_04162	na	79.29	CN-PG:0.56 CN-GN:0.31 CN-DC:0.13	35/63	TPK1 KIC1 CNAG_00415 PSK2 HOG1 KIN1 MKK2 CNAG_02389 HSL1 PKH2 RIM15 SPS1 SWE1 CBK1 IRE1 CNAG_03811 FPK1 CNAG_04282 CNAG_04433 SLT2 YPK1 BCK1 ATG1 SSK2 CMK2 KIN4 CKA2 SSN3 SCH9 CNAG_06310 SNF1 MPS1 RIM11 SAT4 PHO85	na	na	na	Other kinases of unknown cellular role
18	CNAG_06490	YPL150W	77.9	CN-PG:0.39 CN-GN:0.24 SC-DC:0.15 CN-DC:0.10 SC-CX:0.04 SC-LC:0.03 SC-TS:0.02 SC-GT:0.01 SC-HT:0.01	35/63	TPK1 KIC1 CNAG_00415 YCK2 PSK2 HOG1 KIN1 MKK2 CNAG_02389 HSL1 VPS15 PKH2 SPS1 CBK1 IRE1 CNAG_03811 FPK1 YAK1 CNAG_04282 SLT2 YPK1 BCK1 ATG1 SSK2 CMK2 KIN4 CKA2 SSN3 SCH9 CNAG_06310 SNF1 MPS1 RIM11 SAT4 PHO85	phosphorylation;protein phosphorylation	cellular_component	ATP binding;kinase activity;nucleotide binding;protein kinase activity;protein serine/threonine kinase activity;transferase activity;transferase activity, transferring phosphorus-containing groups	Other kinases of unknown cellular role
19	CNAG_04118	CTK1	77.68	CN-PG:0.51 CN-GN:0.35 CN-DC:0.12 HS-HT:0.02	37/63	TPK1 KIC1 CNAG_00415 YCK2 PSK2 HOG1 KIN1 MKK2 CNAG_02389 HSL1 PKH2 RIM15 SPS1 SWE1 CBK1 IRE1 CNAG_03811 FPK1 YAK1 CNAG_04282 CNAG_04433 SLT2 YPK1 BCK1 ATG1 SSK2 CMK2 KIN4 CKA2 SSN3 SCH9 CNAG_06310 SNF1 MPS1 RIM11 SAT4 PHO85	mRNA 3\'-end processing;mRNA processing;peptidyl-serine phosphorylation;phosphorylation;phosphorylation of RNA polymerase II C-terminal domain;positive regulation of DNA-dependent transcription, elongation;positive regulation of transcription from RNA polymerase I promoter;positive regulation of translational fidelity;protein phosphorylation;response to DNA damage stimulus;response to stress;tran…	carboxy-terminal domain protein kinase complex;cytoplasm;nucleolus;nucleoplasm;nucleus;polysome	ATP binding;cyclin-dependent protein kinase activity;kinase activity;nucleotide binding;protein kinase activity;protein serine/threonine kinase activity;RNA polymerase II carboxy-terminal domain kinase activity;transferase activity;transferase activity, transferring phosphorus-containing groups	Regulation of transcription	Phosphorylates both RNA pol II subunit Rpo21p
20	CNAG_03171	na	76.91	CN-PG:0.36 CN-GN:0.28 SC-DC:0.17 SC-CC:0.06 SC-LC:0.04 SC-GT:0.03 SC-HT:0.03 SC-TS:0.02 SC-CX:0.00	38/63	TPK1 KIC1 CNAG_00415 YCK2 PSK2 HOG1 KIN1 MEC1 MKK2 CNAG_02389 HSL1 PKH2 BUB1 SPS1 SWE1 CBK1 IRE1 CNAG_03811 FPK1 YAK1 MET3 CNAG_04282 CNAG_04433 SLT2 YPK1 BCK1 ATG1 SSK2 CMK2 KIN4 CKA2 SSN3 SCH9 SNF1 MPS1 RIM11 SAT4 PHO85	na	na	na	Other kinases of unknown cellular role
21	CNAG_02511	na	76.05	CN-PG:0.44 CN-GN:0.33 CN-DC:0.05 SC-DC:0.05 SC-CC:0.05 HS-LC:0.03 CN-CC:0.02 SC-LC:0.01 SC-TS:0.01	36/63	TPK1 KIC1 CNAG_00415 YCK2 PSK2 HOG1 KIN1 MKK2 CNAG_02389 HSL1 PKH2 SPS1 SWE1 CBK1 IRE1 CNAG_03811 FPK1 YAK1 CNAG_04282 CNAG_04433 SLT2 YPK1 BCK1 ATG1 SSK2 CMK2 KIN4 CKA2 SSN3 SCH9 CNAG_06310 SNF1 MPS1 RIM11 SAT4 PHO85	na	na	na	Other kinases of unknown cellular role
22	CNAG_06568	SKS1	75.87	CN-PG:0.52 SC-DC:0.24 CN-GN:0.15 SC-LC:0.05 CN-CX:0.02 SC-TS:0.01 SC-CX:0.00	35/63	TPK1 KIC1 CNAG_00415 YCK2 PSK2 HOG1 KIN1 MKK2 HSL1 PKH2 SPS1 SWE1 CBK1 IRE1 CNAG_03811 FPK1 CNAG_04282 UTR1 CNAG_04433 SLT2 YPK1 BCK1 ATG1 SSK2 CMK2 KIN4 CKA2 SSN3 SCH9 CNAG_06310 SNF1 MPS1 RIM11 SAT4 PHO85	glucose transport;phosphorylation;positive regulation of transcription from RNA polymerase II promoter;protein phosphorylation;response to glucose stimulus	cytoplasm;nucleus	ATP binding;kinase activity;nucleotide binding;protein kinase activity;protein serine/threonine kinase activity;transferase activity;transferase activity, transferring phosphorus-containing groups	Protein/organelle transport and trafficking	Glucose transport	-
23	CNAG_00683	KNS1	75.16	CN-PG:0.30 CN-GN:0.26 SC-DC:0.19 CN-DC:0.10 SC-CC:0.09 CN-CX:0.02 SC-TS:0.01 SC-CX:0.01 SC-LC:0.01	36/63	TPK1 KIC1 CNAG_00415 YCK2 PSK2 HOG1 KIN1 MKK2 HSL1 PKH2 RIM15 SPS1 SWE1 CBK1 IRE1 CNAG_03811 FPK1 YAK1 CNAG_04282 CNAG_04433 SLT2 YPK1 BCK1 ATG1 SSK2 CMK2 KIN4 CKA2 SSN3 SCH9 CNAG_06310 SNF1 MPS1 RIM11 SAT4 PHO85	negative regulation of transcription from RNA polymerase III promoter;phosphorylation;protein autophosphorylation;protein phosphorylation	cytoplasm;nucleus	ATP binding;kinase activity;nucleotide binding;protein kinase activity;protein serine/threonine kinase activity;protein serine/threonine/tyrosine kinase activity;protein tyrosine kinase activity;transferase activity;transferase activity, transferring phosphorus-containing groups	Regulation of transcription
24	CNAG_05549	SGV1	72.73	CN-PG:0.43 SC-DC:0.23 CN-GN:0.19 CN-DC:0.12 SC-GT:0.01 SC-HT:0.01 SC-CC:0.00	36/63	TPK1 KIC1 CNAG_00415 YCK2 PSK2 HOG1 KIN1 MKK2 CNAG_02389 HSL1 PKH2 BUB1 SPS1 SWE1 CBK1 IRE1 CNAG_03811 FPK1 YAK1 CNAG_04282 SLT2 YPK1 BCK1 ATG1 SSK2 CMK2 KIN4 CKA2 SSN3 SCH9 CNAG_06310 SNF1 MPS1 RIM11 SAT4 PHO85	cell cycle;phosphorylation;phosphorylation of RNA polymerase II C-terminal domain;positive regulation of histone H3-K4 methylation;protein phosphorylation;transcription, DNA-dependent	cyclin-dependent protein kinase holoenzyme complex;nucleus	ATP binding;cyclin-dependent protein kinase activity;kinase activity;nucleotide binding;protein kinase activity;protein serine/threonine kinase activity;RNA polymerase II carboxy-terminal domain kinase activity;transferase activity;transferase activity, transferring phosphorus-containing groups	Regulation of transcription
25	CNAG_01730	STE7	71.14	CN-PG:0.60 CN-GN:0.33 CN-CC:0.04 HS-LC:0.03	37/63	TPK1 KIC1 CNAG_00415 YCK2 PSK2 HOG1 KIN1 MKK2 CNAG_02389 HSL1 PKH2 RIM15 SPS1 SWE1 CBK1 IRE1 CNAG_03811 FPK1 YAK1 CNAG_04282 CNAG_04433 SLT2 YPK1 BCK1 ATG1 SSK2 CMK2 KIN4 CKA2 SSN3 SCH9 CNAG_06310 SNF1 MPS1 RIM11 SAT4 PHO85	activation of MAPK activity involved in conjugation with cellular fusion;invasive growth in response to glucose limitation;MAPK cascade involved in cell wall biogenesis;MAPK cascade involved in conjugation with cellular fusion;phosphorylation;protein phosphorylation;pseudohyphal growth;regulation of transposition, RNA-mediated;response to pheromone;signal transduction involved in filamentous grow…	cytoplasm;mating projection tip	ATP binding;kinase activity;MAP kinase kinase activity;nucleotide binding;protein kinase activity;protein serine/threonine kinase activity;transferase activity;transferase activity, transferring phosphorus-containing groups	Stress response and signal transduction	Pheromone response
26	CNAG_07427	HRR25	70.61	CN-PG:0.39 CN-GN:0.34 SC-DC:0.18 SC-CC:0.03 SC-LC:0.02 SC-GT:0.01 SC-HT:0.01 SC-TS:0.01 SC-CX:0.01	36/63	TPK1 KIC1 CNAG_00415 YCK2 PSK2 HOG1 KIN1 MKK2 HSL1 PKH2 RIM15 SPS1 SWE1 CBK1 IRE1 CNAG_03811 FPK1 YAK1 CNAG_04282 CNAG_04433 SLT2 YPK1 BCK1 ATG1 SSK2 CMK2 KIN4 CKA2 SSN3 SCH9 CNAG_06310 SNF1 MPS1 RIM11 SAT4 PHO85	attachment of spindle microtubules to kinetochore involved in homologous chromosome segregation;DNA repair;ER to Golgi vesicle-mediated transport;mitosis;phosphorylation;protein phosphorylation;response to DNA damage stimulus;ribosomal small subunit biogenesis;tRNA wobble uridine modification	cellular bud neck;cellular bud tip;chromosome, centromeric region;cytoplasm;monopolin complex;nucleolus;nucleoplasm;nucleus;plasma membrane;spindle pole body	ATP binding;kinase activity;nucleotide binding;protein kinase activity;protein serine/threonine kinase activity;transferase activity;transferase activity, transferring phosphorus-containing groups	DNA damage response
27	CNAG_05274	na	70.06	CN-PG:0.67 CN-GN:0.30 HS-LC:0.02 CN-CX:0.01	36/63	TPK1 KIC1 CNAG_00415 YCK2 PSK2 HOG1 KIN1 MKK2 CNAG_02389 HSL1 PKH2 SPS1 SWE1 CBK1 IRE1 CNAG_03811 FPK1 YAK1 CNAG_04282 CNAG_04433 SLT2 YPK1 BCK1 ATG1 SSK2 CMK2 KIN4 CKA2 SSN3 SCH9 CNAG_06310 SNF1 MPS1 RIM11 SAT4 PHO85	na	na	na	Other kinases of unknown cellular role
28	CNAG_06671	na	68.98	CN-PG:0.60 CN-GN:0.38 CN-CX:0.02	36/63	TPK1 KIC1 CNAG_00415 YCK2 PSK2 HOG1 KIN1 MKK2 CNAG_02389 HSL1 PKH2 RIM15 SPS1 SWE1 CBK1 IRE1 CNAG_03811 FPK1 YAK1 CNAG_04282 SLT2 YPK1 BCK1 ATG1 SSK2 CMK2 KIN4 CKA2 SSN3 SCH9 CNAG_06310 SNF1 MPS1 RIM11 SAT4 PHO85	na	na	na	Other kinases of unknown cellular role
29	CNAG_04272	na	68.95	CN-PG:0.65 CN-GN:0.28 CN-DC:0.07	37/63	TPK1 KIC1 CNAG_00415 YCK2 PSK2 HOG1 KIN1 MKK2 CNAG_02389 HSL1 PKH2 CNAG_03216 SPS1 SWE1 CBK1 IRE1 CNAG_03811 FPK1 YAK1 CNAG_04282 CNAG_04433 SLT2 YPK1 BCK1 ATG1 SSK2 CMK2 KIN4 CKA2 SSN3 SCH9 CNAG_06310 SNF1 MPS1 RIM11 SAT4 PHO85	na	na	na	Other kinases of unknown cellular role
30	CNAG_06174	GCN2	68.87	CN-PG:0.57 CN-GN:0.36 SC-TS:0.03 CN-CX:0.02 SC-DC:0.02 SC-LC:0.01	37/63	TPK1 KIC1 CNAG_00415 YCK2 PSK2 HOG1 KIN1 MKK2 CNAG_02389 HSL1 PKH2 RIM15 SPS1 SWE1 CBK1 IRE1 CNAG_03811 FPK1 YAK1 CNAG_04282 CNAG_04433 SLT2 YPK1 BCK1 ATG1 SSK2 CMK2 KIN4 CKA2 SSN3 SCH9 CNAG_06310 SNF1 MPS1 RIM11 SAT4 PHO85	cellular amino acid biosynthetic process;DNA damage checkpoint;phosphorylation;protein phosphorylation;regulation of translational initiation;response to stress;translation	cytosolic ribosome	aminoacyl-tRNA ligase activity;ATP binding;eukaryotic translation initiation factor 2alpha kinase activity;kinase activity;ligase activity;nucleotide binding;protein homodimerization activity;protein kinase activity;protein serine/threonine kinase activity;transferase activity;transferase activity, transferring phosphorus-containing groups;tRNA binding	DNA damage response
31	CNAG_06980	STE11	67.93	CN-PG:0.70 CN-GN:0.24 CN-CC:0.06	36/63	TPK1 KIC1 CNAG_00415 YCK2 PSK2 HOG1 KIN1 MKK2 CNAG_02389 HSL1 PKH2 RIM15 SPS1 SWE1 CBK1 IRE1 CNAG_03811 FPK1 CNAG_04282 CNAG_04433 SLT2 YPK1 BCK1 ATG1 SSK2 CMK2 KIN4 CKA2 SSN3 SCH9 CNAG_06310 SNF1 MPS1 RIM11 SAT4 PHO85	activation of MAPKK activity;cellular response to heat;invasive growth in response to glucose limitation;MAPK cascade involved in cell wall biogenesis;MAPK cascade involved in osmosensory signaling pathway;osmosensory signaling pathway via Sho1 osmosensor;pheromone-dependent signal transduction involved in conjugation with cellular fusion;phosphorylation;protein phosphorylation;pseudohyphal growt…	cytoplasm	ATP binding;kinase activity;MAP kinase kinase kinase activity;nucleotide binding;protein kinase activity;protein serine/threonine kinase activity;SAM domain binding;transferase activity;transferase activity, transferring phosphorus-containing groups	Stress response and signal transduction	Pheromone response
32	CNAG_06809	IKS1	66.95	CN-PG:0.42 CN-GN:0.35 SC-DC:0.19 SC-CX:0.03 CN-CX:0.01	36/63	TPK1 KIC1 CNAG_00415 YCK2 PSK2 HOG1 KIN1 MKK2 CNAG_02389 HSL1 PKH2 SPS1 SWE1 CBK1 IRE1 CNAG_03811 FPK1 YAK1 FBP26 CNAG_04282 CNAG_04433 SLT2 YPK1 BCK1 ATG1 SSK2 CMK2 KIN4 CKA2 SSN3 SCH9 CNAG_06310 SNF1 MPS1 RIM11 PHO85	phosphorylation;protein phosphorylation	cellular_component	ATP binding;kinase activity;nucleotide binding;protein kinase activity;protein serine/threonine kinase activity;transferase activity;transferase activity, transferring phosphorus-containing groups	Stress response and signal transduction
33	CNAG_02962	na	66.35	CN-PG:0.50 CN-GN:0.34 CN-DC:0.14 CN-CX:0.01	36/63	TPK1 KIC1 CNAG_00415 YCK2 PSK2 HOG1 KIN1 MKK2 HSL1 PKH2 RIM15 SPS1 SWE1 CBK1 IRE1 CNAG_03811 FPK1 YAK1 CNAG_04282 CNAG_04433 SLT2 YPK1 BCK1 ATG1 SSK2 CMK2 KIN4 CKA2 SSN3 SCH9 CNAG_06310 SNF1 MPS1 RIM11 SAT4 PHO85	na	na	na	Other kinases of unknown cellular role
34	CNAG_00745	NPR1	65.41	CN-PG:0.42 CN-GN:0.22 SC-DC:0.20 SC-TS:0.03 SC-GT:0.03 SC-HT:0.03 CN-CX:0.03 SC-LC:0.02 CN-CC:0.01 SC-CC:0.01	35/63	TPK1 KIC1 CNAG_00415 YCK2 PSK2 HOG1 KIN1 MKK2 HSL1 PKH2 BUB1 SPS1 SWE1 CBK1 IRE1 CNAG_03811 FPK1 CNAG_04282 CNAG_04433 SLT2 YPK1 BCK1 ATG1 SSK2 CMK2 KIN4 CKA2 SSN3 SCH9 CNAG_06310 SNF1 MPS1 RIM11 SAT4 PHO85	negative regulation of endocytosis;phosphorylation;protein phosphorylation;regulation of nitrogen utilization;regulation of transmembrane transporter activity	cytoplasm;Golgi apparatus;plasma membrane	ATP binding;kinase activity;nucleotide binding;protein kinase activity;protein serine/threonine kinase activity;transferase activity;transferase activity, transferring phosphorus-containing groups	Transmembrane transport
35	CNAG_05104	na	61.14	CN-PG:0.77 CN-GN:0.23	35/63	TPK1 KIC1 CNAG_00415 YCK2 PSK2 HOG1 KIN1 MKK2 CNAG_02389 HSL1 PKH2 SPS1 SWE1 CBK1 IRE1 CNAG_03811 FPK1 YAK1 CNAG_04282 SLT2 YPK1 BCK1 ATG1 SSK2 CMK2 KIN4 CKA2 SSN3 SCH9 CNAG_06310 SNF1 MPS1 RIM11 SAT4 PHO85	na	na	na	Other kinases of unknown cellular role
36	CNAG_03796	YPL236C	53.59	CN-PG:0.47 CN-GN:0.29 SC-DC:0.23 SC-CX:0.01	34/63	TPK1 KIC1 YCK2 PSK2 HOG1 KIN1 MKK2 CNAG_02389 HSL1 PKH2 SPS1 SWE1 CBK1 IRE1 CNAG_03811 FPK1 YAK1 CNAG_04282 CNAG_04433 SLT2 YPK1 BCK1 ATG1 SSK2 CMK2 KIN4 CKA2 SSN3 SCH9 CNAG_06310 SNF1 RIM11 SAT4 PHO85	phosphorylation;protein phosphorylation;vacuolar protein processing	fungal-type vacuole membrane;membrane;vacuolar membrane;vacuole	ATP binding;kinase activity;nucleotide binding;protein kinase activity;protein serine/threonine kinase activity;transferase activity;transferase activity, transferring phosphorus-containing groups	Protein/organelle transport and trafficking	Vacuolar membrane associated
37	CNAG_03258	na	51.7	CN-PG:0.54 CN-GN:0.46	35/63	TPK1 KIC1 CNAG_00415 YCK2 PSK2 HOG1 KIN1 MKK2 HSL1 PKH2 SPS1 SWE1 CBK1 IRE1 CNAG_03811 FPK1 YAK1 CNAG_04282 CNAG_04433 SLT2 YPK1 BCK1 ATG1 SSK2 CMK2 KIN4 CKA2 SSN3 SCH9 CNAG_06310 SNF1 MPS1 RIM11 SAT4 PHO85	na	na	na	Other kinases of unknown cellular role
38	CNAG_02820	na	48.69	CN-PG:0.56 CN-GN:0.44	30/63	TPK1 KIC1 CNAG_00415 YCK2 PSK2 HOG1 KIN1 MKK2 HSL1 PKH2 SPS1 CBK1 IRE1 CNAG_03811 CNAG_04282 YPK1 BCK1 ATG1 SSK2 CMK2 KIN4 CKA2 SSN3 SCH9 CNAG_06310 SNF1 MPS1 RIM11 SAT4 PHO85	na	na	na	Other kinases of unknown cellular role
39	CNAG_01682	TOM70	48.42	CN-GN:0.93 SC-GT:0.03 SC-HT:0.03 SC-CX:0.01	28/63	TPK1 KIC1 CNAG_00415 YCK2 HOG1 KIN1 MKK2 HSL1 PKH2 RIM15 SPS1 CBK1 CNAG_03811 FPK1 YAK1 SLT2 YPK1 BCK1 ATG1 SSK2 CMK2 KIN4 SSN3 SCH9 CNAG_06310 SNF1 MPS1 SAT4	intracellular protein transport;protein import into mitochondrial inner membrane;protein import into mitochondrial matrix	integral to membrane;integral to mitochondrial outer membrane;membrane;mitochondrial outer membrane;mitochondrial outer membrane translocase complex;mitochondrion	mitochondrion targeting sequence binding;P-P-bond-hydrolysis-driven protein transmembrane transporter activity;protein channel activity	Protein/organelle transport and trafficking	intracellular protein transport
40	CNAG_04049	na	46.78	CN-GN:1.00	28/63	TPK1 KIC1 CNAG_00415 YCK2 HOG1 KIN1 MKK2 HSL1 PKH2 RIM15 SPS1 CBK1 CNAG_03811 FPK1 YAK1 SLT2 YPK1 BCK1 ATG1 SSK2 CMK2 KIN4 SSN3 SCH9 CNAG_06310 SNF1 MPS1 SAT4	na	na	na	Unknown functions	serine/threonine protein phosphatase 5 phosphatase
41	CNAG_01347	na	44.46	CN-GN:0.97 SC-CC:0.03	27/63	TPK1 CNAG_00415 YCK2 HOG1 KIN1 MKK2 HSL1 PKH2 RIM15 SPS1 CBK1 IRE1 CNAG_03811 FPK1 YAK1 SLT2 YPK1 BCK1 ATG1 SSK2 CMK2 KIN4 SSN3 CNAG_06310 SNF1 MPS1 SAT4	na	na	na	Protein folding	Co-chaperon
42	CNAG_03791	SAK1	39.5	CN-PG:0.57 CN-GN:0.24 CN-DC:0.11 CN-CX:0.08	26/63	TPK1 KIC1 CNAG_00415 PSK2 HOG1 KIN1 HSL1 CNAG_03216 SPS1 SWE1 CBK1 IRE1 CNAG_03811 FPK1 CNAG_04282 CNAG_04433 SLT2 YPK1 SSK2 CMK2 KIN4 SSN3 CNAG_06310 SNF1 RIM11 PHO85	DNA-dependent DNA replication;glucose metabolic process;phosphorylation;protein phosphorylation	cytoplasm	ATP binding;kinase activity;nucleotide binding;protein kinase activity;protein serine/threonine kinase activity;transferase activity;transferase activity, transferring phosphorus-containing groups	Metabolic process	Glucose metabolic process
43	CNAG_02028	SKY1	39.45	CN-GN:0.50 SC-DC:0.34 CN-PG:0.06 SC-GT:0.05 SC-HT:0.05	26/63	TPK1 KIC1 CNAG_00415 YCK2 HOG1 KIN1 MKK2 HSL1 PKH2 CBK1 IRE1 FPK1 CNAG_04282 CNAG_04433 SLT2 YPK1 BCK1 ATG1 SSK2 CMK2 KIN4 CKA2 SSN3 SNF1 RIM11 PHO85	cellular cation homeostasis;cellular ion homeostasis;mRNA splice site selection;phosphorylation;positive regulation of protein import into nucleus;protein phosphorylation;regulation of cell size;response to drug	cytoplasm	ATP binding;kinase activity;nucleotide binding;protein kinase activity;protein serine/threonine kinase activity;transferase activity;transferase activity, transferring phosphorus-containing groups	Cellular cation homeostasis	Cellular cation homeostasis
44	CNAG_00782	na	37.23	CN-GN:0.60 CN-PG:0.40	27/63	TPK1 KIC1 CNAG_00415 PSK2 HOG1 KIN1 MKK2 HSL1 SPS1 CBK1 CNAG_03811 FPK1 SLT2 YPK1 BCK1 ATG1 SSK2 KIN4 CKA2 SSN3 SCH9 CNAG_06310 SNF1 MPS1 RIM11 SAT4 PHO85	na	na	na	Other kinases of unknown cellular role
45	CNAG_01612	na	37.16	CN-PG:0.51 CN-GN:0.49	28/63	TPK1 KIC1 CNAG_00415 YCK2 HOG1 KIN1 MKK2 CNAG_02389 HSL1 PKH2 SPS1 CBK1 FPK1 YAK1 CNAG_04282 SLT2 YPK1 BCK1 ATG1 SSK2 SSN3 SCH9 CNAG_06310 SNF1 MPS1 RIM11 SAT4 PHO85	na	na	na	Other kinases of unknown cellular role
46	CNAG_02185	YNL022C	34.63	CN-GN:1.00	27/63	TPK1 KIC1 CNAG_00415 PSK2 HOG1 KIN1 MKK2 HSL1 PKH2 SPS1 CBK1 CNAG_03811 FPK1 YPK1 BCK1 ATG1 SSK2 CMK2 KIN4 SSN3 SCH9 CNAG_06310 SNF1 MPS1 RIM11 SAT4 PHO85	biological_process	nucleus	tRNA (cytosine-5-)-methyltransferase activity	Unknown functions	rRNA m5C methyltransferase
47	CNAG_05932	CPR6	32.83	CN-GN:0.78 SC-TS:0.15 CN-CC:0.04 SC-GT:0.02 SC-HT:0.02	24/63	TPK1 KIC1 CNAG_00415 PSK2 HOG1 MKK2 BUD32 PKH2 SPS1 CBK1 FPK1 CNAG_04282 SLT2 YPK1 BCK1 ATG1 SSK2 SSN3 SCH9 CNAG_06310 SNF1 MPS1 RIM11 PHO85	protein folding;protein peptidyl-prolyl isomerization;protein refolding	cytoplasm	isomerase activity;peptidyl-prolyl cis-trans isomerase activity;unfolded protein binding	Protein folding
48	CNAG_00287	SGT2	28.4	CN-GN:0.88 SC-TS:0.05 SC-GT:0.03 SC-HT:0.03 SC-LC:0.02	16/63	TPK1 CNAG_00415 YCK2 KIN1 MKK2 RIM15 CBK1 CNAG_03811 YAK1 YPK1 BCK1 CMK2 KIN4 SSN3 CNAG_06310 SNF1	posttranslational protein targeting to membrane;response to heat	cytoplasm;TRC complex	molecular_function	Protein folding	Posttranslational protein targeting to membrane
49	CNAG_02484	na	25.37	CN-GN:1.00	21/63	TPK1 KIC1 CNAG_00415 PSK2 HOG1 MKK2 PKH2 SPS1 CBK1 FPK1 CNAG_04282 SLT2 BCK1 ATG1 SSN3 SCH9 CNAG_06310 SNF1 MPS1 RIM11 PHO85	na	na	na	Unknown functions	peptidyl-prolyl cis-trans isomerase
50	CNAG_06193	IME2	19.83	CN-PG:0.61 CN-GN:0.27 CN-CC:0.12	16/63	TPK1 CNAG_00415 HOG1 HSL1 PKH2 SPS1 SWE1 CNAG_03811 YPK1 ATG1 SSK2 CKA2 MPS1 RIM11 SAT4 PHO85	meiosis;phosphorylation;protein phosphorylation;regulation of meiosis;sporulation resulting in formation of a cellular spore	nucleus	ATP binding;kinase activity;nucleotide binding;protein kinase activity;protein serine/threonine kinase activity;transferase activity;transferase activity, transferring phosphorus-containing groups	Cell cycle regulation	activation of meiosis
51	CNAG_05235	BMH2	19.56	HS-LC:0.30 SC-TS:0.25 SC-LC:0.20 SC-CC:0.15 SC-CX:0.04 SC-GT:0.03 SC-HT:0.03 CN-CC:0.02	13/63	TPK1 CNAG_00415 HOG1 KIN1 MEC1 HSL1 FPK1 YAK1 SLT2 CMK2 SNF1 PIK1 PHO85	ascospore formation;DNA damage checkpoint;DNA replication initiation;fungal-type cell wall chitin biosynthetic process;glycogen metabolic process;negative regulation of ubiquitin-protein ligase activity involved in mitotic cell cycle;pre-replicative complex assembly;pseudohyphal growth;Ras protein signal transduction;signal transduction involved in filamentous growth	cytoplasm;nucleus;plasma membrane	DNA replication origin binding;phosphoserine binding;protein domain specific binding	DNA damage response
52	CNAG_03486	CPR5	18.8	CN-GN:0.89 SC-TS:0.08 SC-LC:0.03	15/63	CNAG_00415 PSK2 YDR248C CBK1 FPK1 CNAG_04282 CNAG_04433 SLT2 BCK1 ATG1 SSN3 CNAG_06310 MPS1 RIM11 PHO85	biological_process;protein folding;protein peptidyl-prolyl isomerization	cytoplasm;endoplasmic reticulum;endoplasmic reticulum lumen	isomerase activity;peptide binding;peptidyl-prolyl cis-trans isomerase activity	Protein folding
53	CNAG_03409	SKN7	18.41	CN-CC:0.26 SC-CC:0.24 SC-GT:0.16 SC-HT:0.16 SC-TS:0.06 CN-PG:0.06 CN-GN:0.05	10/63	CNAG_00363 HOG1 MKK2 DAK2 IRE1 SLT2 BCK1 SSK2 CKA2 SSN3	intracellular signal transduction;regulation of cell size;regulation of transcription from RNA polymerase II promoter in response to oxidative stress;regulation of transcription, DNA-dependent;response to osmotic stress;response to singlet oxygen;response to stress;transcription, DNA-dependent;two-component signal transduction system (phosphorelay)	nucleus	DNA binding;sequence-specific DNA binding;sequence-specific DNA binding transcription factor activity;two-component response regulator activity	Stress response and signal transduction
54	CNAG_06927	na	17.88	CN-GN:1.00	15/63	CNAG_00415 PSK2 MKK2 CBK1 FPK1 CNAG_04282 SLT2 BCK1 ATG1 SSN3 SCH9 CNAG_06310 MPS1 RIM11 PHO85	na	na	na	Unknown functions	peptidyl-prolyl isomerase G (cyclophilin G)
55	CNAG_00909	SIS2	17.86	CN-GN:1.00	16/63	KIC1 CNAG_00415 PSK2 HOG1 MKK2 PKH2 SPS1 CNAG_03811 FPK1 BCK1 ATG1 SSK2 CMK2 SCH9 SAT4 PHO85	coenzyme A biosynthetic process;regulation of mitotic cell cycle;response to salt stress	cytoplasm;nucleus;phosphopantothenoylcysteine decarboxylase complex	catalytic activity;phosphopantothenoylcysteine decarboxylase activity;protein phosphatase inhibitor activity	Stress response and signal transduction	coenzyme A biosynthesis
56	CNAG_02373	VPS33	16.64	SC-GT:0.48 SC-HT:0.48 SC-CC:0.04	11/63	TPK1 HOG1 KIN1 MKK2 BUD32 BUB1 IRE1 SLT2 BCK1 SIP2 RIM11	endocytosis;Golgi to vacuole transport;piecemeal microautophagy of nucleus;protein targeting to vacuole;protein transport;regulation of SNARE complex assembly;regulation of vacuole fusion, non-autophagic;transport;vacuole fusion, non-autophagic;vacuole organization;vesicle docking;vesicle docking involved in exocytosis;vesicle fusion with vacuole;vesicle-mediated transport	CORVET complex;cytosol;fungal-type vacuole;fungal-type vacuole membrane;HOPS complex;vacuole	ATP binding;phosphatidylinositol binding	Protein/organelle transport and trafficking	Vacuolar Protein Sorting
57	CNAG_05838	RGD1	16.13	SC-GT:0.27 SC-HT:0.27 SC-CC:0.15 SC-TS:0.13 SC-LC:0.12 CN-CC:0.06	8/63	YCK2 HOG1 KIN1 MKK2 IRE1 SLT2 BCK1 PHO85	osmosensory signaling pathway;positive regulation of GTPase activity;response to acid;signal transduction	actin cortical patch;cellular bud;cytoplasm;intracellular;mating projection tip	GTPase activator activity;phosphatidylinositol-3,5-bisphosphate binding;phosphatidylinositol-3-phosphate binding;phosphatidylinositol-4,5-bisphosphate binding;phosphatidylinositol-4-phosphate binding;phosphatidylinositol-5-phosphate binding;Rho GTPase activator activity	Actin filament organization
58	CNAG_05499	SHO1	15.22	SC-CC:0.31 CN-CC:0.24 SC-GT:0.21 SC-HT:0.21 SC-TS:0.03	7/63	HOG1 KIN1 IRE1 SLT2 YPK1 BCK1 SSK2	cellular response to heat;cytokinesis;establishment of cell polarity;osmosensory signaling pathway;response to stress;signal transduction involved in filamentous growth	cell projection;cellular bud;cellular bud neck;HICS complex;integral to membrane;mating projection tip;membrane;plasma membrane;plasma membrane part	MAP-kinase scaffold activity;osmosensor activity	Stress response and signal transduction
59	CNAG_04501	TRP3	13.92	CN-GN:0.78 CN-CX:0.14 SC-CX:0.08	10/63	TPK1 KIC1 CNAG_02389 CNAG_04282 CNAG_04433 ATG1 SSK2 CKA2 SSN3 RIM11	aromatic amino acid family biosynthetic process;cellular amino acid biosynthetic process;glutamine metabolic process;metabolic process;tryptophan biosynthetic process;tryptophan metabolic process	anthranilate synthase complex;cytoplasm	anthranilate synthase activity;catalytic activity;indole-3-glycerol-phosphate synthase activity;lyase activity;transferase activity	Metabolic process
60	CNAG_05704	SNF8	13.9	SC-GT:0.47 SC-HT:0.47 SC-CC:0.05	8/63	TPK1 KIN1 MKK2 BUB1 CBK1 UTR1 SNF1 RIM11	negative regulation of transcription from RNA polymerase II promoter by glucose;protein targeting to vacuole;protein transport;transport;ubiquitin-dependent protein catabolic process via the multivesicular body sorting pathway	cytoplasm;endosome;endosome membrane;ESCRT II complex;membrane	molecular_function	Protein/organelle transport and trafficking	Vacuolar Protein Sorting
61	CNAG_06642	TOR2	13.48	SC-CC:0.42 SC-LC:0.28 SC-TS:0.23 SC-CX:0.07	7/63	MEC1 SLT2 YPK1 BCK1 CKA2 SCH9 SNF1	actin filament reorganization involved in cell cycle;cell cycle;cytoskeleton organization;establishment or maintenance of actin cytoskeleton polarity;G1 phase of mitotic cell cycle;negative regulation of autophagy;phosphorylation;positive regulation of endocytosis;regulation of cell cycle;regulation of cell growth;Rho protein signal transduction;ribosome biogenesis;signal transduction;TOR signali…	cytoplasm;extrinsic to internal side of plasma membrane;fungal-type vacuole membrane;membrane;mitochondrion;plasma membrane;TORC1 complex;TORC2 complex;vacuolar membrane;vacuole	1-phosphatidylinositol 4-kinase activity;ATP binding;drug binding;kinase activity;nucleotide binding;phosphotransferase activity, alcohol group as acceptor;protein binding;protein serine/threonine kinase activity;transferase activity;transferase activity, transferring phosphorus-containing groups	Actin filament organization	Regulates growth
62	CNAG_03998	RLM1	13.4	SC-CC:0.27 SC-GT:0.17 SC-HT:0.17 CN-CC:0.13 SC-LC:0.12 SC-TS:0.08 SC-CX:0.07	5/63	HOG1 MKK2 IRE1 SLT2 BCK1	positive regulation of transcription from RNA polymerase II promoter;positive regulation of transcription from RNA polymerase II promoter in response to stress;regulation of transcription, DNA-dependent;signal transduction;transcription, DNA-dependent	nucleus	DNA binding;DNA binding, bending;protein dimerization activity;RNA polymerase II core promoter proximal region sequence-specific DNA binding transcription factor activity;sequence-specific DNA binding	Regulation of transcription
63	CNAG_06150	HSC82	13.4	SC-TS:0.35 HS-LC:0.26 SC-CC:0.17 SC-GT:0.10 SC-HT:0.10 SC-LC:0.03	8/63	KIC1 HOG1 POS5 IRE1 SLT2 SSK2 CKA2 SNF1	box C/D snoRNP assembly;\'de novo\' protein folding;proteasome assembly;protein folding;protein refolding;response to stress;telomere maintenance	cytoplasm;mitochondrion;plasma membrane	ATP binding;ATPase activity;ATPase activity, coupled;nucleotide binding;unfolded protein binding	Protein folding
64	CNAG_03785	NTH1	12.9	SC-CC:0.32 SC-CX:0.23 CN-CX:0.14 SC-LC:0.12 SC-TS:0.10 SC-GT:0.05 SC-HT:0.05	9/63	CNAG_00363 TPK1 KIC1 KIN1 POS5 MET3 ATG1 PIK1 PHO85	metabolic process;response to stress;trehalose catabolic process;trehalose metabolic process	cytoplasm;cytosol	alpha,alpha-trehalase activity;calcium ion binding;catalytic activity;hydrolase activity;hydrolase activity, acting on glycosyl bonds	Metabolic process
65	CNAG_06508	GSC2	12.57	SC-CC:0.32 SC-GT:0.23 SC-HT:0.23 SC-TS:0.19 SC-CX:0.02	7/63	HOG1 KIN1 MKK2 CBK1 SLT2 BCK1 CKA2	(1->3)-beta-D-glucan biosynthetic process;ascospore wall assembly;regulation of cell shape;sporulation resulting in formation of a cellular spore	1,3-beta-D-glucan synthase complex;actin cap;integral to membrane;membrane;prospore membrane	1,3-beta-D-glucan synthase activity;transferase activity;transferase activity, transferring glycosyl groups	1,3-beta-glucan synthesis	1,3-beta-glucan synthase
66	CNAG_04119	ROM2	12.26	CN-CC:0.28 SC-CC:0.23 SC-GT:0.14 SC-HT:0.14 SC-TS:0.14 SC-LC:0.06	6/63	HOG1 KIN1 MKK2 SLT2 BCK1 PHO85	activation of Rho GTPase activity;establishment of cell polarity;intracellular signal transduction;negative regulation of cAMP-mediated signaling;positive regulation of endocytosis;regulation of fungal-type cell wall organization;regulation of Rho protein signal transduction;small GTPase mediated signal transduction	cellular bud tip;incipient cellular bud site;intracellular;mating projection tip	guanyl-nucleotide exchange factor activity;phosphatidylinositol-4,5-bisphosphate binding;Rho guanyl-nucleotide exchange factor activity;signal transducer activity;small GTPase regulator activity	Stress response and signal transduction	intracellular signal transduction
67	CNAG_05734	SLA1	12.23	SC-GT:0.33 SC-HT:0.33 SC-TS:0.16 SC-CC:0.11 HS-LC:0.09	7/63	KIC1 MEC1 CBK1 IRE1 SLT2 BCK1 SNF1	actin cortical patch assembly;endocytosis;fungal-type cell wall organization	actin cortical patch;cell cortex;cytoplasm;cytoskeleton;endosome;endosome membrane;mating projection tip;membrane;nucleus;plasma membrane	actin binding;cytoskeletal protein binding;identical protein binding;protein binding, bridging;ubiquitin binding	Actin filament organization
68	CNAG_03818	SSK1	12.17	CN-CC:0.59 CN-DC:0.29 CN-PG:0.12	8/63	CNAG_00363 HOG1 MKK2 RIM15 SLT2 BCK1 SSK2 SCH9	activation of MAPKKK activity involved in osmosensory signaling pathway;intracellular signal transduction;osmosensory signaling pathway via two-component system;positive regulation of protein autophosphorylation;regulation of transcription, DNA-dependent;two-component signal transduction system (phosphorelay)	cytoplasm	mitogen-activated protein kinase kinase kinase binding;protein homodimerization activity;protein kinase activator activity;two-component response regulator activity	Stress response and signal transduction
69	CNAG_03345	SSD1	12.16	SC-CC:0.33 SC-GT:0.19 SC-HT:0.19 CN-CC:0.10 SC-TS:0.08 CN-CX:0.07 SC-LC:0.02 SC-CX:0.02	6/63	KIC1 CBK1 SLT2 BCK1 SCH9 SNF1	cell cycle;cell division;intracellular mRNA localization;mitosis;negative regulation of translation;regulation of fungal-type cell wall organization	cellular bud;cellular bud neck;cytoplasm;cytoplasmic mRNA processing body;cytoplasmic stress granule;nucleus	mRNA 5\'-UTR binding;mRNA binding;ribonuclease activity;RNA binding;translation repressor activity, nucleic acid binding	Regulation of transcription
70	CNAG_01208	CCH1	11.92	SC-GT:0.36 SC-HT:0.36 SC-CC:0.15 SC-CX:0.13	6/63	HOG1 IRE1 SLT2 BCK1 SSK2 SNF1	calcium ion transmembrane transport;calcium ion transport;ion transport;regulation of ion transmembrane transport;response to stress;transmembrane transport;transport	integral to membrane;membrane;plasma membrane	calcium channel activity;ion channel activity;voltage-gated calcium channel activity;voltage-gated ion channel activity	Transmembrane transport	Calcium influx
71	CNAG_00716	CYC7	11.83	CN-GN:0.52 SC-CX:0.27 SC-CC:0.21	9/63	TPK1 KIN1 SPS1 UTR1 SLT2 YPK1 ATG1 SSN3 RIM11	electron transport chain;mitochondrial electron transport, cytochrome c to oxygen;mitochondrial electron transport, ubiquinol to cytochrome c	mitochondrial intermembrane space;mitochondrion;respiratory chain	electron carrier activity;heme binding;iron ion binding;metal ion binding	Mitochondrion function	Mitochondrial electron transport
72	CNAG_07580	TRM7	11.77	CN-GN:0.63 CN-PG:0.25 CN-DC:0.12	9/63	KIN1 HSL1 PKH2 SPS1 IRE1 CNAG_03811 FPK1 CNAG_06310 SAT4	cytoplasmic translation;methylation;RNA methylation;tRNA methylation;tRNA processing	cytoplasm	methyltransferase activity;transferase activity;tRNA methyltransferase activity	tRNA processing
73	CNAG_04505	GPA2	11.76	CN-CC:0.28 SC-GT:0.24 SC-HT:0.24 SC-CC:0.18 SC-CX:0.06	6/63	TPK1 HOG1 SLT2 BCK1 SCH9 SIP2	adenylate cyclase-activating G-protein coupled receptor signaling pathway;ascospore formation;glucose mediated signaling pathway;G-protein coupled receptor signaling pathway;hexose mediated signaling;pseudohyphal growth;regulation of cell size;replicative cell aging;signal transduction	cell cortex;cytoplasm;extrinsic to internal side of plasma membrane;heterotrimeric G-protein complex;mitochondrion;plasma membrane	G-protein beta/gamma-subunit complex binding;G-protein coupled receptor binding;GTP binding;GTPase activity;guanyl nucleotide binding;metal ion binding;nucleotide binding;signal transducer activity	Stress response and signal transduction	G-protein coupled receptor signaling pathway
74	CNAG_00874	NCL1	11.68	CN-GN:0.58 SC-CX:0.14 SC-GT:0.14 SC-HT:0.14	8/63	CNAG_00415 PSK2 URK1 CBK1 PAN3 KIN4 CNAG_06310 MPS1	methylation;tRNA methylation;tRNA processing	nucleolus;nucleus	methyltransferase activity;RNA binding;transferase activity;tRNA (cytosine-5-)-methyltransferase activity;tRNA binding	tRNA processing
75	CNAG_00888	CNB1	11.64	SC-GT:0.30 SC-HT:0.30 SC-CC:0.27 CN-CC:0.13	6/63	MKK2 IRE1 SLT2 BCK1 CMK2 SNF1	adaptation of signaling pathway by response to pheromone involved in conjugation with cellular fusion;cellular ion homeostasis;fungal-type cell wall organization	calcineurin complex	calcium ion binding;calcium-dependent protein serine/threonine phosphatase activity;metal ion binding	Stress response and signal transduction
76	CNAG_04621	GSY1	11.58	HS-LC:0.29 SC-CC:0.22 SC-TS:0.21 SC-CX:0.11 SC-LC:0.09 CN-CC:0.07	7/63	TPK1 BCK1 ATG1 CKA2 SNF1 RIM11 PHO85	glycogen biosynthetic process;metabolic process	cytoplasm;mitochondrion	catalytic activity;glycogen (starch) synthase activity;transferase activity;transferase activity, transferring glycosyl groups	Metabolic process
77	CNAG_02981	SIN3	11.38	CN-CX:0.18 SC-GT:0.16 SC-HT:0.16 SC-CC:0.14 SC-LC:0.11 HS-HT:0.10 SC-CX:0.09 SC-TS:0.07	7/63	KIC1 BUB1 IRE1 BCK1 CKA2 SSN3 CNAG_06310	cell cycle;cell division;chromatin modification;double-strand break repair via nonhomologous end joining;histone deacetylation;negative regulation of chromatin silencing at rDNA;negative regulation of chromatin silencing at silent mating-type cassette;negative regulation of chromatin silencing at telomere;negative regulation of transcription during meiosis;negative regulation of transcription fro…	nucleus;Rpd3L complex;Rpd3L-Expanded complex;Rpd3S complex;Sin3-type complex	transcription coactivator activity;transcription corepressor activity	Regulation of transcription
78	CNAG_02091	NAP1	11.35	SC-TS:0.40 SC-LC:0.26 SC-CC:0.15 HS-HT:0.10 HS-LC:0.09	6/63	MKK2 BUD32 CEX1 BCK1 CKA2 RIM11	budding cell bud growth;M phase of mitotic cell cycle;nucleosome assembly;nucleosome disassembly;positive regulation of transcription elongation from RNA polymerase II promoter;protein import into nucleus	cellular bud neck;cytoplasm;nuclear nucleosome;nucleus	cyclin binding;DNA binding;histone binding	Cell cycle regulation
79	CNAG_00570	BCY1	10.87	CN-CC:0.20 SC-CC:0.19 HS-LC:0.16 SC-TS:0.16 SC-LC:0.11 HS-HT:0.09 SC-CX:0.08	6/63	TPK1 HOG1 FBP26 CNAG_04433 CKA2 SCH9	negative regulation of Ras protein signal transduction;regulation of protein phosphorylation;signal transduction	cAMP-dependent protein kinase complex;cytoplasm;nucleus;plasma membrane	cAMP binding;cAMP-dependent protein kinase inhibitor activity;cAMP-dependent protein kinase regulator activity;nucleotide binding	Stress response and signal transduction	Ras protein signal transduction
80	CNAG_00293	RAS2	10.51	CN-CC:0.57 SC-CC:0.23 SC-CX:0.08 SC-GT:0.06 SC-HT:0.06	7/63	TPK1 HOG1 MKK2 SLT2 BCK1 SSK2 SCH9	activation of adenylate cyclase activity;ascospore formation;GTP catabolic process;positive regulation of transcription by galactose;pseudohyphal growth;Ras protein signal transduction;regulation of protein localization;replicative cell aging;signal transduction;small GTPase mediated signal transduction	endoplasmic reticulum membrane;membrane;mitochondrion;plasma membrane	GTP binding;GTPase activity;nucleotide binding	Stress response and signal transduction	Ras protein signal transduction
81	CNAG_07347	HSP104	10.43	CN-GN:0.54 SC-CX:0.13 SC-GT:0.10 SC-HT:0.10 SC-TS:0.06 CN-CC:0.06	9/63	TPK1 KIN1 HSL1 RIM15 SPS1 FBP26 MPS1 RIM11 SAT4	cellular heat acclimation;chaperone cofactor-dependent protein refolding;inheritance of oxidatively modified proteins involved in replicative cell aging;protein folding in endoplasmic reticulum;protein metabolic process;protein unfolding;response to stress;trehalose metabolism in response to heat stress	cytoplasm;nucleus;TRC complex	ADP binding;ATP binding;ATPase activity, coupled;chaperone binding;nucleoside-triphosphatase activity;nucleotide binding;unfolded protein binding	Stress response and signal transduction
82	CNAG_03347	HSP78	10.25	CN-GN:0.62 SC-CX:0.19 CN-CC:0.18	9/63	KIN1 HSL1 RIM15 SPS1 CNAG_04433 SLT2 MPS1 RIM11 SAT4	cellular response to heat;mitochondrial genome maintenance;positive regulation of mitochondrial translation in response to stress;protein import into mitochondrial matrix;protein refolding;protein stabilization;protein unfolding;response to stress	mitochondrial matrix;mitochondrion	ATP binding;ATPase activity;misfolded protein binding;nucleoside-triphosphatase activity;nucleotide binding	Mitochondrion function	Cellular response to heat
83	CNAG_03627	CPR1	10.2	CN-GN:0.91 SC-LC:0.09	8/63	CNAG_00415 PSK2 CBK1 CNAG_04282 SLT2 SSN3 CNAG_06310 RIM11	ascospore formation;cellular protein metabolic process;histone deacetylation;positive regulation of meiosis;protein folding;protein peptidyl-prolyl isomerization;protein transport;transport	cytoplasm;histone deacetylase complex;mitochondrial intermembrane space;mitochondrion;nucleus;Set3 complex	cyclosporin A binding;isomerase activity;peptide binding;peptidyl-prolyl cis-trans isomerase activity	Protein folding
84	CNAG_04408	CKI1	10.1	SC-TS:0.26 SC-GT:0.24 SC-HT:0.24 SC-CC:0.10 CN-CC:0.07 SC-LC:0.07 SC-CX:0.03	6/63	TPK1 YCK2 MKK2 IRE1 SNF1 RIM11	CDP-choline pathway;glycerophospholipid biosynthetic process;lipid metabolic process;phosphatidylcholine biosynthetic process;phosphatidylethanolamine biosynthetic process;phospholipid biosynthetic process;phosphorylation	cytoplasm	ATP binding;choline kinase activity;ethanolamine kinase activity;kinase activity;nucleotide binding;phosphotransferase activity, alcohol group as acceptor;transferase activity;transferase activity, transferring phosphorus-containing groups	Metabolic process
85	CNAG_05690	RPD3	10.05	SC-TS:0.30 HS-LC:0.14 CN-CC:0.13 SC-CC:0.12 HS-HT:0.12 SC-LC:0.09 SC-GT:0.05 SC-HT:0.05	6/63	TPK1 HOG1 BUB1 BCK1 CKA2 SIP2	chromatin modification;histone deacetylation;histone H3 deacetylation;histone H4 deacetylation;negative regulation of chromatin silencing at rDNA;negative regulation of chromatin silencing at silent mating-type cassette;negative regulation of chromatin silencing at telomere;negative regulation of reciprocal meiotic recombination;negative regulation of transcription during meiosis;negative regulat…	cytoplasm;histone deacetylase complex;nucleus;Rpd3L complex;Rpd3L-Expanded complex;Rpd3S complex;Sin3-type complex;Snt2C complex	histone deacetylase activity;histone deacetylase activity (H3-K14 specific);histone deacetylase activity (H3-K9 specific);histone deacetylase activity (H4-K16 specific);hydrolase activity;NAD-dependent histone deacetylase activity (H3-K14 specific);NAD-dependent histone deacetylase activity (H3-K18 specific);NAD-dependent histone deacetylase activity (H3-K9 specific);NAD-dependent histone deacety…	Regulation of transcription	Histone modification
86	CNAG_02310	CKB2	9.95	SC-LC:0.21 SC-GT:0.16 SC-HT:0.16 HS-LC:0.14 SC-TS:0.12 HS-HT:0.10 SC-CC:0.08 CN-CC:0.04	5/63	HOG1 CKA2 SSN3 SCH9 SNF1	protein phosphorylation;regulation of protein kinase activity;regulation of transcription from RNA polymerase I promoter;regulation of transcription from RNA polymerase III promoter;response to DNA damage stimulus	CURI complex;protein kinase CK2 complex;UTP-C complex	protein kinase regulator activity;protein serine/threonine kinase inhibitor activity	Cell cycle regulation	Cell growth and proliferation
87	CNAG_00334	SSB2	9.84	SC-TS:0.37 SC-LC:0.24 CN-CX:0.21 SC-GT:0.09 SC-HT:0.09	7/63	YCK2 HOG1 CEX1 MET3 BCK1 CKA2 SNF1	cellular response to glucose starvation;cytoplasmic translation;\'de novo\' cotranslational protein folding;regulation of translational fidelity;response to stress;ribosomal subunit export from nucleus;rRNA processing;translation	cytoplasm;plasma membrane;polysome	ATP binding;ATPase activity;nucleotide binding;unfolded protein binding	Stress response and signal transduction
88	CNAG_01261	na	9.83	SC-GT:0.37 SC-HT:0.37 SC-TS:0.25	6/63	KIN1 IRE1 FPK1 SLT2 BCK1 PAN3	na	na	na	Unknown functions	myosin I binding protein
89	CNAG_00361	RVS167	9.77	SC-TS:0.48 SC-GT:0.16 SC-HT:0.16 SC-CC:0.14 SC-LC:0.05	7/63	VPS15 PKH2 BUB1 SPS1 SLT2 BCK1 PHO85	actin cortical patch localization;endocytosis;lipid tube assembly;vesicle-mediated transport	actin cortical patch;cytoplasm;cytoskeleton;mating projection tip	actin binding;cytoskeletal protein binding;lipid binding	Actin filament organization
90	CNAG_06737	VPS16	9.74	SC-GT:0.50 SC-HT:0.50	7/63	TPK1 KIN1 MKK2 BUD32 BUB1 CBK1 RIM11	Golgi to endosome transport;intracellular protein transport;late endosome to vacuole transport;protein targeting to vacuole;protein transport;regulation of SNARE complex assembly;regulation of vacuole fusion, non-autophagic;transport;vacuole fusion, non-autophagic;vacuole organization	CORVET complex;cytoplasm;fungal-type vacuole membrane;HOPS complex;vacuole	phosphatidylinositol binding	Protein/organelle transport and trafficking
91	CNAG_03315	RHO1	9.64	SC-CC:0.52 CN-CC:0.36 HS-LC:0.12	5/63	TPK1 MKK2 SLT2 YPK1 BCK1	actin cytoskeleton organization;actin cytoskeleton reorganization;budding cell bud growth;positive regulation of endocytosis;positive regulation of protein kinase C signaling cascade;regulation of cell size;regulation of exocyst localization;regulation of fungal-type cell wall (1->3)-alpha-glucan biosynthetic process;regulation of fungal-type cell wall organization;regulation of protein localizat…	1,3-beta-D-glucan synthase complex;cellular bud neck;cellular bud tip;endosome;endosome membrane;Golgi apparatus;incipient cellular bud site;intracellular;mating projection tip;membrane;mitochondrial outer membrane;mitochondrion;peroxisomal membrane;peroxisome;plasma membrane	GTP binding;GTPase activity;nucleotide binding;signal transducer activity	Actin filament organization
92	CNAG_03843	PRK1	9.37	CN-GN:1.00	8/63	KIC1 HOG1 IRE1 FPK1 YAK1 CNAG_04433 KIN4 CKA2	actin cortical patch assembly;actin filament organization;cytokinesis;phosphorylation;protein phosphorylation;regulation of endocytosis	actin cortical patch;cytoplasm;cytoskeleton;mating projection tip	ATP binding;kinase activity;nucleotide binding;protein kinase activity;protein serine/threonine kinase activity;transferase activity;transferase activity, transferring phosphorus-containing groups	Actin filament organization
93	CNAG_05538	JJJ1	9.35	SC-GT:0.34 SC-HT:0.34 SC-LC:0.12 CN-CC:0.11 SC-TS:0.10	7/63	TPK1 YCK2 HOG1 SLT2 BCK1 CKA2 SIP2	endocytosis;protein folding;regulation of cell size;ribosomal large subunit biogenesis;ribosomal subunit export from nucleus;rRNA processing	cytoplasm;cytosol;cytosolic large ribosomal subunit;intracellular;mitochondrion;nucleolus;nucleus	ATPase activator activity;heat shock protein binding;metal ion binding;unfolded protein binding;zinc ion binding	Protein folding
94	CNAG_02232	na	9.32	SC-TS:0.36 SC-LC:0.17 HS-HT:0.14 SC-GT:0.10 SC-HT:0.10 SC-CC:0.09 SC-CX:0.04	5/63	HOG1 KIN1 SLT2 CKA2 SNF1	na	na	na	Unknown functions	RNA polymerase II-associated factor 1
95	CNAG_03706	GLC7	9.25	SC-TS:0.35 SC-CC:0.29 SC-LC:0.19 HS-LC:0.13 SC-CX:0.05	5/63	TPK1 KIN1 MET3 CKA2 SNF1	ascospore formation;carbohydrate metabolic process;cell budding;cell cycle;cell division;cellular ion homeostasis;chromosome segregation;DNA damage checkpoint;DNA replication checkpoint;glycogen metabolic process;histone dephosphorylation;meiosis;mitosis;mitotic cell cycle spindle assembly checkpoint;mRNA processing;protein dephosphorylation;protein localization to kinetochore;regulation of carbo…	cellular bud neck;condensed nuclear chromosome kinetochore;cytoplasm;mating projection base;mRNA cleavage and polyadenylation specificity factor complex;nucleolus;nucleus;protein phosphatase type 1 complex;spindle pole body	hydrolase activity;metal ion binding;phosphoprotein phosphatase activity;protein serine/threonine phosphatase activity	Metabolic process
96	CNAG_02177	PPH22	9.06	SC-CC:0.29 SC-TS:0.23 HS-LC:0.13 SC-LC:0.13 SC-GT:0.11 SC-HT:0.11	6/63	TPK1 YCK2 HSL1 SPS1 SLT2 SCH9	actin filament organization;budding cell bud growth;G1/S transition of mitotic cell cycle;mitotic cell cycle spindle assembly checkpoint;protein dephosphorylation;regulation of translation	condensed nuclear chromosome, centromeric region	hydrolase activity;metal ion binding;phosphoprotein phosphatase activity;protein serine/threonine phosphatase activity	Stress response and signal transduction
97	CNAG_03621	na	8.99	CN-GN:0.92 SC-LC:0.08	7/63	CNAG_00415 CBK1 CNAG_04282 SLT2 SSN3 CNAG_06310 RIM11	na	na	na	Unknown functions	cyclophilin A (CPA2)
98	CNAG_00360	SNF4	8.93	SC-LC:0.20 SC-TS:0.20 SC-CC:0.17 SC-GT:0.17 SC-HT:0.17 HS-LC:0.07 CN-CX:0.03	3/63	CKA2 SNF1 SIP2	carbohydrate metabolic process;peroxisome organization;positive regulation of gluconeogenesis;protein phosphorylation;regulation of transcription from RNA polymerase II promoter;regulation of transcription, DNA-dependent;replicative cell aging;transcription, DNA-dependent	AMP-activated protein kinase complex;cytoplasm;nuclear envelope lumen;nucleus;plasma membrane	AMP-activated protein kinase activity;ATP binding;catalytic activity;nucleotide binding;protein serine/threonine kinase activator activity	Stress response and signal transduction
99	CNAG_01640	CSF1	8.9	SC-GT:0.50 SC-HT:0.50	4/63	IRE1 SLT2 BCK1 SNF1	fermentation	integral to membrane;membrane;mitochondrion	molecular_function	Mitochondrion function	Fermentation
100	CNAG_05348	CDC42	8.89	CN-CC:0.40 HS-LC:0.21 SC-GT:0.13 SC-HT:0.13 SC-CC:0.12	5/63	HOG1 KIN1 SLT2 BCK1 SSK2	budding cell apical bud growth;budding cell isotropic bud growth;cell cycle;cell division;establishment of cell polarity;invasive growth in response to glucose limitation;pheromone-dependent signal transduction involved in conjugation with cellular fusion;positive regulation of exocytosis;pseudohyphal growth;regulation of exit from mitosis;regulation of exocyst localization;regulation of initiati…	cellular bud neck;cellular bud tip;fungal-type vacuole membrane;incipient cellular bud site;intracellular;mating projection tip;membrane;nuclear membrane;plasma membrane	GTP binding;GTPase activity;nucleotide binding;signal transducer activity	Cell cycle regulation

## Sheet: Vrk1-related target
Supplementary Data 5. Raw data of the network analysis from Cryptonet (Vrk1-target protein related 100 candidates for figure 8)
Rank	ORF_ID	Sc ortholog symbol	Score	Evidence	#_linked_query / #_valid_query	Linked_query	Sc ortholog GO biological process	Sc ortholog GO cellular component	Sc ortholog GO molecular function	GO group	RRP5 (CNAG_02437)	FUN12 (CNAG_03606)	HTB1 (CNAG_06746)	CRN1 (CNAG_05301)	NAP1 (CNAG_02091)	EBP2 (CNAG_01236)	SUI1 (CNAG_04054)	TOP1 (CNAG_04190)
1	CNAG_05555	RPL8B	15.42	SC-LC:0.47 SC-CX:0.19 HS-LC:0.08 SC-CC:0.07 SC-TS:0.07 CN-CX:0.04 SC-GT:0.04 SC-HT:0.04	7/23	HEF3 EBP2 RRP5 FUN12 TOP1 CRN1 HTB1	cytoplasmic translation;ribosome biogenesis	cytoplasm;cytosolic large ribosomal subunit;ribonucleoprotein complex;ribosome	structural constituent of ribosome	Cytoplasmic translation	O	O	O	O		O		O
2	CNAG_02928	RPL5	14.80	SC-LC:0.50 HS-HT:0.19 HS-LC:0.09 CN-CX:0.07 SC-CC:0.06 SC-TS:0.05 SC-CX:0.03	7/23	HEF3 EBP2 NAP1 RRP5 FUN12 SUI1 CRN1	cytoplasmic translation;ribosomal large subunit assembly;translation	cytoplasm;cytosolic large ribosomal subunit;intracellular;ribonucleoprotein complex;ribosome	5S rRNA binding;RNA binding;rRNA binding;structural constituent of ribosome	Cytoplasmic translation	O	O		O	O	O	O
3	CNAG_06095	RPL13B	14.39	SC-LC:0.37 SC-CX:0.23 SC-GT:0.09 SC-HT:0.09 HS-LC:0.09 SC-TS:0.08 CN-CX:0.04	7/23	HEF3 EBP2 RRP5 FUN12 TOP1 CRN1 HTB1	cytoplasmic translation;translation	cytoplasm;cytosolic large ribosomal subunit;intracellular;ribonucleoprotein complex;ribosome	structural constituent of ribosome	Cytoplasmic translation	O	O	O	O		O		O
4	CNAG_00779	RPL27A	14.29	SC-LC:0.39 SC-CX:0.16 SC-TS:0.12 CN-CX:0.11 HS-LC:0.07 SC-GT:0.07 SC-HT:0.07	7/23	HEF3 EBP2 RRP5 FUN12 TOP1 CRN1 HTB1	cytoplasmic translation;translation	cytoplasm;cytosolic large ribosomal subunit;intracellular;ribonucleoprotein complex;ribosome	structural constituent of ribosome	Cytoplasmic translation	O	O	O	O		O		O
5	CNAG_00703	RPL31A	13.82	SC-LC:0.36 HS-HT:0.20 SC-CX:0.15 HS-LC:0.10 CN-CX:0.09 SC-GT:0.05 SC-HT:0.05	8/23	HEF3 EBP2 NAP1 RRP5 FUN12 TOP1 CRN1 HTB1	cytoplasmic translation;regulation of translational fidelity;translation	cytoplasm;cytosolic large ribosomal subunit;intracellular;ribonucleoprotein complex;ribosome	structural constituent of ribosome	Cytoplasmic translation	O	O	O	O	O	O		O
6	CNAG_07839	RPL11B	13.31	SC-LC:0.31 SC-CX:0.21 SC-CC:0.10 HS-HT:0.10 HS-LC:0.09 SC-GT:0.08 SC-HT:0.08 CN-CX:0.04	7/23	HEF3 EBP2 NAP1 RRP5 FUN12 TOP1 HTB1	cytoplasmic translation;ribosomal large subunit assembly;translation	cytoplasm;cytosolic large ribosomal subunit;intracellular;ribonucleoprotein complex;ribosome	RNA binding;rRNA binding;structural constituent of ribosome	Cytoplasmic translation	O	O	O		O	O		O
7	CNAG_02234	RPL6B	13.25	SC-LC:0.46 CN-CX:0.20 SC-CX:0.15 HS-HT:0.10 HS-LC:0.09	7/23	HEF3 EBP2 NAP1 RRP5 FUN12 CRN1 HTB1	cytoplasmic translation;ribosomal large subunit assembly;translation	cytoplasm;cytosolic large ribosomal subunit;intracellular;ribonucleoprotein complex;ribosome	RNA binding;structural constituent of ribosome	Cytoplasmic translation	O	O	O	O	O	O
8	CNAG_06747	HTA2	13.07	SC-LC:0.30 HS-HT:0.15 SC-TS:0.13 SC-CX:0.11 SC-CC:0.10 CN-CX:0.10 HS-LC:0.05 SC-GT:0.03 SC-HT:0.03	6/23	NAP1 RRP5 FUN12 TOP1 CRN1 HTB1	chromatin assembly or disassembly;DNA repair;nucleosome assembly;response to DNA damage stimulus	chromosome;nuclear nucleosome;nucleosome;nucleus;replication fork protection complex	DNA binding;protein heterodimerization activity	Chromatin modification	O	O	O	O	O			O
9	CNAG_01152	RPS6A	12.86	SC-LC:0.46 HS-HT:0.21 HS-LC:0.10 SC-TS:0.08 CN-CX:0.06 CN-GN:0.05 SC-CX:0.03	6/23	EBP2 NAP1 RRP5 FUN12 CRN1 HTB1	cytoplasmic translation;maturation of SSU-rRNA from tricistronic rRNA transcript (SSU-rRNA, 5.8S rRNA, LSU-rRNA);ribosomal small subunit biogenesis;ribosome biogenesis;rRNA processing;translation	90S preribosome;cytoplasm;cytosolic small ribosomal subunit;intracellular;nucleolus;nucleus;ribonucleoprotein complex;ribosome;small-subunit processome	structural constituent of ribosome	rRNA processing	O	O	O	O	O	O
10	CNAG_00640	RPS4A	12.81	SC-LC:0.51 SC-TS:0.21 HS-HT:0.10 HS-LC:0.10 SC-CX:0.09	6/23	HEF3 NAP1 RRP5 FUN12 CRN1 HTB1	cytoplasmic translation;translation	90S preribosome;cytoplasm;cytosolic small ribosomal subunit;intracellular;ribonucleoprotein complex;ribosome	RNA binding;rRNA binding;structural constituent of ribosome	Cytoplasmic translation	O	O	O	O	O
11	CNAG_02144	RPL1A	12.59	SC-LC:0.40 SC-CX:0.17 SC-TS:0.15 HS-HT:0.11 HS-LC:0.10 CN-CX:0.07	6/23	HEF3 EBP2 NAP1 RRP5 FUN12 HTB1	cytoplasmic translation;translation	cytoplasm;cytosolic large ribosomal subunit;intracellular;large ribosomal subunit;ribonucleoprotein complex;ribosome	RNA binding;structural constituent of ribosome	Cytoplasmic translation	O	O	O		O	O
12	CNAG_04694	na	12.49	SC-LC:0.38 SC-CX:0.22 SC-TS:0.19 CN-CX:0.14 SC-CC:0.06	6/23	EBP2 RRP5 FUN12 TOP1 CRN1 HTB1	na	na	na		O	O	O	O		O		O
13	CNAG_04762	RPL4B	12.45	SC-LC:0.54 SC-CX:0.19 HS-LC:0.10 SC-TS:0.06 SC-GT:0.05 SC-HT:0.05	6/23	HEF3 EBP2 RRP5 FUN12 TOP1 CRN1	cytoplasmic translation;translation	cytoplasm;cytosolic large ribosomal subunit;ribonucleoprotein complex;ribosome	RNA binding;structural constituent of ribosome	Cytoplasmic translation	O	O		O		O		O
14	CNAG_07807	HHF2	11.93	SC-LC:0.30 SC-TS:0.18 SC-CX:0.09 HS-HT:0.08 SC-CC:0.08 SC-GT:0.07 SC-HT:0.07 HS-LC:0.07 CN-CX:0.06	6/23	NAP1 RRP5 FUN12 CRN1 YDR026C HTB1	chromatin assembly or disassembly;histone H3-K79 methylation;sexual sporulation resulting in formation of a cellular spore	nuclear nucleosome	DNA binding	Chromatin modification	O	O	O	O	O
15	CNAG_01648	na	11.88	SC-LC:0.31 SC-TS:0.19 SC-CX:0.10 HS-HT:0.09 SC-CC:0.08 SC-GT:0.08 SC-HT:0.08 HS-LC:0.07	6/23	NAP1 RRP5 FUN12 CRN1 YDR026C HTB1	na	na	na		O	O	O	O	O
16	CNAG_04445	RPS7B	11.72	SC-LC:0.56 SC-CX:0.17 HS-LC:0.11 CN-CX:0.05 SC-GT:0.05 SC-HT:0.05	7/23	HEF3 EBP2 NAP1 RRP5 FUN12 TOP1 CRN1	cytoplasmic translation;ribosomal small subunit biogenesis;ribosome biogenesis;rRNA processing;translation	90S preribosome;cytoplasm;cytosolic small ribosomal subunit;intracellular;nucleolus;nucleus;ribonucleoprotein complex;ribosome;small-subunit processome	structural constituent of ribosome	rRNA processing	O	O		O	O	O		O
17	CNAG_07362	NSR1	11.63	SC-LC:0.29 CN-CX:0.20 SC-CX:0.19 SC-TS:0.16 HS-LC:0.10 SC-CC:0.05	5/23	HEF3 EBP2 RRP5 FUN12 TOP1	response to stress;ribosomal small subunit assembly;rRNA processing	mitochondrion;nucleolus;nucleus	DNA binding;nucleic acid binding;nucleotide binding;RNA binding;single-stranded DNA binding	rRNA processing	O	O				O		O
18	CNAG_05694	CKA2	11.57	SC-LC:0.36 HS-LC:0.19 SC-TS:0.18 HS-HT:0.11 CN-PG:0.10 SC-DC:0.06	6/23	NAP1 RRP5 FUN12 TOP1 SSK2 HTB1	chronological cell aging;donor selection;phosphorylation;protein phosphorylation;regulation of transcription from RNA polymerase I promoter;regulation of transcription from RNA polymerase III promoter;response to DNA damage stimulus	protein kinase CK2 complex;UTP-C complex	ATP binding;kinase activity;nucleotide binding;protein kinase activity;protein serine/threonine kinase activity;transferase activity;transferase activity, transferring phosphorus-containing groups	Cell aging	O	O	O		O			O
19	CNAG_01187	RPF2	11.45	SC-LC:0.54 SC-CX:0.20 SC-TS:0.15 CN-CX:0.11	5/23	EBP2 RRP5 FUN12 CRN1 HTB1	maturation of 5.8S rRNA from tricistronic rRNA transcript (SSU-rRNA, 5.8S rRNA, LSU-rRNA);maturation of LSU-rRNA from tricistronic rRNA transcript (SSU-rRNA, 5.8S rRNA, LSU-rRNA);ribosomal large subunit assembly	nucleolus;nucleus;preribosome, large subunit precursor	5S rRNA binding;7S RNA binding;rRNA binding	Ribosomal assembly	O	O	O	O		O
20	CNAG_04114	RPS0B	11.43	SC-LC:0.38 SC-CX:0.22 HS-LC:0.11 SC-TS:0.10 SC-GT:0.07 SC-HT:0.07 CN-CX:0.04	6/23	HEF3 RRP5 FUN12 SUI1 TOP1 HTB1	cytoplasmic translation;endonucleolytic cleavage in ITS1 to separate SSU-rRNA from 5.8S rRNA and LSU-rRNA from tricistronic rRNA transcript (SSU-rRNA, 5.8S rRNA, LSU-rRNA);endonucleolytic cleavage to generate mature 3\'-end of SSU-rRNA from (SSU-rRNA, 5.8S rRNA, LSU-rRNA);ribosomal small subunit assembly;ribosome biogenesis;rRNA export from nucleus;rRNA processing;translation	90S preribosome;cytoplasm;cytosolic small ribosomal subunit;intracellular;ribonucleoprotein complex;ribosome;small ribosomal subunit	structural constituent of ribosome	rRNA processing	O	O	O				O	O
21	CNAG_00656	RPL7A	11.35	SC-LC:0.40 SC-TS:0.15 SC-CX:0.11 HS-LC:0.10 HS-HT:0.10 CN-CX:0.04 SC-GT:0.04 SC-HT:0.04	5/23	HEF3 EBP2 RRP5 FUN12 HTB1	cytoplasmic translation	cytoplasm;cytosolic large ribosomal subunit;ribonucleoprotein complex;ribosome	structural constituent of ribosome	Cytoplasmic translation	O	O	O			O
22	CNAG_05661	POB3	11.31	SC-TS:0.38 SC-LC:0.23 SC-CX:0.11 HS-HT:0.09 HS-LC:0.08 SC-GT:0.04 SC-HT:0.04 CN-CX:0.03	5/23	HEF3 NAP1 MCM6 TOP1 HTB1	DNA repair;DNA replication;DNA replication-independent nucleosome organization;DNA-dependent DNA replication;positive regulation of RNA polymerase II transcriptional preinitiation complex assembly;regulation of transcription by chromatin organization;regulation of transcription, DNA-dependent;response to DNA damage stimulus;transcription, DNA-dependent	alpha DNA polymerase:primase complex;chromosome;FACT complex;nuclear chromatin;nucleus;replication fork protection complex	chromatin binding;DNA binding;histone binding;nucleosome binding	DNA repair			O		O			O
23	CNAG_04448	RPL19A	11.30	SC-LC:0.49 SC-CX:0.38 HS-LC:0.13	6/23	HEF3 EBP2 RRP5 FUN12 CRN1 HTB1	cytoplasmic translation;translation	cytoplasm;cytosolic large ribosomal subunit;intracellular;ribonucleoprotein complex;ribosome	structural constituent of ribosome	Cytoplasmic translation	O	O	O	O		O
24	CNAG_07628	NIP1	11.15	SC-LC:0.33 HS-HT:0.18 SC-CC:0.17 SC-TS:0.15 HS-LC:0.09 SC-CX:0.08	4/23	NAP1 RRP5 FUN12 SUI1	translation;translational initiation	cytoplasm;cytoplasmic stress granule;eukaryotic translation initiation factor 3 complex;multi-eIF complex	translation initiation factor activity	Regulation of translation	O	O			O		O
25	CNAG_00441	IMD4	11.06	SC-LC:0.38 SC-CX:0.24 CN-CX:0.21 SC-TS:0.09 SC-CC:0.07	6/23	HEF3 EBP2 RRP5 FUN12 SSK2 HTB1	biological_process;GMP biosynthetic process;oxidation-reduction process;purine nucleotide biosynthetic process	cytoplasm	catalytic activity;IMP dehydrogenase activity;metal ion binding;oxidoreductase activity	Biosynthetic process	O	O	O			O
26	CNAG_04726	RPL20B	10.96	SC-LC:0.47 SC-CX:0.21 SC-TS:0.15 HS-LC:0.11 CN-CX:0.05	5/23	HEF3 EBP2 RRP5 FUN12 HTB1	cytoplasmic translation;translation	cytoplasm;cytosolic large ribosomal subunit;ribonucleoprotein complex;ribosome	structural constituent of ribosome	Cytoplasmic translation	O	O	O			O
27	CNAG_03634	RPA49	10.91	SC-LC:0.32 SC-CX:0.23 SC-TS:0.19 SC-CC:0.11 SC-GT:0.05 SC-HT:0.05 CN-CX:0.05	5/23	EBP2 RRP5 FUN12 TOP1 YDR026C	regulation of cell size;transcription elongation from RNA polymerase I promoter;transcription of nuclear large rRNA transcript from RNA polymerase I promoter;transcription, DNA-dependent	DNA-directed RNA polymerase I complex;nucleolus;nucleus	DNA binding;DNA-directed RNA polymerase activity;molecular_function;nucleotidyltransferase activity;transferase activity	Regulation of transcription	O	O				O		O
28	CNAG_04441	PAB1	10.89	SC-LC:0.59 SC-CC:0.14 SC-TS:0.11 SC-CX:0.10 CN-CX:0.05	5/23	HEF3 RRP5 FUN12 CRN1 HTB1	mRNA processing;mRNA transport;regulation of nuclear-transcribed mRNA poly(A) tail shortening;regulation of translation;regulation of translational initiation;transport	cytoplasm;cytoplasmic stress granule;nucleus;ribosome	nucleic acid binding;nucleotide binding;poly(A) RNA binding;RNA binding	Regulation of translation	O	O	O	O
29	CNAG_03724	NOP2	10.82	SC-LC:0.33 SC-CX:0.25 CN-CX:0.17 HS-HT:0.13 HS-LC:0.08 SC-TS:0.05	4/23	EBP2 RRP5 FUN12 TOP1	methylation;ribosome biogenesis;rRNA processing	nucleolus;nucleus;preribosome, large subunit precursor	methyltransferase activity;RNA binding;RNA methyltransferase activity;S-adenosylmethionine-dependent methyltransferase activity;transferase activity	rRNA processing	O	O				O		O
30	CNAG_02212	RPG1	10.77	SC-LC:0.34 SC-CX:0.25 SC-CC:0.18 SC-TS:0.14 HS-LC:0.09	4/23	HEF3 RRP5 FUN12 SUI1	translation;translation reinitiation;translational initiation	cytoplasm;cytoplasmic stress granule;eukaryotic translation initiation factor 3 complex;incipient cellular bud site	translation initiation factor activity	Regulation of translation	O	O					O
31	CNAG_06811	RPL22A	10.75	SC-LC:0.61 SC-CX:0.18 HS-LC:0.13 CN-CX:0.08	6/23	HEF3 NAP1 RRP5 FUN12 CRN1 HTB1	cytoplasmic translation;translation	cytoplasm;cytosolic large ribosomal subunit;intracellular;ribonucleoprotein complex;ribosome	structural constituent of ribosome	Cytoplasmic translation	O	O	O	O	O
32	CNAG_00334	SSB2	10.72	SC-LC:0.38 SC-TS:0.35 SC-CX:0.27	6/23	HEF3 CNAG_01744 NAP1 RRP5 TOP1 HTB1	cellular response to glucose starvation;cytoplasmic translation;\'de novo\' cotranslational protein folding;regulation of translational fidelity;response to stress;ribosomal subunit export from nucleus;rRNA processing;translation	cytoplasm;plasma membrane;polysome	ATP binding;ATPase activity;nucleotide binding;unfolded protein binding	rRNA processing	O		O		O			O
33	CNAG_02382	BRX1	10.66	SC-LC:0.39 CN-CX:0.23 SC-CX:0.17 SC-TS:0.12 HS-HT:0.10	4/23	EBP2 RRP5 FUN12 CRN1	ribosomal large subunit assembly;ribosome biogenesis	nucleolus;nucleus;preribosome, large subunit precursor	5S rRNA binding;rRNA primary transcript binding	Ribosomal assembly	O	O		O		O
34	CNAG_03675	PUF6	10.65	SC-LC:0.40 SC-TS:0.20 SC-CX:0.17 CN-CX:0.14 SC-CC:0.09	4/23	EBP2 RRP5 FUN12 HTB1	negative regulation of translation;regulation of translation;ribosomal large subunit biogenesis;transport	cellular bud tip;large ribosomal subunit;nucleolus;nucleus	mRNA 3\'-UTR binding;RNA binding;translation repressor activity, nucleic acid binding	Regulation of translation	O	O	O			O
35	CNAG_03624	NOP7	10.64	SC-LC:0.28 SC-TS:0.26 SC-CX:0.21 CN-CX:0.15 HS-HT:0.10	5/23	EBP2 NAP1 RRP5 MCM6 HTB1	cell cycle;maturation of SSU-rRNA from tricistronic rRNA transcript (SSU-rRNA, 5.8S rRNA, LSU-rRNA);ribosomal large subunit biogenesis;ribosome biogenesis;rRNA processing	nucleolus;nucleoplasm;nucleus;PeBoW complex;preribosome, large subunit precursor	molecular_function	rRNA processing	O		O		O	O
36	CNAG_05762	RPP2B	10.58	SC-LC:0.64 SC-CX:0.15 HS-LC:0.14 CN-CX:0.06	6/23	HEF3 EBP2 RRP5 FUN12 CRN1 HTB1	cytoplasmic translation;translational elongation	cytoplasm;cytosolic large ribosomal subunit;intracellular;ribonucleoprotein complex;ribosome	structural constituent of ribosome	Cytoplasmic translation	O	O	O	O		O
37	CNAG_03300	RRP1	10.57	SC-LC:0.51 SC-CX:0.20 SC-TS:0.15 CN-CX:0.14	5/23	EBP2 NAP1 RRP5 FUN12 CRN1	rRNA processing	nucleolus;nucleus;preribosome, large subunit precursor;preribosome, small subunit precursor	molecular_function	rRNA processing	O	O		O	O	O
38	CNAG_00672	RPS11A	10.50	SC-LC:0.41 SC-CX:0.25 HS-LC:0.12 SC-GT:0.11 SC-HT:0.11	4/23	HEF3 RRP5 FUN12 HTB1	cytoplasmic translation;maturation of SSU-rRNA from tricistronic rRNA transcript (SSU-rRNA, 5.8S rRNA, LSU-rRNA);ribosomal small subunit assembly;translation	90S preribosome;cytoplasm;cytosolic small ribosomal subunit;intracellular;ribonucleoprotein complex;ribosome	RNA binding;rRNA binding;structural constituent of ribosome	Cytoplasmic translation	O	O	O
39	CNAG_06633	RPS15	10.45	SC-LC:0.54 SC-CX:0.22 HS-LC:0.13 CN-CX:0.12	6/23	HEF3 EBP2 RRP5 FUN12 CRN1 HTB1	cytoplasmic translation;ribosome biogenesis;rRNA export from nucleus;translation	cytoplasm;cytosolic small ribosomal subunit;ribonucleoprotein complex;ribosome;small ribosomal subunit	RNA binding;structural constituent of ribosome	Cytoplasmic translation	O	O	O	O		O
40	CNAG_01486	RPL15B	10.42	SC-LC:0.42 HS-HT:0.14 CN-CX:0.13 HS-LC:0.12 SC-TS:0.10 SC-CX:0.10	5/23	EBP2 NAP1 RRP5 FUN12 HTB1	cytoplasmic translation;translation	cytoplasm;cytosolic large ribosomal subunit;intracellular;nucleolus;nucleus;ribonucleoprotein complex;ribosome	RNA binding;structural constituent of ribosome	Cytoplasmic translation	O	O	O		O	O
41	CNAG_06379	KRE33	10.42	SC-CX:0.32 SC-LC:0.28 CN-CX:0.10 HS-LC:0.10 CN-PG:0.08 SC-TS:0.06 CN-GN:0.05	5/23	EBP2 CYC8 RRP5 FUN12 TOP1	ribosomal small subunit biogenesis	90S preribosome;nucleolus;nucleus	ATP binding;molecular_function;nucleotide binding	Ribosome biogenesis	O	O				O		O
42	CNAG_00483	ACT1	10.36	SC-LC:0.34 HS-LC:0.17 SC-TS:0.15 SC-CX:0.09 SC-GT:0.08 SC-HT:0.08 SC-CC:0.05 CN-CC:0.04	5/23	HEF3 NAP1 SSK2 CRN1 HTB1	actin filament reorganization involved in cell cycle;actomyosin contractile ring contraction;ascospore wall assembly;budding cell isotropic bud growth;cellular response to oxidative stress;chronological cell aging;cytokinesis;DNA repair;endocytosis;establishment of cell polarity;establishment of mitotic spindle orientation;exocytosis;fungal-type cell wall organization;histone acetylation;mitochon…	actin cortical patch;actin filament;actin filament bundle;cellular bud neck contractile ring;cytoplasm;cytoskeleton;histone acetyltransferase complex;Ino80 complex;NuA4 histone acetyltransferase complex;Swr1 complex	ATP binding;nucleotide binding;structural constituent of cytoskeleton	DNA repair			O	O	O
43	CNAG_01564	NOP12	10.36	SC-LC:0.40 CN-CX:0.17 SC-TS:0.16 SC-CX:0.14 SC-GT:0.07 SC-HT:0.07	5/23	EBP2 RRP5 FUN12 TOP1 HTB1	maturation of LSU-rRNA from tricistronic rRNA transcript (SSU-rRNA, 5.8S rRNA, LSU-rRNA);ribosome biogenesis;rRNA processing	nucleolus;nucleus;preribosome	nucleic acid binding;nucleotide binding;RNA binding	rRNA processing	O	O	O			O		O
44	CNAG_05360	MAK5	10.17	SC-LC:0.48 SC-CX:0.25 CN-CX:0.11 SC-CC:0.09 SC-TS:0.08	5/23	EBP2 RRP5 FUN12 TOP1 CRN1	maturation of 5.8S rRNA from tricistronic rRNA transcript (SSU-rRNA, 5.8S rRNA, LSU-rRNA);maturation of LSU-rRNA from tricistronic rRNA transcript (SSU-rRNA, 5.8S rRNA, LSU-rRNA);ribosomal large subunit biogenesis;ribosome biogenesis;rRNA processing	nucleolus;nucleus	ATP binding;ATP-dependent helicase activity;ATP-dependent RNA helicase activity;helicase activity;hydrolase activity;nucleic acid binding;nucleotide binding;RNA binding	rRNA processing	O	O		O		O		O
45	CNAG_04799	RPL14B	10.14	SC-LC:0.40 SC-CX:0.22 HS-LC:0.14 HS-HT:0.14 CN-CX:0.10	6/23	HEF3 NAP1 RRP5 FUN12 CRN1 HTB1	cytoplasmic translation;translation	cytoplasm;cytosolic large ribosomal subunit;intracellular;ribonucleoprotein complex;ribosome	RNA binding;structural constituent of ribosome	Cytoplasmic translation	O	O	O	O	O
46	CNAG_06919	NOP1	10.14	SC-LC:0.31 SC-CX:0.22 CN-CX:0.14 SC-TS:0.11 HS-HT:0.10 SC-CC:0.07 SC-GT:0.03 SC-HT:0.03	4/23	HEF3 EBP2 RRP5 FUN12	box C/D snoRNA 3\'-end processing;methylation;ribosome biogenesis;rRNA methylation;rRNA processing;snoRNA processing;tRNA processing	90S preribosome;box C/D snoRNP complex;nucleolus;nucleus;ribonucleoprotein complex;ribosome;small-subunit processome	methyltransferase activity;RNA binding;rRNA methyltransferase activity;transferase activity	rRNA processing	O	O				O
47	CNAG_01951	RPS22A	10.06	SC-LC:0.48 SC-TS:0.20 SC-CX:0.20 HS-LC:0.12	5/23	HEF3 RRP5 FUN12 SUI1 CRN1	cytoplasmic translation;translation	cytoplasm;cytosolic small ribosomal subunit;intracellular;ribonucleoprotein complex;ribosome	structural constituent of ribosome	Cytoplasmic translation	O	O		O			O
48	CNAG_01224	RPL18A	9.83	SC-CX:0.31 SC-LC:0.25 SC-TS:0.22 HS-LC:0.14 CN-CX:0.08	5/23	HEF3 NAP1 RRP5 FUN12 HTB1	cytoplasmic translation;translation	cytoplasm;cytosolic large ribosomal subunit;intracellular;ribonucleoprotein complex;ribosome	structural constituent of ribosome	Cytoplasmic translation	O	O	O		O
49	CNAG_01726	SPT16	9.80	SC-LC:0.52 SC-TS:0.28 HS-HT:0.15 CN-CX:0.04	4/23	NAP1 RRP5 TOP1 HTB1	cellular process;DNA repair;DNA replication;DNA replication-independent nucleosome organization;DNA-dependent DNA replication;nucleosome assembly;positive regulation of RNA polymerase II transcriptional preinitiation complex assembly;positive regulation of transcription initiation from RNA polymerase II promoter;regulation of transcription by chromatin organization;regulation of transcription, DN…	alpha DNA polymerase:primase complex;chromosome;FACT complex;nuclear chromatin;nucleus;replication fork protection complex;transcription elongation factor complex	chromatin binding;histone binding;nucleosome binding	DNA repair	O		O		O			O
50	CNAG_00377	TOP2	9.79	SC-LC:0.67 SC-CC:0.17 SC-TS:0.11 CN-CX:0.05	6/23	EBP2 NAP1 RRP5 TOP1 CRN1 HTB1	chromatin assembly or disassembly;chromatin remodeling at centromere;DNA metabolic process;DNA strand elongation involved in DNA replication;DNA topological change;reciprocal meiotic recombination;regulation of mitotic recombination;replication fork progression beyond termination site;resolution of meiotic recombination intermediates;sister chromatid segregation	chromosome;DNA replication termination region;DNA topoisomerase complex (ATP-hydrolyzing);mitochondrion;nucleus;synaptonemal complex	ATP binding;DNA binding;DNA topoisomerase (ATP-hydrolyzing) activity;DNA topoisomerase activity;DNA-dependent ATPase activity;isomerase activity;nucleotide binding	Chromatin modification	O		O	O	O	O		O
51	CNAG_03435	SNU13	9.65	SC-LC:0.48 SC-CX:0.20 CN-CX:0.13 CN-GN:0.11 SC-TS:0.09	6/23	HEF3 EBP2 NAP1 RRP5 FUN12 CRN1	maturation of SSU-rRNA from tricistronic rRNA transcript (SSU-rRNA, 5.8S rRNA, LSU-rRNA);mRNA processing;mRNA splicing, via spliceosome;ribosome biogenesis;RNA splicing;rRNA processing	box C/D snoRNP complex;nucleolus;nucleus;ribonucleoprotein complex;small-subunit processome;spliceosomal complex;U4/U6 x U5 tri-snRNP complex	RNA binding	rRNA processing	O	O		O	O	O
52	CNAG_03249	YRA1	9.55	SC-LC:0.67 SC-TS:0.22 SC-CC:0.11	5/23	HEF3 NAP1 RRP5 FUN12 CRN1	mRNA export from nucleus;regulation of transcription, DNA-dependent;transcription, DNA-dependent;transcription-coupled nucleotide-excision repair	nucleus;transcription export complex	nucleic acid binding;nucleotide binding;RNA binding	Regulation of transcription	O	O		O	O
53	CNAG_06611	RPA135	9.51	SC-CX:0.25 SC-TS:0.21 CN-CX:0.19 SC-LC:0.16 HS-LC:0.12 SC-CC:0.08	5/23	EBP2 RRP5 TOP1 YDR026C HTB1	transcription of nuclear large rRNA transcript from RNA polymerase I promoter;transcription, DNA-dependent	DNA-directed RNA polymerase I complex;nucleolus;nucleus	DNA binding;DNA-directed RNA polymerase activity;metal ion binding;nucleotidyltransferase activity;ribonucleoside binding;transferase activity	Regulation of transcription	O		O			O		O
54	CNAG_01170	RPS17A	9.50	SC-LC:0.48 SC-CX:0.30 HS-LC:0.15 CN-CX:0.08	5/23	HEF3 RRP5 FUN12 CRN1 HTB1	cytoplasmic translation;ribosomal small subunit assembly;translation;translational elongation	cytoplasm;cytosolic small ribosomal subunit;intracellular;ribonucleoprotein complex;ribosome	structural constituent of ribosome	Cytoplasmic translation	O	O	O	O
55	CNAG_00116	RPS3	9.46	SC-LC:0.41 SC-CX:0.19 HS-HT:0.15 HS-LC:0.14 SC-TS:0.11	4/23	HEF3 NAP1 RRP5 FUN12	cytoplasmic translation;ribosomal small subunit export from nucleus;rRNA export from nucleus;translation	90S preribosome;cytoplasm;cytosolic small ribosomal subunit;intracellular;preribosome, small subunit precursor;ribonucleoprotein complex;ribosome;small ribosomal subunit	DNA-(apurinic or apyrimidinic site) lyase activity;RNA binding;structural constituent of ribosome	Cytoplasmic translation	O	O			O
56	CNAG_01153	RPS13	9.42	SC-LC:0.75 HS-LC:0.15 SC-CX:0.10	5/23	HEF3 EBP2 RRP5 FUN12 CRN1	cytoplasmic translation;maturation of SSU-rRNA from tricistronic rRNA transcript (SSU-rRNA, 5.8S rRNA, LSU-rRNA);translation	90S preribosome;cytoplasm;cytosolic small ribosomal subunit;intracellular;ribonucleoprotein complex;ribosome	SSU rRNA binding;structural constituent of ribosome	Cytoplasmic translation	O	O		O		O
57	CNAG_02657	TIF35	9.42	SC-LC:0.29 SC-CC:0.20 SC-TS:0.17 SC-CX:0.14 CN-CX:0.11 HS-LC:0.09	4/23	EBP2 RRP5 FUN12 SUI1	translation;translation reinitiation;translational initiation	cytoplasm;eukaryotic translation initiation factor 3 complex	nucleic acid binding;nucleotide binding;RNA binding;translation initiation factor activity	Regulation of translation	O	O				O	O
58	CNAG_01990	RPS5	9.40	SC-LC:0.51 SC-CX:0.16 HS-LC:0.13 SC-TS:0.12 CN-CX:0.08	5/23	HEF3 EBP2 RRP5 FUN12 CRN1	cytoplasmic translation;regulation of translational fidelity;rRNA export from nucleus;translation	90S preribosome;cytoplasm;cytosolic small ribosomal subunit;intracellular;ribonucleoprotein complex;ribosome;small ribosomal subunit	RNA binding;structural constituent of ribosome	Cytoplasmic translation	O	O		O		O
59	CNAG_06125	TEF1	9.40	SC-LC:0.37 SC-TS:0.19 HS-LC:0.13 CN-CC:0.12 SC-CX:0.12 CN-CX:0.07	6/23	HEF3 NAP1 RRP5 FUN12 TOP1 HTB1	translational elongation;tRNA export from nucleus	cytoplasm;eukaryotic translation elongation factor 1 complex;mitochondrion;ribosome	GDP binding;GTP binding;translation elongation factor activity	Regulation of translation	O	O	O		O			O
60	CNAG_04365	MAK21	9.39	SC-LC:0.39 SC-CX:0.25 SC-TS:0.21 CN-CX:0.16	3/23	EBP2 RRP5 FUN12	ribosomal large subunit assembly;ribosome biogenesis	Noc1p-Noc2p complex;nucleolus;nucleus	molecular_function	Ribosomal assembly	O	O				O
61	CNAG_04004	RPS1A	9.29	SC-LC:0.41 HS-HT:0.14 HS-LC:0.13 CN-CX:0.12 SC-TS:0.11 SC-CX:0.09	4/23	NAP1 RRP5 FUN12 HTB1	cytoplasmic translation;maturation of SSU-rRNA from tricistronic rRNA transcript (SSU-rRNA, 5.8S rRNA, LSU-rRNA);translation	90S preribosome;cytoplasm;cytosolic small ribosomal subunit;intracellular;ribonucleoprotein complex;ribosome	structural constituent of ribosome	Cytoplasmic translation	O	O	O		O
62	CNAG_02064	MOT1	9.16	SC-LC:0.51 SC-TS:0.25 SC-CX:0.14 SC-CC:0.09	6/23	HEF3 NAP1 TOP1 SSK2 YDR026C HTB1	regulation of RNA polymerase II transcriptional preinitiation complex assembly;regulation of transcription from RNA polymerase II promoter;regulation of transcription, DNA-dependent;rRNA processing;transcription of nuclear large rRNA transcript from RNA polymerase I promoter;transcription, DNA-dependent	mitochondrion;nuclear chromosome;nucleus	ATP binding;ATPase activity;DNA binding;helicase activity;hydrolase activity;nucleic acid binding;nucleotide binding;TBP-class protein binding	rRNA processing			O		O			O
63	CNAG_04828	HHT2	9.12	SC-TS:0.27 SC-LC:0.22 SC-CX:0.13 SC-CC:0.11 SC-GT:0.09 SC-HT:0.09 HS-LC:0.09	4/23	NAP1 TOP1 CRN1 HTB1	chromatin assembly or disassembly;global genome nucleotide-excision repair;mitotic cell cycle spindle assembly checkpoint;rRNA transcription;sexual sporulation resulting in formation of a cellular spore	nuclear nucleosome	DNA binding	Chromatin modification			O	O	O			O
64	CNAG_01189	RPA190	9.10	SC-CX:0.38 CN-CX:0.22 SC-TS:0.16 HS-LC:0.14 SC-LC:0.10	5/23	EBP2 RRP5 FUN12 TOP1 YDR026C	transcription of nuclear large rRNA transcript from RNA polymerase I promoter;transcription, DNA-dependent	DNA-directed RNA polymerase I complex;nucleolus;nucleus	DNA binding;DNA-directed RNA polymerase activity;metal ion binding;nucleotidyltransferase activity;transferase activity;zinc ion binding	Regulation of transcription	O	O				O		O
65	CNAG_03198	RPS8B	9.09	SC-LC:0.45 SC-CX:0.25 HS-LC:0.14 SC-TS:0.09 CN-CX:0.07	4/23	HEF3 RRP5 FUN12 HTB1	cytoplasmic translation;maturation of SSU-rRNA from tricistronic rRNA transcript (SSU-rRNA, 5.8S rRNA, LSU-rRNA);translation;translational elongation	90S preribosome;cytoplasm;cytosolic small ribosomal subunit;intracellular;ribonucleoprotein complex;ribosome	structural constituent of ribosome	Cytoplasmic translation	O	O	O
66	CNAG_03603	HAS1	9.09	SC-LC:0.45 SC-CX:0.26 CN-CX:0.23 SC-TS:0.07	3/23	EBP2 RRP5 FUN12	ribosome biogenesis;rRNA processing	90S preribosome;nuclear envelope;nucleolus;nucleus;preribosome, large subunit precursor	ATP binding;ATP-dependent helicase activity;ATP-dependent RNA helicase activity;helicase activity;hydrolase activity;nucleic acid binding;nucleotide binding;RNA binding;RNA-dependent ATPase activity	rRNA processing	O	O				O
67	CNAG_05549	SGV1	9.05	SC-TS:0.39 SC-LC:0.13 SC-CC:0.13 CN-PG:0.12 SC-DC:0.09 SC-GT:0.07 SC-HT:0.07	6/23	EBP2 RRP5 SSK2 CRN1 CUS2 HTB1	cell cycle;phosphorylation;phosphorylation of RNA polymerase II C-terminal domain;positive regulation of histone H3-K4 methylation;protein phosphorylation;transcription, DNA-dependent	cyclin-dependent protein kinase holoenzyme complex;nucleus	ATP binding;cyclin-dependent protein kinase activity;kinase activity;nucleotide binding;protein kinase activity;protein serine/threonine kinase activity;RNA polymerase II carboxy-terminal domain kinase activity;transferase activity;transferase activity, transferring phosphorus-containing groups	Cell cycle	O		O	O		O
68	CNAG_06273	RRS1	9.01	SC-LC:0.42 SC-TS:0.16 SC-CX:0.13 HS-HT:0.11 SC-CC:0.10 CN-CX:0.07	4/23	EBP2 RRP5 FUN12 CRN1	endonucleolytic cleavage in ITS1 to separate SSU-rRNA from 5.8S rRNA and LSU-rRNA from tricistronic rRNA transcript (SSU-rRNA, 5.8S rRNA, LSU-rRNA);ribosomal large subunit biogenesis;ribosomal large subunit export from nucleus;ribosome biogenesis	nuclear periphery;nucleolus;nucleoplasm;nucleus;preribosome, large subunit precursor	molecular_function	Ribosome biogenesis	O	O		O		O
69	CNAG_02328	TSR1	8.91	SC-LC:0.40 SC-CX:0.33 CN-CX:0.16 SC-TS:0.11	4/23	EBP2 RRP5 FUN12 HTB1	ribosome biogenesis;rRNA processing	90S preribosome;cytoplasm;nucleolus;nucleus	ribonucleoprotein complex binding	rRNA processing	O	O	O			O
70	CNAG_02115	na	8.88	SC-LC:0.75 SC-TS:0.21 SC-CX:0.05	5/23	EBP2 RRP5 FUN12 CRN1 HTB1	na	na	na		O	O	O	O		O
71	CNAG_05232	RPL2B	8.87	SC-LC:0.38 SC-CX:0.36 HS-LC:0.14 SC-TS:0.12	4/23	HEF3 RRP5 FUN12 HTB1	cytoplasmic translation;translation	cytoplasm;cytosolic large ribosomal subunit;intracellular;ribonucleoprotein complex;ribosome	RNA binding;rRNA binding;structural constituent of ribosome	Cytoplasmic translation	O	O	O
72	CNAG_03510	RPL36B	8.82	SC-LC:0.31 SC-CX:0.23 HS-LC:0.14 SC-TS:0.12 SC-GT:0.10 SC-HT:0.10	4/23	EBP2 RRP5 FUN12 TOP1	cytoplasmic translation;translation	cytoplasm;cytosolic large ribosomal subunit;intracellular;ribonucleoprotein complex;ribosome	RNA binding;structural constituent of ribosome	Cytoplasmic translation	O	O				O		O
73	CNAG_06626	PRP43	8.65	SC-LC:0.33 SC-CX:0.29 SC-TS:0.14 CN-CX:0.13 HS-HT:0.12	3/23	EBP2 RRP5 FUN12	maturation of 5.8S rRNA from tricistronic rRNA transcript (SSU-rRNA, 5.8S rRNA, LSU-rRNA);maturation of LSU-rRNA from tricistronic rRNA transcript (SSU-rRNA, 5.8S rRNA, LSU-rRNA);maturation of SSU-rRNA;maturation of SSU-rRNA from tricistronic rRNA transcript (SSU-rRNA, 5.8S rRNA, LSU-rRNA);mRNA processing;ribosomal large subunit biogenesis;RNA splicing;rRNA processing;spliceosomal complex disasse…	90S preribosome;mitochondrion;nucleus;post-mRNA release spliceosomal complex	ATP binding;ATP-dependent helicase activity;ATP-dependent RNA helicase activity;helicase activity;hydrolase activity;nucleic acid binding;nucleotide binding	rRNA processing	O	O				O
74	CNAG_01884	RPL3	8.63	SC-LC:0.56 HS-LC:0.15 SC-CC:0.13 SC-TS:0.12 SC-CX:0.04	4/23	EBP2 RRP5 FUN12 CUS2	cytoplasmic translation;ribosomal large subunit assembly;translation	cytoplasm;cytosolic large ribosomal subunit;intracellular;ribonucleoprotein complex;ribosome	structural constituent of ribosome	Cytoplasmic translation	O	O				O
75	CNAG_01480	RPL12A	8.61	SC-LC:0.35 SC-CX:0.19 HS-HT:0.14 HS-LC:0.14 SC-TS:0.12 CN-CX:0.07	5/23	HEF3 EBP2 NAP1 RRP5 FUN12	cytoplasmic translation;ribosomal large subunit assembly;translation	cytoplasm;cytosolic large ribosomal subunit;ribonucleoprotein complex;ribosome	RNA binding;structural constituent of ribosome	Cytoplasmic translation	O	O			O	O
76	CNAG_00764	HCA4	8.46	SC-LC:0.39 SC-CX:0.25 SC-TS:0.21 CN-CX:0.15	4/23	EBP2 RRP5 FUN12 CRN1	ribosome biogenesis;rRNA processing	nucleolus;nucleus	ATP binding;ATP-dependent helicase activity;ATP-dependent RNA helicase activity;helicase activity;hydrolase activity;nucleic acid binding;nucleotide binding;RNA binding;RNA-dependent ATPase activity	rRNA processing	O	O		O		O
77	CNAG_00034	RPL9B	8.41	SC-LC:0.20 SC-CX:0.17 HS-HT:0.16 SC-GT:0.16 SC-HT:0.16 HS-LC:0.15	4/23	NAP1 RRP5 FUN12 TOP1	cytoplasmic translation;translation	cytoplasm;cytosolic large ribosomal subunit;intracellular;ribonucleoprotein complex;ribosome	rRNA binding;structural constituent of ribosome	Cytoplasmic translation		O			O			O
78	CNAG_01437	KRR1	8.40	SC-LC:0.41 SC-CX:0.30 SC-TS:0.21 CN-CX:0.07	4/23	EBP2 RRP5 FUN12 MCM6	endonucleolytic cleavage in ITS1 to separate SSU-rRNA from 5.8S rRNA and LSU-rRNA from tricistronic rRNA transcript (SSU-rRNA, 5.8S rRNA, LSU-rRNA);ribosomal small subunit biogenesis;ribosome biogenesis;rRNA processing	90S preribosome;nucleolus;nucleus;ribonucleoprotein complex;small-subunit processome	molecular_function;RNA binding	rRNA processing	O	O				O
79	CNAG_04011	RPL43A	8.39	SC-GT:0.18 SC-HT:0.18 HS-HT:0.16 HS-LC:0.15 CN-CX:0.14 SC-CX:0.13 SC-LC:0.05	4/23	NAP1 FUN12 TOP1 HTB1	cytoplasmic translation;translation	cytoplasm;cytosolic large ribosomal subunit;intracellular;ribonucleoprotein complex;ribosome	metal ion binding;structural constituent of ribosome	Cytoplasmic translation		O	O		O			O
80	CNAG_03577	RPP0	8.38	SC-LC:0.60 HS-LC:0.15 SC-TS:0.12 SC-CX:0.08 CN-CX:0.06	4/23	HEF3 RRP5 FUN12 HTB1	cytoplasmic translation;ribosomal large subunit assembly;ribosome biogenesis;translational elongation	90S preribosome;cytoplasm;cytosolic large ribosomal subunit;intracellular;preribosome, large subunit precursor;ribonucleoprotein complex;ribosome	LSU rRNA binding;structural constituent of ribosome	Cytoplasmic translation	O	O	O
81	CNAG_06231	RPL16A	8.34	SC-LC:0.27 SC-CX:0.20 HS-LC:0.18 SC-GT:0.17 SC-HT:0.17	4/23	HEF3 RRP5 FUN12 TOP1	cytoplasmic translation;translation	cytoplasm;cytosolic large ribosomal subunit;large ribosomal subunit;ribonucleoprotein complex;ribosome	RNA binding;structural constituent of ribosome	Cytoplasmic translation	O	O						O
82	CNAG_00142	ESF1	8.33	SC-LC:0.43 SC-TS:0.20 SC-CX:0.20 CN-CX:0.16	5/23	EBP2 RRP5 FUN12 CRN1 HTB1	ribosome biogenesis;rRNA processing	nucleolus;nucleus	RNA binding	rRNA processing	O	O	O	O		O
83	CNAG_03747	RPL28	8.32	SC-LC:0.38 SC-CC:0.22 HS-LC:0.16 CN-CX:0.13 SC-CX:0.11	6/23	ALG2 EBP2 RRP5 FUN12 CRN1 HTB1	cytoplasmic translation;response to antibiotic;response to cycloheximide;translation	cytoplasm;cytosolic large ribosomal subunit;intracellular;nucleus;ribonucleoprotein complex;ribosome	RNA binding;structural constituent of ribosome	Cytoplasmic translation	O	O	O	O		O
84	CNAG_03053	RPL25	8.27	SC-LC:0.75 HS-LC:0.19 SC-CX:0.06	4/23	EBP2 RRP5 FUN12 CRN1	cytoplasmic translation;ribosomal large subunit assembly;translation	cytoplasm;cytosolic large ribosomal subunit;intracellular;ribonucleoprotein complex;ribosome	nucleotide binding;RNA binding;rRNA binding;structural constituent of ribosome	Cytoplasmic translation	O	O		O		O
85	CNAG_03780	RPS16A	8.18	SC-CX:0.44 SC-LC:0.32 HS-LC:0.15 CN-CX:0.09	4/23	HEF3 RRP5 FUN12 HTB1	cytoplasmic translation;maturation of SSU-rRNA from tricistronic rRNA transcript (SSU-rRNA, 5.8S rRNA, LSU-rRNA);translation	90S preribosome;cytoplasm;cytosolic small ribosomal subunit;intracellular;ribonucleoprotein complex;ribosome	structural constituent of ribosome	Cytoplasmic translation	O	O	O
86	CNAG_04866	HST1	8.16	SC-TS:0.55 SC-CC:0.31 SC-LC:0.14	5/23	HEF3 MCM6 TOP1 YDR026C HTB1	chromatin modification;chromatin silencing;histone deacetylation;negative regulation of mitotic recombination;protein deacetylation;regulation of transcription, DNA-dependent;sporulation resulting in formation of a cellular spore;transcription, DNA-dependent	nucleus;Set3 complex	hydrolase activity;hydrolase activity, acting on carbon-nitrogen (but not peptide) bonds, in linear amides;metal ion binding;NAD binding;NAD+ binding;NAD-dependent histone deacetylase activity;NAD-independent histone deacetylase activity;zinc ion binding	Chromatin modification			O					O
87	CNAG_01168	CBF5	8.05	SC-LC:0.35 SC-TS:0.24 SC-CX:0.20 CN-GN:0.13 CN-CX:0.08	3/23	EBP2 RRP5 FUN12	box H/ACA snoRNA 3\'-end processing;cell cycle;cell division;mitosis;pseudouridine synthesis;ribosome biogenesis;RNA modification;RNA processing;rRNA processing;rRNA pseudouridine synthesis;snRNA pseudouridine synthesis	90S preribosome;box H/ACA snoRNP complex;chromosome;chromosome, centromeric region;cytoplasm;cytoskeleton;microtubule;nucleolus;nucleus;ribonucleoprotein complex	DNA binding;isomerase activity;pseudouridine synthase activity;RNA binding	rRNA processing	O	O				O
88	CNAG_05976	NOP58	8.03	SC-LC:0.29 SC-CX:0.20 CN-CX:0.17 SC-TS:0.13 HS-HT:0.12 SC-CC:0.10	3/23	EBP2 RRP5 FUN12	endonucleolytic cleavage in 5\'-ETS of tricistronic rRNA transcript (SSU-rRNA, 5.8S rRNA, LSU-rRNA);endonucleolytic cleavage in ITS1 to separate SSU-rRNA from 5.8S rRNA and LSU-rRNA from tricistronic rRNA transcript (SSU-rRNA, 5.8S rRNA, LSU-rRNA);endonucleolytic cleavage to generate mature 5\'-end of SSU-rRNA from (SSU-rRNA, 5.8S rRNA, LSU-rRNA);ribosome biogenesis;rRNA processing	90S preribosome;box C/D snoRNP complex;nucleolus;nucleus;ribonucleoprotein complex;small-subunit processome	molecular_function	rRNA processing	O	O				O
89	CNAG_07502	URA7	7.98	SC-CX:0.50 CN-CX:0.26 CN-GN:0.18 SC-LC:0.07	4/23	HEF3 CNAG_01212 EBP2 RRP5	CTP biosynthetic process;\'de novo\' CTP biosynthetic process;glutamine metabolic process;phospholipid biosynthetic process;pyrimidine nucleobase biosynthetic process;pyrimidine nucleotide biosynthetic process	cytoplasm	ATP binding;CTP synthase activity;ligase activity;nucleotide binding	Biosynthetic process	O					O
90	CNAG_00906	na	7.94	SC-CX:0.37 SC-TS:0.28 SC-LC:0.24 CN-CX:0.11	4/23	HEF3 EBP2 RRP5 FUN12	na	na	na		O	O				O
91	CNAG_01146	UTP22	7.84	SC-LC:0.39 CN-CX:0.23 SC-CX:0.20 SC-TS:0.19	3/23	EBP2 RRP5 FUN12	maturation of SSU-rRNA from tricistronic rRNA transcript (SSU-rRNA, 5.8S rRNA, LSU-rRNA);ribosome biogenesis;rRNA processing;tRNA export from nucleus	90S preribosome;CURI complex;nucleolus;nucleus;ribonucleoprotein complex;small-subunit processome;UTP-C complex	molecular_function;RNA binding	rRNA processing	O	O				O
92	CNAG_02209	NOP56	7.83	SC-LC:0.44 CN-CX:0.21 HS-HT:0.14 SC-CX:0.13 SC-TS:0.08	3/23	EBP2 RRP5 FUN12	ribosome biogenesis;rRNA modification;rRNA processing	90S preribosome;box C/D snoRNP complex;nucleolus;nucleus;ribonucleoprotein complex;small-subunit processome	molecular_function	rRNA processing	O	O				O
93	CNAG_04729	DBP7	7.76	SC-LC:0.37 SC-TS:0.25 SC-CX:0.22 CN-CX:0.15	3/23	EBP2 RRP5 FUN12	maturation of LSU-rRNA from tricistronic rRNA transcript (SSU-rRNA, 5.8S rRNA, LSU-rRNA);ribosome biogenesis;rRNA processing	nucleolus;nucleus	ATP binding;ATP-dependent helicase activity;ATP-dependent RNA helicase activity;helicase activity;hydrolase activity;nucleic acid binding;nucleotide binding;RNA binding	rRNA processing	O	O				O
94	CNAG_06948	ENP1	7.72	SC-CX:0.29 SC-TS:0.27 CN-CX:0.24 SC-LC:0.21	4/23	EBP2 RRP5 SUI1 SSK2	endonucleolytic cleavage in ITS1 to separate SSU-rRNA from 5.8S rRNA and LSU-rRNA from tricistronic rRNA transcript (SSU-rRNA, 5.8S rRNA, LSU-rRNA);ribosome biogenesis;rRNA processing	90S preribosome;cytoplasm;nucleolus;nucleus;preribosome, small subunit precursor	snoRNA binding	rRNA processing	O					O	O
95	CNAG_01179	RPC40	7.71	CN-CX:0.30 SC-CX:0.19 HS-LC:0.15 SC-LC:0.14 SC-TS:0.07 SC-GT:0.07 SC-HT:0.07	4/23	EBP2 RRP5 TOP1 YDR026C	transcription from RNA polymerase I promoter;transcription, DNA-dependent;tRNA transcription from RNA polymerase III promoter	DNA-directed RNA polymerase I complex;DNA-directed RNA polymerase III complex;nucleolus;nucleus	DNA binding;DNA-directed RNA polymerase activity;protein dimerization activity	Regulation of transcription	O					O		O
96	CNAG_07676	DBP2	7.69	SC-LC:0.48 SC-CX:0.22 SC-TS:0.15 HS-LC:0.15	4/23	EBP2 RRP5 FUN12 TOP1	nuclear polyadenylation-dependent mRNA catabolic process;nuclear-transcribed mRNA catabolic process, nonsense-mediated decay;ribosome biogenesis;rRNA processing	cytoplasm;mitochondrion;nucleus	ATP binding;ATP-dependent helicase activity;helicase activity;hydrolase activity;nucleic acid binding;nucleotide binding;RNA binding;RNA helicase activity;RNA-dependent ATPase activity	rRNA processing	O	O				O		O
97	CNAG_01715	BMS1	7.58	SC-CX:0.38 CN-CX:0.30 SC-LC:0.24 SC-TS:0.09	3/23	EBP2 RRP5 FUN12	GTP catabolic process;ribosome assembly;ribosome biogenesis;rRNA processing	90S preribosome;cytoplasm;mitochondrion;nucleolus;nucleus	ATP binding;GTP binding;GTPase activity;nucleotide binding;U3 snoRNA binding	rRNA processing	O	O				O
98	CNAG_00809	DBP1	7.55	SC-LC:0.76 CN-CX:0.24	4/23	EBP2 RRP5 FUN12 CRN1	translation;translational initiation	cytoplasm	ATP binding;ATP-dependent helicase activity;helicase activity;hydrolase activity;nucleic acid binding;nucleotide binding;RNA binding;RNA helicase activity;translation initiation factor activity	Regulation of translation	O	O		O		O
99	CNAG_05904	RPS14A	7.46	SC-LC:0.42 HS-HT:0.19 HS-LC:0.17 SC-CX:0.15 CN-CX:0.07	4/23	HEF3 RRP5 FUN12 TOP1	cytoplasmic translation;maturation of SSU-rRNA from tricistronic rRNA transcript (SSU-rRNA, 5.8S rRNA, LSU-rRNA);ribosomal small subunit assembly;ribosome biogenesis;rRNA processing;translation	90S preribosome;cytoplasm;cytosolic small ribosomal subunit;intracellular;nucleolus;nucleus;ribonucleoprotein complex;ribosome;small-subunit processome	mRNA binding;structural constituent of ribosome	rRNA processing	O	O						O
100	CNAG_03167	CHK1	7.4	CN-PG:0.21 HS-LC:0.20 SC-TS:0.14 SC-CX:0.12 SC-DC:0.11 CN-GN:0.11 SC-CC:0.10	4/23	MCM6 SSK2 YDR026C HTB1	cell cycle;DNA damage checkpoint;phosphorylation;protein phosphorylation;replication fork protection;response to DNA damage stimulus	nucleus		Cell cycle			O
