# Supplementary material for: Systematic functional analysis of kinases in the fungal pathogen Cryptococcus neoformans
Source: Nat Commun. 2016 Sep 28;7:12766. doi: 10.1038/ncomms12766 (PMC5052723; doi:10.1038/ncomms12766)
Supplement: Supplementary Data 6 — Detailed information regarding phosphopeptides identified in wide-type and/or vrk1Δ mutant strain of Cryptococcus neoformans [file ncomms12766-s7.xlsx]

## Sheet: phosphpeptide
Supplementary Data 6. Detailed information regarding phosphopeptides identified in wide-type and/or vrk1Δ mutant strain of Cryptococcus neoformans (Statistical analysis of the phosphopeptides quantified in wide-type and/or vrk1Δ mutant strain).																									`
					Wide-type																																										vrk1Δ
					Biological replication 1																					Biological replication 2																					Biological replication 1
					Technical replication 1							Technical replication 2							Technical replication 3							Technical replication 1							Technical replication 2							Technical replication 3							Technical replication 1
Sequence	Protein Accession	Description	ORF name	Modifications	# PSMsa	IonScore	Exp Value	Charge	MH+ [Da]	ΔM [ppm]	# Missed Cleavages	# PSMs	IonScore	Exp Value	Charge	MH+ [Da]	ΔM [ppm]	# Missed Cleavages	# PSMs	IonScore	Exp Value	Charge	MH+ [Da]	ΔM [ppm]	# Missed Cleavages	# PSMs	IonScore	Exp Value	Charge	MH+ [Da]	ΔM [ppm]	# Missed Cleavages	# PSMs	IonScore	Exp Value	Charge	MH+ [Da]	ΔM [ppm]	# Missed Cleavages	# PSMs	IonScore	Exp Value	Charge	MH+ [Da]	ΔM [ppm]	# Missed Cleavages	# PSMs	IonScore	Exp Value
HNALPPLssLTSPAAADPTQFPWLANQSLR	Q1ZZ39	Activating transcription factor 2	ATF2	S8(Phospho); S9(Phospho)
KSEDAPHLVGSNPGGsAsPAGSQR	J9VDT0	Uncharacterized protein	CNAG_00055	S16(Phospho); S18(Phospho)	3	35	0.00416727	3	2466.04	-0.56	1								4	47.45	0.000236552	3	2466.04	-1.82356	1
KSEDAPHLVGSNPGGSAsPAGsQR	J9VDT0	Uncharacterized protein	CNAG_00055	S18(Phospho); S22(Phospho)								6	34.97	0.00421906	3	2466.04	-1.22956	1
KSEDAPHLVGSNPGGsAsPAGsQR	J9VDT0	Uncharacterized protein	CNAG_00055	S16(Phospho); S18(Phospho); S22(Phospho)
sPsPPDPSIPIPSSLNR	J9VDT0	Uncharacterized protein	CNAG_00055	S1(Phospho); S3(Phospho)	1	27	0.0227027	2	1920.84	-3.61	0	1	42.37	0.000663446	2	1920.85	-1.19279	0	1	34.56	0.0038319	2	1920.85	-2.65445	0	1	30.57	0.00969086	2	1920.85	-1.51054	0	1	24.04	0.0443764	2	1920.84	-4.81517	0	1	33.25	0.00518101	2	1920.85	-2.65445	0	1	65.18	3.48897e-06
GssGVGLtAAVttDKDTGER	J9VFV9	DNA helicase	CNAG_00099	S2(Phospho); S3(Phospho); T8(Phospho); T12(Phospho); T13(Phospho)
KEVLsIAFVK	J9VFV9	DNA helicase	CNAG_00099	S5(Phospho)								1	21.01	0.0344738	3	1213.68	14.8709	1
LNWLTYGGEREPDtDDE	J9VFW4	Elongation factor 3	CNAG_00104	T14(Phospho)																																											1	27.87	0.015514
VALVEDAFDDPSRPGsR	J9VFW4	Elongation factor 3	CNAG_00104	S16(Phospho)	2	36	0.00317932	2	1910.86	-2.15	0	4	40.82	0.001126	2	1910.86	-0.997389	0	2	37.19	0.00256875	2	1910.86	-1.7001	0								1	50.3	0.000105924	2	1990.83	-1.94964	0	2	54.71	3.70181e-05	2	1990.82	-4.09573	0	4	50.68	0.000115434
VALVEDAFDDPsRPGsR	J9VFW4	Elongation factor 3	CNAG_00104	S12(Phospho); S16(Phospho)																						1	46.12	0.000273664	2	1990.83	-2.62413	0	1	26.65	0.0297374	2	1910.86	-0.294683	0	1	34.07	0.00522975	2	1910.86	-4.06375	0
VAsKTGTPR	J9VFW4	Elongation factor 3	CNAG_00104	S3(Phospho)																																				3	37.69	0.00120853	2	996.483	-4.18408	1
ERGDEENTDGQDEFFGsDssEEEEEQQPKPK	J9VI44	Uncharacterized protein	CNAG_00142	S17(Phospho); S19(Phospho); S20(Phospho)
RIENFDLDSDRsPsPQLASHAK	J9VI55	Uncharacterized protein	CNAG_00152	S12(Phospho); S14(Phospho)																																											1	36.4	0.00416938
SRYsAsPAR	J9VEH0	Transformer-2 protein	CNAG_00260	S4(Phospho); S6(Phospho)																													1	22.86	0.0207043	2	1154.44	-2.034	1								1	20.67	0.03471
sRYsAsPAR	J9VEH0	Transformer-2 protein	CNAG_00260	S1(Phospho); S4(Phospho); S6(Phospho)
NVDGASsAGEVTsGGEtsGAEGK	J9VDR8	Uncharacterized protein	CNAG_00279	S7(Phospho); S13(Phospho); T17(Phospho); S18(Phospho)	10	21	0.0245936	2	2386.77	-0.57	0
NVDGASSAGEVTsGGEtsGAEGK	J9VDR8	Uncharacterized protein	CNAG_00279	S13(Phospho); T17(Phospho); S18(Phospho)	10	35	0.00136489	2	2306.81	-1.85	0								15	33.08	0.00233719	2	2306.81	-1.64052	0	8	42.96	0.000245325	2	2306.8	-2.80471	0	4	34.88	0.00139788	2	2306.8	-3.54555	0	8	33.52	0.00349036	2	2226.84	-1.68937	0
NVDGASSAGEVTsGGETsGAEGK	J9VDR8	Uncharacterized protein	CNAG_00279	S13(Phospho); S18(Phospho)	49	48	0.00013771	2	2226.84	0.39	0	30	27.59	0.00836067	2	2306.81	-1.42885	0	29	44.71	0.000400607	2	2146.88	-0.945821	0	16	51.51	5.57991e-05	2	2226.84	-1.57973	0	20	49.34	9.1966e-05	2	2226.84	-2.12791	0	19	29.25	0.00564539	2	2306.8	-2.27553	0	28	31.91	0.00280214
NVDGAsSAGEVTSGGEtsGAEGK	J9VDR8	Uncharacterized protein	CNAG_00279	S6(Phospho); T17(Phospho); S18(Phospho)								10	64.82	2.6204e-06	2	2226.84	-1.03155	0
NVDGASSAGEVTsGGETSGAEGK	J9VDR8	Uncharacterized protein	CNAG_00279	S13(Phospho)															7	50.92	6.31095e-05	2	2226.84	-2.45682	0
NVDGAssAGEVTSGGETsGAEGK	J9VDR8	Uncharacterized protein	CNAG_00279	S6(Phospho); S7(Phospho); S18(Phospho)																																											3	33.76	0.00498561
NVDGASSAGEVTSGGETsGAEGK	J9VDR8	Uncharacterized protein	CNAG_00279	S18(Phospho)																																											6	42.95	0.000397988
NVDGAsSAGEVTSGGETsGAEGK	J9VDR8	Uncharacterized protein	CNAG_00279	S6(Phospho); S18(Phospho)
NVDGASSAGEVtSGGETsGAEGK	J9VDR8	Uncharacterized protein	CNAG_00279	T12(Phospho); S18(Phospho)
NVDGAssAGEVTsGGEtSGAEGKGK	J9VDR8	Uncharacterized protein	CNAG_00279	S6(Phospho); S7(Phospho); S13(Phospho); T17(Phospho)	10	53	2.56296e-05	2	2571.88	-4.04	1
NVDGASSAGEVTsGGEtsGAEGKGK	J9VDR8	Uncharacterized protein	CNAG_00279	S13(Phospho); T17(Phospho); S18(Phospho)	11	65	2.00126e-06	2	2491.91	-6.31	1	8	27.95	0.0078559	2	2571.89	-2.70833	1								14	34.21	0.00187761	2	2571.89	-2.51848	1	13	46.35	0.00016917	2	2491.92	-3.96193	1
NVDGASSAGEVTsGGETsGAEGKGK	J9VDR8	Uncharacterized protein	CNAG_00279	S13(Phospho); S18(Phospho)	20	67	2.148e-06	2	2411.95	-2.26	1	11	37.65	0.00127125	2	2491.92	-1.90449	1	16	53.28	3.50071e-05	2	2491.92	-1.61057	1	20	42.96	0.00037431	2	2491.92	-2.00246	1	18	67.08	2.0372e-06	2	2411.95	-2.26201	1	10	50.49	6.69979e-05	2	2491.92	-2.68828	1	20	30.01	0.0073331
NVDGAssAGEVTSGGEtsGAEGKGK	J9VDR8	Uncharacterized protein	CNAG_00279	S6(Phospho); S7(Phospho); T17(Phospho); S18(Phospho)								10	66.04	2.58841e-06	2	2411.95	-2.26201	1
NVDGAssAGEVTSGGETsGAEGKGK	J9VDR8	Uncharacterized protein	CNAG_00279	S6(Phospho); S7(Phospho); S18(Phospho)															15	69.79	1.06004e-06	2	2411.96	-1.85712	1															14	67.21	1.95811e-06	2	2411.95	-3.27422	1	1	52.1	6.22761e-05
NVDGAssAGEVtSGGETsGAEGKGK	J9VDR8	Uncharacterized protein	CNAG_00279	S6(Phospho); S7(Phospho); T12(Phospho); S18(Phospho)																						10	60.89	8.47292e-06	2	2411.95	-2.66689	1
NVDGASSAGEVtsGGEtsGAEGKGK	J9VDR8	Uncharacterized protein	CNAG_00279	T12(Phospho); S13(Phospho); T17(Phospho); S18(Phospho)
RNVDGASSAGEVTsGGETsGAEGK	J9VDR8	Uncharacterized protein	CNAG_00279	S14(Phospho); S19(Phospho)	9	44	0.000428927	2	2382.94	-1.39	1	6	44.81	0.000336977	2	2382.93	-4.15926	1
RNVDGASSAGEVTSGGEtsGAEGK	J9VDR8	Uncharacterized protein	CNAG_00279	T18(Phospho); S19(Phospho)																						4	28.32	0.0157537	2	2382.94	-1.90527	1
RNVDGASSAGEVtSGGETsGAEGK	J9VDR8	Uncharacterized protein	CNAG_00279	T13(Phospho); S19(Phospho)																																				1	25.6	0.0279554	2	2382.94	-3.74944	1	10	73.63	4.68192e-07
APASssDDGSVEVINSHR	J9VL78	Uncharacterized protein	CNAG_00286	S5(Phospho); S6(Phospho)								3	46.02	0.000192527	2	1987.78	-1.67657	0															6	66.7	1.75313e-06	2	1987.78	2.19228	0	5	68.8	1.07438e-06	2	1987.78	1.94664	0
APAsSsDDGSVEVINSHR	J9VL78	Uncharacterized protein	CNAG_00286	S4(Phospho); S6(Phospho)
APAssSDDGsVEVINSHR	J9VL78	Uncharacterized protein	CNAG_00286	S4(Phospho); S5(Phospho); S10(Phospho)
LKDDSNVEEEEssEsDGGAGDGR	J9VLC7	Uncharacterized protein	CNAG_00346	S12(Phospho); S13(Phospho); S15(Phospho)															1	42.1	0.000184979	2	2621.87	-4.50385	1
NVPVNSHGQAPGQGQTSQVGsMGsEHAALR	J9VIT9	Vacuolar protein 8	CNAG_00354	S21(Phospho); S24(Phospho)	6	46	0.000573206	3	3161.34	-5.7	0																																				6	55.13	6.2915e-05
NVPVNSHGQAPGQGQTSQVGsMGSEHAALR	J9VIT9	Vacuolar protein 8	CNAG_00354	S21(Phospho)																																											4	59.66	2.44404e-05
NVPVNSHGQAPGQGQTsQVGsMGSEHAALR	J9VIT9	Vacuolar protein 8	CNAG_00354	S17(Phospho); S21(Phospho)
RDPNDPSAGssEDEFEDGLTDQEGEGEIVSLAR	J9VIT9	Vacuolar protein 8	CNAG_00354	S10(Phospho); S11(Phospho)															6	72.88	7.57386e-07	3	3681.46	-5.11791	1
KTsTDsYGSYSAAEKK	J9VGN1	Uncharacterized protein	CNAG_00361	S3(Phospho); S6(Phospho)																																											20	62.11	4.49079e-06
KtsTDSYGSYSAAEKK	J9VGN1	Uncharacterized protein	CNAG_00361	T2(Phospho); S3(Phospho)
KTStDsYGsYSAAEKK	J9VGN1	Uncharacterized protein	CNAG_00361	T4(Phospho); S6(Phospho); S9(Phospho)
AAGDDtDDDsDDFKPPATVLKPK	J9VEP2	DNA topoisomerase 2	CNAG_00377	T6(Phospho); S10(Phospho)	1	36	0.00380482	3	2578.06	-2.15	0															2	35.12	0.00458338	2	2578.07	4.36424	0	1	28.39	0.0195584	3	2578.06	-2.93281	0	1	40.44	0.00122896	3	2578.06	-2.57768	0	1	53.34	6.25653e-05
RTsTDDGEAAPQR	J9VIW2	Translation initiation factor 4G	CNAG_00386	S3(Phospho)
sSSQGGPGGLPSLSGLPSMGLSSsR	J9VIW2	Translation initiation factor 4G	CNAG_00386	S1(Phospho); S24(Phospho)	1	37	0.00277877	2	2463.04	-8.95	0																						1	30.46	0.0129078	2	2463.03	-12.8192	0
VSSATASPAPTsPASTPHTPATPNSELK	J9VIW2	Translation initiation factor 4G	CNAG_00386	S12(Phospho)	2	37	0.00375416	3	2784.3	-2.43	0
KSTSVPsANADAAAARR	T2BP28	Kelch repeat-containing protein, variant	CNAG_00392	S7(Phospho)															1	27.03	0.0214996	2	1752.82	-11.646	2
SEFAEGMMVGDGEsDGEESsGDQDLPEKK	J9VJ67	Nucleolar protein 53	CNAG_00513	S14(Phospho); S20(Phospho)																						6	34.08	0.00338077	3	3220.18	-1.90251	1															6	56.72	1.64931e-05
SEFAEGMMVGDGEsDGEEsSGDQDLPEKK	J9VJ67	Nucleolar protein 53	CNAG_00513	S14(Phospho); S19(Phospho)
AEsVSsKQDAEHHTPK	J9VH01	Uncharacterized protein	CNAG_00520	S3(Phospho); S6(Phospho)
GKEDDGGWGGNAGsNDGEWGGGPEATPK	J9VH01	Uncharacterized protein	CNAG_00520	S14(Phospho)	2	76	2.7176e-07	3	2782.1	-2.14	1															1	74.86	3.70677e-07	3	2782.09	-3.98482	1															1	60.65	9.72923e-06
GNFGGNESsEtSVSSQAGR	J9VH01	Uncharacterized protein	CNAG_00520	S9(Phospho); T11(Phospho)	16	28	0.00982173	2	2030.74	-2.34	0																													10	26.31	0.0127467	2	2030.74	-5.8832	0
GNFGGNESSEtsVSSQAGR	J9VH01	Uncharacterized protein	CNAG_00520	T11(Phospho); S12(Phospho)								14	24.55	0.0220974	2	2030.75	1.20993	0								5	27.57	0.0104991	2	2030.75	0.668935	0
GNFGGNESsETsVSSQAGR	J9VH01	Uncharacterized protein	CNAG_00520	S9(Phospho); S12(Phospho)																													4	30.2	0.00563446	2	2030.75	-0.0523966	0
GNFGGNEsSEtSVSSQAGR	J9VH01	Uncharacterized protein	CNAG_00520	S8(Phospho); T11(Phospho)
GNFGGNESSETsVssQAGR	J9VH01	Uncharacterized protein	CNAG_00520	S12(Phospho); S14(Phospho); S15(Phospho)
GNFGGNEssETSVSsQAGR	J9VH01	Uncharacterized protein	CNAG_00520	S8(Phospho); S9(Phospho); S15(Phospho)
GNFGGNEsSETSVssQAGRRPGVR	J9VH01	Uncharacterized protein	CNAG_00520	S8(Phospho); S14(Phospho); S15(Phospho)																													5	37.3	0.00202967	3	2676.05	-3.06019	1	3	28.88	0.014042	3	2676.05	-3.9497	1	1	25.92	0.0287841
GNFGGNESSETsVSsQAGRRPGVR	J9VH01	Uncharacterized protein	CNAG_00520	S12(Phospho); S15(Phospho)																													1	26.49	0.0288339	3	2596.09	-1.12392	1
GNFGGNESsETSVSsQAGRRPGVR	J9VH01	Uncharacterized protein	CNAG_00520	S9(Phospho); S15(Phospho)
SGGGAsRQPsESGFGGGLQGGYSGGGGR	J9VH01	Uncharacterized protein	CNAG_00520	S6(Phospho); S10(Phospho)
DQSDSSsSDsDPDERDVEEQER	J9VF01	Potassium	CNAG_00531	S7(Phospho); S10(Phospho)	10	84	1.44817e-08	3	2671.9	-4.16	1																																				6	40.84	0.000292569
AVsLTDsDGDHDHITR	J9VH18	Membrane transporter	CNAG_00539	S3(Phospho); S7(Phospho)	7	63	3.09951e-06	2	1898.73	0.8	0	6	62.05	3.27461e-06	2	1898.73	-0.618772	0	4	71.76	3.20067e-07	2	1898.73	-2.29033	0	7	89.19	5.90468e-09	2	1898.73	-2.03317	0	5	89.12	6.368e-09	2	1898.73	-1.19739	0	5	87.16	1.00001e-08	2	1898.73	-1.1331	0	14	87.07	1.02095e-08
RQsQQGGHPFASNK	J9VED5	CK1	CNAG_00556	S3(Phospho)																																											1	30.75	0.00908707
AGsPVDDIDDEDDsDDDEPRK	J9VJB0	Uncharacterized protein	CNAG_00558	S3(Phospho); S14(Phospho)	1	67	8.11338e-07	2	2464.84	-5.15	1															1	81.15	2.87761e-08	2	2464.85	-0.592358	1															1	82.72	2.0848e-08
TDDRsPFsEGGGMPFDSSPFGGKPPSHGAQDDPPIPSYALGR	J9VH50	cAMP-dependent protein kinase regulatory subunit	CNAG_00570	S5(Phospho); S8(Phospho)																																											1	29.41	0.0217647
ASsAAStAsNRGILR	J9VJE2	Lipid particle protein	CNAG_00594	S3(Phospho); T7(Phospho); S9(Phospho)
sSPPEsPVQEQEETR	J9VJH9	Transcription elongation factor SPT5	CNAG_00641	S1(Phospho); S6(Phospho)	3	36	0.00181368	2	1859.71	-1.86	0																																				3	69.42	7.14299e-07
SsPPEsPVQEQEETR	J9VJH9	Transcription elongation factor SPT5	CNAG_00641	S2(Phospho); S6(Phospho)															2	24.95	0.017434	2	1859.7	-7.43935	0	2	40.65	0.000482157	2	1859.7	-5.86398	0								2	22.99	0.0286335	2	1859.7	-4.68246	0
KEEAKEEsDDDMGFGLFD	J9VJJ1	Large subunit acidic ribosomal protein P1	CNAG_00655	S8(Phospho)	4	53	4.67532e-05	2	2141.83	1.56	2	4	55.35	2.64027e-05	2	2141.83	1.102	2	5	55.19	2.43667e-05	2	2141.82	-1.63369	2	4	54.86	2.59637e-05	2	2141.82	-2.20363	2	4	65.21	2.28988e-06	2	2141.82	-2.88756	2	4	61.99	4.83795e-06	2	2141.82	-3.11553	2	9	58.38	1.16895e-05
SETASQTSGAQIGSLAPKEPsPsPPSAPTPR	J9VM77	Nucleoporin nsp1	CNAG_00666	S21(Phospho); S23(Phospho)																																											2	50.61	0.000169447
MRYPTNsPsPsPDSTLPPFFR	J9VFC7	Uncharacterized protein	CNAG_00669	S7(Phospho); S9(Phospho); S11(Phospho)								1	28.78	0.0159583	2	2634.04	-4.36605	1	2	28.96	0.0148022	2	2634.04	-6.86861	1	1	41.21	0.00111254	3	2554.09	-0.938565	1
MRYPTNsPsPSPDSTLPPFFR	J9VFC7	Uncharacterized protein	CNAG_00669	S7(Phospho); S9(Phospho)																						9	35.58	0.00326499	2	2634.05	-2.97575	1	6	46.42	0.000327229	3	2554.08	-2.80254	1								10	60.16	1.45538e-05
MRyPTNSPsPSPDSTLPPFFR	J9VFC7	Uncharacterized protein	CNAG_00669	Y3(Phospho); S9(Phospho)
AVPAQPSsPPPVcQFSDR	J9VEN6	Urease accessory protein UreG	CNAG_00678	S8(Phospho); C13(Carbamidomethyl)															2	30.13	0.0144121	2	2019.9	-1.46756	0
EGEKDVsGsGKR	J9VHH7	RNA-binding protein rnp24	CNAG_00706	S7(Phospho); S9(Phospho)
AQTAPSsPHQsPTATR	J9VMH6	HAL protein kinase	CNAG_00745	S7(Phospho); S11(Phospho)
RGsGFSGLAGAGGGMTNAQATPAHSR	J9VMH6	HAL protein kinase	CNAG_00745	S3(Phospho)																																											3	89.59	1.71445e-08
SGsNIsGETAVDTHR	J9VMH6	HAL protein kinase	CNAG_00745	S3(Phospho); S6(Phospho)
RAsAGTAAGVGIGEK	J9VHN1	Uncharacterized protein	CNAG_00746	S3(Phospho)
AHsRssSVSSTAPLPSFEDLAPPRPPLTGGEQETAVPVPGLGK	J9VMJ2	Uncharacterized protein	CNAG_00750	S3(Phospho); S5(Phospho); S6(Phospho)								3	34.85	0.00589213	4	4564.14	3.47725	1
SLsPsPAPSSEPER	J9VMK8	ATP-dependent RNA helicase DBP4	CNAG_00764	S3(Phospho); S5(Phospho)	1	27	0.0117596	2	1600.62	-4.38	0								2	32.08	0.00399539	2	1600.62	-2.92635	0	2	33.4	0.00297107	2	1600.62	-2.85008	0	2	33.03	0.00301131	2	1600.62	-4.68043	0								2	42.27	0.000388366
ASSFsFsTSPSTSYLR	J9VML7	Phosphoglycerate dehydrogenase	CNAG_00774	S5(Phospho); S7(Phospho)															1	24.09	0.0321702	2	1884.74	-2.34567	0
AssFSFSTSPSTSYLR	J9VML7	Phosphoglycerate dehydrogenase	CNAG_00774	S2(Phospho); S3(Phospho)																																											6	27.43	0.0149092
ASSFSFSTSPsTSYLR	J9VML7	Phosphoglycerate dehydrogenase	CNAG_00774	S11(Phospho)																																											3	28.44	0.0167566
ASSFSFstSPSTSYLR	J9VML7	Phosphoglycerate dehydrogenase	CNAG_00774	S7(Phospho); T8(Phospho)
ASsFsFSTSPSTSYLR	J9VML7	Phosphoglycerate dehydrogenase	CNAG_00774	S3(Phospho); S5(Phospho)
GIPVSSFAPHsPPTGTsPR	J9VML7	Phosphoglycerate dehydrogenase	CNAG_00774	S11(Phospho); S17(Phospho)	13	47	0.000264093	2	2051.89	-3.14	0	9	48.02	0.000225598	2	2051.89	-2.66834	0	8	52.32	8.03009e-05	2	2051.89	-3.73919	0	10	49.88	0.000144436	2	2051.9	-0.883595	0	2	39.57	0.00156779	2	2051.89	-2.07343	0	6	28.1	0.0213737	2	2051.9	-0.28868	0	18	45.43	0.000406713
GIPVSSFAPHsPPTGTSPR	J9VML7	Phosphoglycerate dehydrogenase	CNAG_00774	S11(Phospho)
EKSPAPAGsAEAEAAPVAAEGEVK	J9VU45	Multisite-specific tRNA:(Cytosine-C5)-methyltransferase	CNAG_00874	S9(Phospho)
AGSsKsSVTGASTPLTSVSDDPTDAAEQMKK	J9VRJ5	ATP-binding cassette, subfamily F, member 2	CNAG_00891	S4(Phospho); S6(Phospho)
GsHNDASVNSYGSSSSR	J9VLU5	Glucosidase	CNAG_00897	S2(Phospho)															1	30.48	0.00595418	2	1791.69	-0.943534	0																						1	55.6	1.84533e-05
LVVDAALsLK	J9VLR3	Alpha-1,3	CNAG_00926	S8(Phospho)	1	24	0.0282605	2	1108.61	5.68	0	1	23.37	0.0294564	2	1108.61	4.14244	0	1	23.32	0.0297975	2	1108.61	4.36266	0	1	23.27	0.0282586	2	1108.61	5.13344	0	1	23.48	0.0269247	2	1108.61	4.91321	0	1	23.79	0.0267411	2	1108.61	3.92221	0	1	23.25	0.0302817
GTHSAGLHGDsDDAEGsPVRR	J9VP40	Peptidase	CNAG_00928	S11(Phospho); S17(Phospho)																																											3	64.4	3.15878e-06
LVEEIssDDERPVHVSK	J9VP40	Peptidase	CNAG_00928	S6(Phospho); S7(Phospho)
KVTIQEPEDsGsEsDEEEVAPAPAPK	J9VTX1	Uncharacterized protein	CNAG_00972	S10(Phospho); S12(Phospho); S14(Phospho)	4	80	1.2177e-07	3	2979.17	-3.56	1	8	58.78	1.8011e-05	3	2979.17	-5.16264	1	8	79.81	1.44694e-07	3	2979.17	-4.17924	1	4	82.86	7.11709e-08	3	2979.18	-2.82708	1								8	72.97	6.93909e-07	3	2979.17	-4.67094	1	4	54	5.53369e-05
KVTIQEPEDsGSEsDEEEVAPAPAPK	J9VTX1	Uncharacterized protein	CNAG_00972	S10(Phospho); S14(Phospho)
VTIQEPEDsGsESDEEEVAPAPAPK	J9VTX1	Uncharacterized protein	CNAG_00972	S9(Phospho); S11(Phospho)	3	31	0.0105734	2	2771.1	-7.85	0
VTIQEPEDsGsEsDEEEVAPAPAPK	J9VTX1	Uncharacterized protein	CNAG_00972	S9(Phospho); S11(Phospho); S13(Phospho)	16	64	3.62243e-06	2	2851.09	1.1	0	4	39.15	0.001277	3	2851.09	-0.620895	0	12	71.5	7.18565e-07	2	2851.09	0.154498	0	4	68.98	1.309e-06	2	2851.09	-1.12996	0								2	25.68	0.0277156	3	2851.08	-1.71269	0
HMPsRDNsPSGR	J9VTV3	Homocitrate synthase, mitochondrial	CNAG_00992	S4(Phospho); S8(Phospho)								2	21.22	0.0275609	2	1500.54	-2.63105	1	1	25.47	0.0103584	2	1500.54	-2.71241	1	2	23.94	0.0143294	2	1500.54	-4.42078	1	3	19.87	0.0365787	2	1500.54	-4.50213	1	1	20.16	0.0356617	2	1500.54	-3.93267	1	4	19.74	0.0371593
sSNSNVASSPIHSNNPFISDNSPsK	J9VNV6	Uncharacterized protein	CNAG_01031	S1(Phospho); S24(Phospho)																																											1	30.8	0.0118942
SSNSNVASSPIHSNNPFISDNsPSK	J9VNV6	Uncharacterized protein	CNAG_01031	S22(Phospho)																																											3	32.3	0.0103048
sQGRsIR	J9VTQ8	Uncharacterized protein	CNAG_01042	S1(Phospho); S5(Phospho)
MLESLRPQGGGDsDEDADAVDETQIHEPERPR	J9VR22	Uncharacterized protein	CNAG_01087	S13(Phospho)
KRGEEVFsDEEL	J9VQZ9	Elongation factor 3	CNAG_01117	S8(Phospho)																																											1	40.81	0.000738567
RGEEVFsDEEL	J9VQZ9	Elongation factor 3	CNAG_01117	S7(Phospho)																													1	23.51	0.0291905	2	1389.56	-1.40404	1								1	32.73	0.00349334
DsASASNGNGSASNLPPAEVSK	T2BMD1	Uncharacterized protein	CNAG_01130	S2(Phospho)															3	35.64	0.00387515	2	2139.92	0.286475	0																						4	71.23	9.83129e-07
KPsASATPATTAsPDPEPK	T2BMD1	Uncharacterized protein	CNAG_01130	S3(Phospho); S13(Phospho)	1	29	0.0120888	2	2012.86	-2.52	0																						4	33.67	0.00446718	2	2012.86	-3.07081	0
KPSASATPATTAsPDPEPK	T2BMD1	Uncharacterized protein	CNAG_01130	S13(Phospho)	3	46	0.000334892	2	1932.89	-2.43	0
KPsASATPAtTASPDPEPK	T2BMD1	Uncharacterized protein	CNAG_01130	S3(Phospho); T10(Phospho)															3	32.6	0.00579766	2	2012.86	-2.34306	0	6	26.27	0.0237228	2	2012.85	-3.49533	0								7	25.31	0.0313581	2	2012.86	-2.76758	0	10	31.7	0.00679463
KPSASATPAtTASPDPEPK	T2BMD1	Uncharacterized protein	CNAG_01130	T10(Phospho)
KPSASAtPATTAsPDPEPK	T2BMD1	Uncharacterized protein	CNAG_01130	T7(Phospho); S13(Phospho)
SAsQPGVQR	T2BMD1	Uncharacterized protein	CNAG_01130	S3(Phospho)															1	26.15	0.0111624	2	1009.44	-2.97926	0	1	30.25	0.00434268	2	1009.44	-3.58391	0
SHsPAPSNVsFHGNGHPR	T2BMD1	Uncharacterized protein	CNAG_01130	S3(Phospho); S10(Phospho)																						3	27.35	0.0154625	3	2044.81	-4.59881	0	4	43.03	0.00043552	3	2044.82	-0.569211	0	2	34.61	0.00297508	3	2044.81	-1.55422	0	6	68.11	1.35982e-06
SHsPAPSNVSFHGNGHPR	T2BMD1	Uncharacterized protein	CNAG_01130	S3(Phospho)																																											4	58.75	1.70691e-05
SHsPAPsNVsFHGNGHPR	T2BMD1	Uncharacterized protein	CNAG_01130	S3(Phospho); S7(Phospho); S10(Phospho)
SSsSGPEKKPTQR	T2BMD1	Uncharacterized protein	CNAG_01130	S3(Phospho)																						1	31.82	0.00772748	3	1468.67	-4.23138	1	4	42.59	0.000655461	3	1468.67	-3.23398	1	3	29.97	0.0119825	3	1468.67	-3.10931	1	3	32.08	0.00740232
GINDEEsDDEIDVGGQTQTYR	J9VKL2	Uncharacterized protein	CNAG_01143	S7(Phospho)
NmAtssRANsPAR	J9VTG2	Uncharacterized protein	CNAG_01145	M2(Oxidation); T4(Phospho); S5(Phospho); S6(Phospho); S10(Phospho)	1	15	0.0314951	2	1698.49	-12.8	1
AEKVEEEEEEDsEEEDEDESDFEDELEETNVLcSLTAGK	J9VKK7	FK506-binding protein	CNAG_01148	S12(Phospho); C33(Carbamidomethyl)															3	103.05	7.55562e-10	3	4615.8	-2.61544	1
AEKVEEEEEEDsEEEDEDEsDFEDELEETNVLcSLTAGK	J9VKK7	FK506-binding protein	CNAG_01148	S12(Phospho); S20(Phospho); C33(Carbamidomethyl)
KAEELEsPAKEDAALSK	J9VKK7	FK506-binding protein	CNAG_01148	S7(Phospho)															1	26.81	0.0269942	2	1895.91	4.67148	2																						2	68.29	1.97916e-06
KAEKVEEEEEEDsEEEDEDEsDFEDELEETNVLcSLTAGK	J9VKK7	FK506-binding protein	CNAG_01148	S13(Phospho); S21(Phospho); C34(Carbamidomethyl)	3	83	5.90072e-08	3	4823.84	-6.53	2								4	99.08	1.24213e-09	3	4823.8	-14.5021	2															3	63.25	4.89712e-06	3	4823.82	-10.5544	2	5	100.18	1.1177e-09
KAEKVEEEEEEDsEEEDEDESDFEDELEETNVLcSLTAGK	J9VKK7	FK506-binding protein	CNAG_01148	S13(Phospho); C34(Carbamidomethyl)
SRSPGEGTFEEKssEEGMTMPSQSAGYQAR	J9VNK4	Uncharacterized protein	CNAG_01149	S13(Phospho); S14(Phospho)																						7	93.01	7.2755e-09	3	3381.34	0.226037	2
AGsPTLPLGNEFTQAPR	J9VTF3	Glycerol kinase	CNAG_01155	S3(Phospho)								2	41.95	0.000868038	2	1835.86	-3.06968	0	2	29.91	0.0137316	2	1835.87	-1.67335	0	2	42.35	0.00078875	2	1835.86	-4.46602	0	2	53.97	5.37161e-05	2	1835.86	-3.93408	0	2	57.25	2.55234e-05	2	1835.87	-1.2744	0	2	38.65	0.00179443
NPSPLAAGGTGGFTPVFEAsPANsPAGsRRPSISQPAAR	J9VTF3	Glycerol kinase	CNAG_01155	S20(Phospho); S24(Phospho); S28(Phospho)
TGDVVPPEGQRsPsPTPQYDAYGR	J9VKJ6	Branchpoint-bridging protein	CNAG_01158	S12(Phospho); S14(Phospho)	4	32	0.0102531	3	2734.14	-5.84	1	1	29.8	0.0170158	3	2734.14	-6.04453	1	2	30.9	0.0122737	3	2734.13	-9.86187	1	3	39	0.00208982	3	2734.14	-5.50877	1								3	38.59	0.00214453	3	2734.13	-7.45092	1	4	33.45	0.00704895
ItVRNLR	J9VNJ4	Pre-mRNA-splicing factor SLU7	CNAG_01159	T2(Phospho)	1	24	0.0259727	2	951.523	10.28	1	1	22.81	0.0308924	2	951.524	10.6639	1	1	23.47	0.0267619	2	951.523	9.76587	1								1	23.3	0.0278302	2	951.523	9.83001	1	2	23.13	0.0248068	2	951.523	9.44515	1	1	25.03	0.0194712
SsGHNHPLMsPGSVETALPSTDGGPIRR	J9VKI4	Uncharacterized protein	CNAG_01173	S2(Phospho); S10(Phospho)
AVQEQLPsPDAQGAEHQLSLR	J9VKH4	Cytoplasmic protein	CNAG_01182	S8(Phospho)	1	68	2.24804e-06	3	2354.1	-4.9	0																																				1	88.97	1.64161e-08
GGsISGPSGVSGER	J9VKH4	Cytoplasmic protein	CNAG_01182	S3(Phospho)	2	42	0.000390884	2	1326.56	-3.01	0															2	46.88	0.000126146	2	1326.57	-1.72665	0															2	65.72	1.64769e-06
HNTVPssEDDAPTSR	J9VTD2	Uncharacterized protein	CNAG_01183	S6(Phospho); S7(Phospho)	11	58	8.26411e-06	2	1772.65	-1.85	0	10	62.91	2.68633e-06	2	1772.65	-1.29705	0	12	66.19	1.17814e-06	2	1772.65	-1.98568	0	5	59.51	5.48525e-06	2	1772.65	-1.77909	0	13	57.19	8.97631e-06	2	1772.65	-2.94977	0	9	69.67	5.125e-07	2	1772.65	-3.22523	0	15	70.83	3.88238e-07
QHEYEADsDVDsGVADLEDFVEKELEEDDEEDVEDDAAEK	J9VQT9	DNA-directed RNA polymerase	CNAG_01189	S8(Phospho); S12(Phospho)
VtHGQALtGNtQGtsstLLDDAVPRDDmKNDLSTIK	T2BME5	Uncharacterized protein	CNAG_01193	T2(Phospho); T8(Phospho); T11(Phospho); T14(Phospho); S15(Phospho); S16(Phospho); T17(Phospho); M28(Oxidation)
SHsANGsPTPATPGR	J9VNE6	Uncharacterized protein	CNAG_01212	S3(Phospho); S7(Phospho)	6	35	0.00191158	2	1596.62	-0.23	0	6	51.76	3.83414e-05	2	1596.62	-3.0547	0	4	39.98	0.000597746	2	1596.62	-1.37268	0	5	37.23	0.00112594	2	1596.62	-2.44306	0	5	58.68	8.13114e-06	2	1596.62	-0.990397	0	6	50.56	5.18623e-05	2	1596.62	-2.06078	0	10	58.65	8.11927e-06
sHSANGsPTPATPGR	J9VNE6	Uncharacterized protein	CNAG_01212	S1(Phospho); S7(Phospho)
SHsANGsPTPATPGRLPGESDLSLLLR	J9VNE6	Uncharacterized protein	CNAG_01212	S3(Phospho); S7(Phospho)	1	36	0.00410466	3	2890.35	-1.61	1																													1	51.56	0.000116256	3	2890.33	-7.18627	1	2	58.81	2.29507e-05
YLVLLLNGGIYTDtDTAsVLPIAQWAR	J9VQR9	Alpha-1,6-mannosyltransferase	CNAG_01214	T14(Phospho); S18(Phospho)	1	30	0.0161819	5	3123.49	-8.35	0
SYVPDEQIEsGDEDDQDVSEEGMKR	J9VT86	rRNA-processing protein EBP2	CNAG_01236	S10(Phospho)	3	73	5.78146e-07	3	2937.17	3.97	1								3	73.17	5.63879e-07	3	2937.16	0.295684	1	3	64.63	3.96002e-06	3	2937.17	1.16846	1															4	72.88	6.00241e-07
SYVPDEQIEsGDEDDQDVsEEGMKR	J9VT86	rRNA-processing protein EBP2	CNAG_01236	S10(Phospho); S19(Phospho)
AAAPPVPAQASSNAESGPSSGRsPR	J9VT74	E3 ubiquitin-protein ligase TRIP12	CNAG_01251	S23(Phospho)																																											3	40.72	0.00150383
FLSEQEsDsEEE	J9VK83	Uncharacterized protein	CNAG_01270	S7(Phospho); S9(Phospho)	7	22	0.00865633	2	1588.49	-3.16	0	3	25.28	0.00444725	2	1588.49	-1.84879	0	2	22.8	0.0070849	2	1588.49	-3.23203	0	2	36.56	0.000298081	2	1588.49	-3.23203	0	1	22.44	0.0079823	2	1588.49	-2.77095	0
AGsPSNEQcQTSVNQR	J9VQF4	Uncharacterized protein	CNAG_01293	S3(Phospho); C9(Carbamidomethyl)																																											2	91.76	5.40113e-09
KGVLAAsGAGAGGTSGTGSKSGSAsGtPR	J9VQC6	Sodium	CNAG_01318	S7(Phospho); S25(Phospho); T27(Phospho)
VGVEDEDAssDDEEPWTAQLGHLALQSGPGSR	J9VQC6	Sodium	CNAG_01318	S9(Phospho); S10(Phospho)								3	129.06	2.21635e-12	3	3512.45	-0.205482	0								3	110.23	1.56489e-10	3	3512.43	-5.62707	0	3	130.16	1.5855e-12	3	3512.44	-4.68872	0	3	103.74	7.18537e-10	3	3512.44	-3.54184	0	3	124.88	5.54274e-12
TLDsDEDssPHKRPNLR	J9VSV5	ATPase	CNAG_01340	S4(Phospho); S8(Phospho); S9(Phospho)	2	28	0.0122271	3	2206.85	-1.8	1	2	34.13	0.00260798	3	2206.85	-2.87619	1	2	31.44	0.00509634	3	2206.85	-2.5443	1	1	29.48	0.0123428	3	2126.89	-1.79721	1								2	27.7	0.017407	3	2126.88	-4.37995	1	4	29.83	0.00852735
TLDsDEDsSPHKRPNLR	J9VSV5	ATPase	CNAG_01340	S4(Phospho); S8(Phospho)	1	27	0.0191426	3	2126.88	-5.33	1								1	25.6	0.0279554	3	2126.88	-4.03558	1	1	29.02	0.0093359	3	2206.85	-1.29973	1	3	41.46	0.000753794	3	2126.89	-2.31376	1	2	29.7	0.00733991	3	2206.85	-2.71024	1
TLDsDEDSsPHKRPNLR	J9VSV5	ATPase	CNAG_01340	S4(Phospho); S9(Phospho)																																											10	33.67	0.00474638
SPTISTAHLGLPAsPsDSPTR	J9VKK9	Pumilio domain-containing protein c	CNAG_01360	S14(Phospho); S16(Phospho)																																											4	37.24	0.00269983
AVsPAsTGSR	J9VQ75	Uncharacterized protein	CNAG_01375	S3(Phospho); S6(Phospho)
SSsPPQPDR	T2BNV8	Stress response protein NST1	CNAG_01376	S3(Phospho)																																											3	21.22	0.0377546
KQLssKINNSIEK	J9VSR4	Uncharacterized protein	CNAG_01379	S4(Phospho); S5(Phospho)								1	27.3	0.0189002	2	1648.78	4.76641	2																						2	25.13	0.0309971	2	1648.78	6.24714	2	2	28.89	0.0130413
ASSSMKPDsEKSYVEQASDFISGK	J9VJQ8	Uncharacterized protein	CNAG_01446	S9(Phospho)																																											5	45.95	0.000433236
LAEHEAEGsEDGDGGAITPNGAGVSHSK	J9VWD3	Cleavage and polyadenylation specificity factor subunit 4	CNAG_01526	S9(Phospho)
SPGsASPTsPIR	J9VWD3	Cleavage and polyadenylation specificity factor subunit 4	CNAG_01526	S4(Phospho); S9(Phospho)																																											2	20.77	0.0372701
sPGSASPtSPIR	J9VWD3	Cleavage and polyadenylation specificity factor subunit 4	CNAG_01526	S1(Phospho); T8(Phospho)
sPGSAsPTsPIR	J9VWD3	Cleavage and polyadenylation specificity factor subunit 4	CNAG_01526	S1(Phospho); S6(Phospho); S9(Phospho)
SRPTPIATAGsPEKAGGTPASYK	J9VWD3	Cleavage and polyadenylation specificity factor subunit 4	CNAG_01526	S11(Phospho)																																											2	48.34	0.000197116
AQPATsDSDAAsPVSKPPR	J9W0Z4	Suppressor protein SPT23	CNAG_01530	S6(Phospho); S12(Phospho)
KsAsAsGLGAAtMVsAKR	J9W0Z4	Suppressor protein SPT23	CNAG_01530	S2(Phospho); S4(Phospho); S6(Phospho); T12(Phospho); S15(Phospho)																						1	21.95	0.0296793	3	2092.74	1.45915	2
AAEGQSAAPSsPAPTTTPNNSNR	J9VYM4	Splicing factor 3A subunit 3	CNAG_01549	S11(Phospho)																													2	28.63	0.0202205	2	2306.01	0.367038	0								7	51.42	0.000102758
NQtLDESDDGssAAAELADR	J9VWG6	Cytoplasmic protein	CNAG_01556	T3(Phospho); S11(Phospho); S12(Phospho)
NQTLDEsDDGssAAAELADR	J9VWG6	Cytoplasmic protein	CNAG_01556	S7(Phospho); S11(Phospho); S12(Phospho)
SAPQSTDATEVGsANGsDKDAAVDRK	J9W132	ATP-binding cassette transporter	CNAG_01575	S13(Phospho); S17(Phospho)	11	60	1.23038e-05	3	2737.13	-2.43	2	7	55.92	3.01913e-05	3	2737.13	-1.69412	2	4	47.91	0.000190124	3	2737.13	-1.62722	2	9	62.82	6.08592e-06	3	2737.13	-2.49688	2	11	69.05	1.43741e-06	3	2737.13	-3.29965	2	10	50.88	9.51318e-05	3	2737.13	-2.76447	2	13	67.56	2.05204e-06
KIGYSDsEsDVGFSADER	J9VTL1	RNA polymerase-associated protein LEO1	CNAG_01587	S7(Phospho); S9(Phospho)	6	58	1.13759e-05	2	2121.8	-1.07	1															7	80.72	5.88823e-08	2	2121.8	-1.07047	1
KIGYSDsEsDVGFsADER	J9VTL1	RNA polymerase-associated protein LEO1	CNAG_01587	S7(Phospho); S9(Phospho); S14(Phospho)
stGTSASGSRsPHPLEYVEEDEAVPQR	J9VTL1	RNA polymerase-associated protein LEO1	CNAG_01587	S1(Phospho); T2(Phospho); S11(Phospho)
AVDGGEEDEDsDsEEEPDIEGLSDIDPEEELER	J9VTL8	Ribosome biogenesis protein SSF1	CNAG_01593	S11(Phospho); S13(Phospho)
GESGFGGDsDDDDDsLDEEDDEDEDEIDLEEDEKPK	J9VTM3	Template-activating factor I	CNAG_01598	S9(Phospho); S15(Phospho)	3	97	1.13181e-09	3	4164.42	-3.26	0	3	104.15	2.44216e-10	3	4164.42	-2.29233	0															3	88.26	9.10605e-09	3	4164.43	-0.973261	0
GEsGFGGDSDDDDDsLDEEDDEDEDEIDLEEDEKPK	J9VTM3	Template-activating factor I	CNAG_01598	S3(Phospho); S15(Phospho)																																				3	83.17	3.06037e-08	3	4164.43	-0.709447	0
GEsGFGGDsDDDDDSLDEEDDEDEDEIDLEEDEKPK	J9VTM3	Template-activating factor I	CNAG_01598	S3(Phospho); S9(Phospho)
TQHDDDDsDNEEDDDDEANDEDATLDFLTIPHVGSVNR	J9VYR9	Ribosome assembly protein RRB1	CNAG_01600	S8(Phospho)															6	97.08	2.17432e-09	3	4353.66	-8.1807	0								4	73.12	6.31349e-07	4	4353.68	-3.68359	0	3	64.32	4.45643e-06	4	4353.67	-5.3659	0	3	90.5	1.19873e-08
RPFMDsEDEsDADsDASDSFRPR	T2BPS6	Nuclear GTP-binding protein, variant	CNAG_01608	S6(Phospho); S10(Phospho); S14(Phospho)																						2	34.88	0.00130035	3	2871.98	-0.643192	0
RPFMDSEDEsDADsDASDSFRPR	T2BPS6	Nuclear GTP-binding protein, variant	CNAG_01608	S10(Phospho); S14(Phospho)
RPFMDsEDEsDADsDAsDSFRPR	T2BPS6	Nuclear GTP-binding protein, variant	CNAG_01608	S6(Phospho); S10(Phospho); S14(Phospho); S17(Phospho)
RPFMDSEDEsDADsDAsDSFRPR	T2BPS6	Nuclear GTP-binding protein, variant	CNAG_01608	S10(Phospho); S14(Phospho); S17(Phospho)
KEsPVKEGsGDEATTR	J9W171	Uncharacterized protein	CNAG_01620	S3(Phospho); S9(Phospho)																																											1	27.71	0.0145713
TStGsHtsmSLSPR	J9VWP6	mRNA cap guanine-N7 methyltransferase	CNAG_01631	T3(Phospho); S5(Phospho); T7(Phospho); S8(Phospho); M9(Oxidation)
sHPGsPGTEAGPSGTHSTPVK	J9VYV9	Uncharacterized protein	CNAG_01644	S1(Phospho); S5(Phospho)																																											1	37.27	0.00204374
SHPGsPGTEAGPSGTHSTPVK	J9VYV9	Uncharacterized protein	CNAG_01644	S5(Phospho)
LQEPTSEVDDEAsEAEsEASAPNGYVTHPR	J9W1A7	Dynamin GTPase	CNAG_01655	S13(Phospho); S17(Phospho)								10	87.71	2.29583e-08	3	3375.34	-4.48338	0								10	53.06	4.99254e-05	3	3455.32	-1.45385	0	10	75.26	2.99341e-07	3	3455.32	-0.394006	0								20	97.65	2.24187e-09
LQEPtsEVDDEAsEAESEASAPNGYVTHPR	J9W1A7	Dynamin GTPase	CNAG_01655	T5(Phospho); S6(Phospho); S13(Phospho)																						3	91.07	1.07083e-08	3	3375.34	-4.91737	0								3	68.13	1.94577e-06	3	3455.34	4.37528	0
LQEPTsEVDDEAsEAEsEASAPNGYVTHPR	J9W1A7	Dynamin GTPase	CNAG_01655	S6(Phospho); S13(Phospho); S17(Phospho)																													3	66.06	3.33213e-06	3	3375.33	-6.6882	0
LQEPTSEVDDEAsEAESEASAPNGYVTHPR	J9W1A7	Dynamin GTPase	CNAG_01655	S13(Phospho)																																											6	80.52	1.43276e-07
LQEPTSEVDDEAsEAEsEAsAPNGYVTHPR	J9W1A7	Dynamin GTPase	CNAG_01655	S13(Phospho); S17(Phospho); S20(Phospho)
LQEPTsEVDDEAsEAEsEAsAPNGYVTHPR	J9W1A7	Dynamin GTPase	CNAG_01655	S6(Phospho); S13(Phospho); S17(Phospho); S20(Phospho)
ITPtAILR	J9VYX5	Uncharacterized protein	CNAG_01659	T4(Phospho)								1	25.64	0.0163739	2	964.522	-1.20193	0
AASNDSLLHSGDsPsPR	J9VTY5	Uncharacterized protein	CNAG_01673	S13(Phospho); S15(Phospho)																																											1	34.48	0.00238822
IINGFDsDsEDEsDIGEETKPK	J9VTY5	Uncharacterized protein	CNAG_01673	S7(Phospho); S9(Phospho); S13(Phospho)
HGsQAsQGEAAEEGER	J9VTY9	Na	CNAG_01678	S3(Phospho); S6(Phospho)																																											1	57.57	5.24954e-06
RPSGGTGEsGEQtRVtTPSGEK	J9VUI4	Monosaccharide transporter	CNAG_01683	S9(Phospho); T13(Phospho); T16(Phospho)																													1	23.36	0.0403653	3	2457.96	-4.5956	1
sEASAAsPKSDPEGVPLPR	J9VZ58	Glycerol-3-phosphate O-acyltransferase	CNAG_01711	S1(Phospho); S7(Phospho)
SEASAAsPKsDPEGVPLPR	J9VZ58	Glycerol-3-phosphate O-acyltransferase	CNAG_01711	S7(Phospho); S10(Phospho)
IKFDEQYDDsDDEASKMDFYDQQK	J9VUK7	Ribosome biogenesis protein BMS1	CNAG_01715	S10(Phospho)
STGKsNKITITNDK	J9VZ70	Hsp71-like protein	CNAG_01727	S5(Phospho)
FGEGDDDsGEsENDAPSR	J9VX25	ATP-dependent RNA helicase DHX37	CNAG_01729	S8(Phospho); S11(Phospho)	3	95	7.65117e-10	2	2043.64	-2.32	0	1	38.14	0.000360635	2	2043.66	4.78343	0	2	40.79	0.000204252	2	2043.65	-0.174262	0	2	115.27	6.83483e-12	2	2043.65	-1.72729	0	2	61.59	1.69889e-06	2	2043.64	-3.16085	0	2	69.92	2.49555e-07	2	2043.65	-0.293725	0	2	89.03	2.8756e-09
FGEGDDDsGEsENDAPSRK	J9VX25	ATP-dependent RNA helicase DHX37	CNAG_01729	S8(Phospho); S11(Phospho)	2	44	0.000155966	2	2171.74	-1.34	1	1	34.48	0.00124758	2	2171.73	-4.71657	1																						2	47.21	5.70323e-05	2	2171.73	-6.62767	1
FGEGDDDsGESENDAPsRK	J9VX25	ATP-dependent RNA helicase DHX37	CNAG_01729	S8(Phospho); S17(Phospho)
RFGEGDDDsGEsENDAPSR	J9VX25	ATP-dependent RNA helicase DHX37	CNAG_01729	S9(Phospho); S12(Phospho)								1	40.57	0.000302565	2	2199.75	-2.23595	1								1	26.25	0.00912979	2	2199.75	0.871655	1	1	39.93	0.000360768	2	2199.75	-1.45904	1
AHsPDAtEDDSDTHSHSVSR	J9W1J3	Uncharacterized protein	CNAG_01738	S3(Phospho); T7(Phospho)																																											2	20.24	0.0416344
AHsPDATEDDSDTHSHSVSR	J9W1J3	Uncharacterized protein	CNAG_01738	S3(Phospho)																																											4	49.79	7.55671e-05
GSDDLTGNDSVVGsPAAsRPGSPGADDSVEK	J9VX38	Phosphatase	CNAG_01744	S14(Phospho); S18(Phospho)	2	54	6.12479e-05	3	3104.26	-2.61	0	2	51.36	0.000110402	3	3104.27	-2.25396	0	3	38.75	0.00158689	3	3184.24	-0.632624	0																						4	58.7	1.98298e-05
GSDDLTGNDsVVGsPAAsRPGSPGADDSVEK	J9VX38	Phosphatase	CNAG_01744	S10(Phospho); S14(Phospho); S18(Phospho)															2	44.8	0.000521532	3	3104.27	0.45935	0
GSDDLTGNDSVVGsPAAsRPGsPGADDSVEK	J9VX38	Phosphatase	CNAG_01744	S14(Phospho); S18(Phospho); S22(Phospho)
GSDDLTGNDsVVGsPAAsRPGSPGADDSVEKR	J9VX38	Phosphatase	CNAG_01744	S10(Phospho); S14(Phospho); S18(Phospho)	6	56	3.12467e-05	3	3340.33	-3.03	1	8	52.14	7.75896e-05	3	3340.33	-3.24796	1	8	56.04	3.03641e-05	3	3340.33	-4.12503	1	6	63.44	5.7518e-06	3	3340.33	-3.24796	1	11	61.01	9.66852e-06	3	3340.33	-3.90577	1								9	87.75	2.06493e-08
GSDDLTGNDSVVGsPAAsRPGSPGADDSVEKR	J9VX38	Phosphatase	CNAG_01744	S14(Phospho); S18(Phospho)	7	47	0.000335058	3	3260.37	-2.72	1	6	48.89	0.00020143	3	3260.35	-6.42835	1	5	51.75	0.000106267	3	3260.36	-3.62028	1	2	58.95	1.96119e-05	3	3260.36	-4.51886	1	7	65.23	4.61871e-06	3	3260.35	-5.97906	1								13	60.36	1.48192e-05
GSDDLTGNDSVVGsPAAsRPGsPGADDSVEKR	J9VX38	Phosphatase	CNAG_01744	S14(Phospho); S18(Phospho); S22(Phospho)																																				9	79.72	1.35458e-07	3	3340.33	-3.24796	1
GSDDLTGNDSVVGSPAAsRPGsPGADDSVEKR	J9VX38	Phosphatase	CNAG_01744	S18(Phospho); S22(Phospho)																																				9	81.95	9.925e-08	3	3260.35	-6.09138	1
GSDDLTGNDSVVGSPAAsRPGSPGADDSVEKR	J9VX38	Phosphatase	CNAG_01744	S18(Phospho)																																											7	64.93	5.25433e-06
GsDDLTGNDSVVGSPAASRPGSPGADDsVEKR	J9VX38	Phosphatase	CNAG_01744	S2(Phospho); S28(Phospho)
GSDDLTGNDsVVGsPAAsRPGsPGADDSVEKR	J9VX38	Phosphatase	CNAG_01744	S10(Phospho); S14(Phospho); S18(Phospho); S22(Phospho)
sAFTMSALPSPNTSQPPSAAPsR	J9VX38	Phosphatase	CNAG_01744	S1(Phospho); S22(Phospho)																													1	25.89	0.0367126	2	2462.03	-4.77898	0								1	38.87	0.00189388
sAFTMSALPSPNTSQPPsAAPsR	J9VX38	Phosphatase	CNAG_01744	S1(Phospho); S18(Phospho); S22(Phospho)
SAFTMSALPSPNTsQPPsAAPsR	J9VX38	Phosphatase	CNAG_01744	S14(Phospho); S18(Phospho); S22(Phospho)
SNsFSGVGQDRPSVR	J9VX38	Phosphatase	CNAG_01744	S3(Phospho)	3	40	0.000990696	2	1672.74	-3.22	0	3	43.79	0.00041783	2	1672.74	-3.3678	0	3	44.2	0.000391595	2	1672.74	-3.44078	0	3	47.61	0.000174247	2	1672.74	-4.17054	0															5	43.27	0.000485107
sNSFsGVGQDRPSVR	J9VX38	Phosphatase	CNAG_01744	S1(Phospho); S5(Phospho)
YTPRPTPDVTPVITPAMsR	J9VX38	Phosphatase	CNAG_01744	S18(Phospho)																																											2	31.14	0.011037
EAPAHNLEGsVsPSAK	J9VU72	Upstream activation factor subunit UAF30	CNAG_01790	S10(Phospho); S12(Phospho)	2	37	0.00174232	2	1753.72	0.66	0															2	31.73	0.00577429	2	1753.71	-3.23347	0
KQLEEGEIEENPsESDSQTK	J9VZE9	Translation initiation factor 4E	CNAG_01833	S13(Phospho)	4	60	1.30834e-05	2	2356.99	-4.01	1																																				4	69.86	1.44587e-06
TGFEGssPSNDKQGEGMR	J9VUB6	Uncharacterized protein	CNAG_01842	S6(Phospho); S7(Phospho)	6	39	0.000650719	2	2043.74	-6.01	1															6	39.32	0.00063153	2	2043.74	-5.11652	1															5	32.06	0.00339154
TGFEGsSPsNDKQGEGMR	J9VUB6	Uncharacterized protein	CNAG_01842	S6(Phospho); S9(Phospho)
EAQKsPSGVPVNGQNQAQSQGQQQNQGQALSYQR	J9VUC4	CCR4-NOT transcription complex subunit 2	CNAG_01852	S5(Phospho)	3	64	6.53926e-06	3	3720.72	1.67	1								3	97.91	3.06626e-09	3	3720.7	-2.26581	1															6	68.78	2.50963e-06	3	3720.7	-2.26581	1	6	90.41	1.5423e-08
sKQAKTGR	J9VUD7	Uncharacterized protein	CNAG_01866	S1(Phospho)
DSSEDPMAEAFDDYssDEDNAQLR	J9VV06	Bromodomain-containing factor 1	CNAG_01897	S15(Phospho); S16(Phospho)
EANLLYREDDDEsEEEEDISHLSHAQK	J9VV06	Bromodomain-containing factor 1	CNAG_01897	S13(Phospho)																																											1	34.52	0.00611007
KSsISKPSPSVNGNSQPK	J9VV06	Bromodomain-containing factor 1	CNAG_01897	S3(Phospho)																																											4	32.65	0.00714374
TVPAKVEtRDSsEDPMAEAFDDYssDEDNAQLR	J9VV06	Bromodomain-containing factor 1	CNAG_01897	T8(Phospho); S12(Phospho); S24(Phospho); S25(Phospho)
VETRDssEDPMAEAFDDYssDEDNAQLR	J9VV06	Bromodomain-containing factor 1	CNAG_01897	S6(Phospho); S7(Phospho); S19(Phospho); S20(Phospho)
AEKsQsPVGSASGSASSR	J9VV11	General transcriptional repressor	CNAG_01902	S4(Phospho); S6(Phospho)																													1	31.52	0.00616606	2	1852.75	0.335272	1	1	36.16	0.00220314	2	1852.74	-2.36606	1
HNGsPLsPR	J9VV11	General transcriptional repressor	CNAG_01902	S4(Phospho); S7(Phospho)																																											1	24.85	0.0112933
LAPSsSAHTPQsPPR	J9VV11	General transcriptional repressor	CNAG_01902	S5(Phospho); S12(Phospho)
sQsPVGSASGSASSR	J9VV11	General transcriptional repressor	CNAG_01902	S1(Phospho); S3(Phospho)	1	48	7.56299e-05	2	1524.57	-2.23	0																																				2	31.51	0.00317843
SQsPVGsASGSASSR	J9VV11	General transcriptional repressor	CNAG_01902	S3(Phospho); S7(Phospho)								3	41.51	0.000328438	2	1524.57	-3.03067	0	2	31.37	0.0033555	2	1524.57	-0.46847	0
VKAEKsQsPVGSASGSASSR	J9VV11	General transcriptional repressor	CNAG_01902	S6(Phospho); S8(Phospho)	1	27	0.0278456	3	2079.91	-1.56	2															2	30.74	0.00952968	3	2159.87	-2.07396	2	2	66.56	3.12433e-06	3	2079.91	-1.55602	2	2	31.53	0.00794472	3	2159.87	-1.9044	2	3	80.51	1.24933e-07
VKAEKsQsPVGsASGSASSR	J9VV11	General transcriptional repressor	CNAG_01902	S6(Phospho); S8(Phospho); S12(Phospho)																						1	53.45	6.39376e-05	3	2079.91	-1.37995	2								1	54.76	4.72886e-05	3	2079.91	-1.82012	2
VVYVDPDsDDDsEGEVNPK	J9VUH5	DNA mismatch repair protein MSH6	CNAG_01916	S8(Phospho); S12(Phospho)
EVGIEDDDEESEDDEKKEDEEGtK	J9VZP7	Condensin complex subunit 1	CNAG_01959	T23(Phospho)																																											2	28.42	0.0142441
NSGSPTTQtsPQNSSSALSK	J9VUM7	cAMP-independent regulatory protein	CNAG_01983	T9(Phospho); S10(Phospho)	5	48	0.000146872	2	2138.86	-3.26	0	2	41.21	0.000821164	2	2138.85	-6.45115	0
NSGSPTtQtSPQNSSSALSK	J9VUM7	cAMP-independent regulatory protein	CNAG_01983	T7(Phospho); T9(Phospho)															5	48.05	0.000166859	2	2138.86	-3.71164	0								5	38.28	0.00161967	2	2138.85	-4.39652	0
NsGsPTTQTSPQNSSSALSK	J9VUM7	cAMP-independent regulatory protein	CNAG_01983	S2(Phospho); S4(Phospho)																						5	34.18	0.0040868	2	2138.86	-1.99946	0															10	38.94	0.00135941
NSGSPttQTSPQNSSSALSK	J9VUM7	cAMP-independent regulatory protein	CNAG_01983	T6(Phospho); T7(Phospho)																																				5	47.86	0.000172684	2	2138.86	-2.79848	0
GIAKLHGPsK	J9VV98	Uncharacterized protein	CNAG_01994	S9(Phospho)
ANETNDNDNDDsEDEKEEGREI	J9W260	Extensin	CNAG_02009	S12(Phospho)
RKADIGsDEEDEDsEDEWD	J9VQV5	Wiskott-Aldrich syndrome protein	CNAG_02029	S7(Phospho); S14(Phospho)
LITsPAPsNGsLASQATK	J9VND4	Poly(A)-binding protein binding protein	CNAG_02046	S4(Phospho); S8(Phospho); S11(Phospho)																						2	49.43	0.000122007	2	1982.82	-1.50587	0															2	36.37	0.00311411
LItSPAPsNGSLASQATK	J9VND4	Poly(A)-binding protein binding protein	CNAG_02046	T3(Phospho); S8(Phospho)																																											6	42.86	0.000551251
QKSLGLLRPSPLsQPPIATDEtEK	J9VQR5	Uncharacterized protein	CNAG_02063	S13(Phospho); T22(Phospho)								2	33.22	0.00669386	3	2765.31	-14.8373	1	1	29.94	0.0142455	3	2765.31	-14.109	1																						1	27.59	0.0244724
RPPsQQESAPELsPK	J9VVJ6	Cytoplasmic protein	CNAG_02079	S4(Phospho); S13(Phospho)																																											1	24.95	0.0350279
RPPSQQEsAPELsPK	J9VVJ6	Cytoplasmic protein	CNAG_02079	S8(Phospho); S13(Phospho)
RPPsQQEsAPELsPKDAGSDVDTPEAVAQDKK	J9VVJ6	Cytoplasmic protein	CNAG_02079	S4(Phospho); S8(Phospho); S13(Phospho)																						8	33.94	0.0083151	4	3617.54	-1.45538	2
RPPsQQEsAPELSPKDAGsDVDTPEAVAQDKK	J9VVJ6	Cytoplasmic protein	CNAG_02079	S4(Phospho); S8(Phospho); S19(Phospho)																																				7	38.92	0.00270572	4	3617.53	-3.95244	2
RPPSQQESAPELsPKDAGsDVDTPEAVAQDKK	J9VVJ6	Cytoplasmic protein	CNAG_02079	S13(Phospho); S19(Phospho)
RPPsQQESAPELsPKDAGsDVDTPEAVAQDKK	J9VVJ6	Cytoplasmic protein	CNAG_02079	S4(Phospho); S13(Phospho); S19(Phospho)
GEAEPTESEVEAGQASDLEDsDVEDEEEKK	J9VML6	Nucleosome assembly protein 1-like 1	CNAG_02091	S21(Phospho)
GEAEPTEsEVEAGQAsDLEDsDVEDEEEKK	J9VML6	Nucleosome assembly protein 1-like 1	CNAG_02091	S8(Phospho); S16(Phospho); S21(Phospho)
GEAEPTESEVEAGQASDLEDsDVEDEEEKKAK	J9VML6	Nucleosome assembly protein 1-like 1	CNAG_02091	S21(Phospho)	3	79	2.13232e-07	3	3530.45	-7.13	2
GEAEPTESEVEAGQAsDLEDsDVEDEEEKKAK	J9VML6	Nucleosome assembly protein 1-like 1	CNAG_02091	S16(Phospho); S21(Phospho)																																											5	92.53	8.04197e-09
GEAEPTEsEVEAGQAsDLEDsDVEDEEEKKAK	J9VML6	Nucleosome assembly protein 1-like 1	CNAG_02091	S8(Phospho); S16(Phospho); S21(Phospho)
GEAEPtESEVEAGQAsDLEDsDVEDEEEKKAK	J9VML6	Nucleosome assembly protein 1-like 1	CNAG_02091	T6(Phospho); S16(Phospho); S21(Phospho)
GSSVGSGSGSGGGGGGsPPRR	J9VVG5	Type I inositol-1,4,5-trisphosphate 5-phosphatase 1	CNAG_02109	S17(Phospho)
MNQEEAEsPENTR	J9VN61	Uncharacterized protein	CNAG_02121	S8(Phospho)																																											2	51.52	3.03018e-05
SRPsQEKLDSVDQEAPSHEWIGADGKR	J9VVE7	Uncharacterized protein	CNAG_02129	S4(Phospho)
RSsVVSPtGTPTR	J9VVD7	Oxysterol-binding protein	CNAG_02139	S3(Phospho); T8(Phospho)
ASVSSLssHEGDFNWPR	J9VVA0	Phosphate transporter	CNAG_02180	S7(Phospho); S8(Phospho)
ETDNLLSPSssPTR	J9VVA0	Phosphate transporter	CNAG_02180	S10(Phospho); S11(Phospho)																																											2	25.74	0.0208015
ETDNLLsPSSsPTR	J9VVA0	Phosphate transporter	CNAG_02180	S7(Phospho); S11(Phospho)
ETDNLLSPSSsPtR	J9VVA0	Phosphate transporter	CNAG_02180	S11(Phospho); T13(Phospho)
STNSQQQPSSQAPAsPTK	J9VQC8	AGC	CNAG_02194	S15(Phospho)																																											2	32.11	0.00722833
STNSQQQPSSQAPASPtK	J9VQC8	AGC	CNAG_02194	T17(Phospho)
KAVTtSRSK	J9VV88	Origin recognition complex subunit 1	CNAG_02195	T5(Phospho)
DRsPQPsEEEEITYEEAK	J9VMB0	Ribonucleoside-diphosphate reductase	CNAG_02208	S3(Phospho); S7(Phospho)
NLNsSAKPSPTPsPAPGASR	J9VMB0	Ribonucleoside-diphosphate reductase	CNAG_02208	S4(Phospho); S13(Phospho)																																											2	26.71	0.0303959
KEtPRPsSPQATQGEIDEQRR	J9VQ91	Cytoskeleton assembly control protein	CNAG_02237	T3(Phospho); S7(Phospho)
KPGEEEsEsEEDAGPVAPAVEEEQKPEVAEPQR	J9VM46	Uncharacterized protein	CNAG_02280	S7(Phospho); S9(Phospho)	2	72	1.36225e-06	3	3736.57	-2	0	2	73.62	8.08189e-07	3	3736.59	1.82069	0	2	71.26	1.47389e-06	3	3736.58	0.644612	0	1	84.85	6.21947e-08	3	3736.58	1.13465	0	2	85.4	5.66712e-08	3	3736.58	-0.237451	0	2	85.94	4.99179e-08	3	3736.58	0.0565704	0	1	82.3	1.08642e-07
LDKPEPKASVAQRQLVtR	J9VM10	Uncharacterized protein	CNAG_02321	T17(Phospho)	1	24	0.0228114	3	2116.12	-2.16	2
SYGASDPYSQSSTPQPAGHQQTPYQSAsPGPQSQQGK	J9VSA0	Uncharacterized protein	CNAG_02360	S28(Phospho)																																											4	40.82	0.00184631
QtIQLtMKstDtsSRK	J9VUU5	Uncharacterized protein	CNAG_02364	T2(Phospho); T6(Phospho); S9(Phospho); T10(Phospho); T12(Phospho); S13(Phospho)																																											5	19.62	0.0382004
GNsGTATPASQEAGNSAK	J9VS64	Nuclear segregation protein Bfr1	CNAG_02404	S3(Phospho)
KGNsGTATPASQEAGNSAK	J9VS64	Nuclear segregation protein Bfr1	CNAG_02404	S4(Phospho)
KNGAPtEsESENDTSTGADEAQVK	J9VS64	Nuclear segregation protein Bfr1	CNAG_02404	T6(Phospho); S8(Phospho)	10	60	9.30095e-06	3	2625.01	-3.78	1																						3	28.02	0.0161705	3	2625.02	-0.358854	1								10	52.65	5.18804e-05
KNGAPtESEsENDTSTGADEAQVK	J9VS64	Nuclear segregation protein Bfr1	CNAG_02404	T6(Phospho); S10(Phospho)
NGAPTEsEsENDTSTGADEAQVK	J9VS64	Nuclear segregation protein Bfr1	CNAG_02404	S7(Phospho); S9(Phospho)	10	106	1.6251e-10	2	2496.92	-2.57	0	10	86.27	1.79396e-08	2	2496.93	0.361163	0	10	86.05	1.8251e-08	2	2496.93	-0.518824	0								18	31.34	0.00716151	2	2416.95	-3.55707	0
NGAPtESESENDTSTGADEAQVK	J9VS64	Nuclear segregation protein Bfr1	CNAG_02404	T5(Phospho)																						3	34.12	0.00367895	2	2416.95	-4.16314	0	3	87.29	1.29713e-08	2	2496.93	-1.00771	0								8	69.5	1.18373e-06
NGAPtESEsENDTSTGADEAQVK	J9VS64	Nuclear segregation protein Bfr1	CNAG_02404	T5(Phospho); S9(Phospho)																						8	66.33	1.5831e-06	2	2496.92	-1.59437	0
NGAPtEsESENDTSTGADEAQVK	J9VS64	Nuclear segregation protein Bfr1	CNAG_02404	T5(Phospho); S7(Phospho)																																				3	41.25	0.000554922	2	2496.93	-0.812154	0
AREWVEANAKPAQDEEEDsNDEE	J9VLR6	rRNA biogenesis protein RRP5	CNAG_02437	S19(Phospho)																						1	70.73	1.15381e-06	3	2741.08	-3.45915	1															2	92.03	8.02066e-09
EWVEANAKPAQDEEEDsNDEE	J9VLR6	rRNA biogenesis protein RRP5	CNAG_02437	S17(Phospho)	1	48	0.000123355	2	2513.93	-4.84	0								1	49.83	8.47535e-05	2	2513.93	-5.03069	0	1	35.81	0.00219122	2	2513.94	-2.99126	0	1	24.03	0.0316293	2	2513.93	-5.41915	0
SPtAPLsPR	J9VPI0	Uncharacterized protein	CNAG_02501	T3(Phospho); S7(Phospho)								1	23.03	0.018914	2	1085.44	-1.86081	0																													3	29.4	0.00424817
sPTAPLsPR	J9VPI0	Uncharacterized protein	CNAG_02501	S1(Phospho); S7(Phospho)
YDAINDQVLPNDSDVPSFDLEDDKAPRsPTAPLsPR	J9VPI0	Uncharacterized protein	CNAG_02501	S28(Phospho); S34(Phospho)
SGVKDEPMsPSQR	J9VM36	DNA-directed RNA polymerase III subunit RPC4	CNAG_02520	S9(Phospho)															1	31.5	0.005168	2	1497.64	-2.84201	1																						1	22.24	0.0465688
ERGEYDEEGYTsDEKDR	J9VM25	Uncharacterized protein	CNAG_02530	S12(Phospho)																																											1	22.92	0.0400746
KRsEsEEDEGYR	J9VM25	Uncharacterized protein	CNAG_02530	S3(Phospho); S5(Phospho)																																											1	25.95	0.0119426
GAsHAPTSPTSVPSDIATsPNAR	J9VM04	Uncharacterized protein	CNAG_02550	S3(Phospho); S19(Phospho)	2	29	0.0177463	2	2381.01	-1.74	0	1	29.66	0.0162215	2	2381.01	-3.89045	0	1	36.84	0.00308451	2	2381.01	-2.04479	0	1	26.17	0.0362319	2	2381.02	-0.199133	0															2	37.27	0.00286874
LNNHPAPLPEQPEsPKAEPR	J9VM04	Uncharacterized protein	CNAG_02550	S14(Phospho)	1	57	3.10362e-05	3	2301.1	-2.91	1																																				1	57.27	2.78437e-05
RPsGAQADDIEDVKK	J9VQZ2	UBA	CNAG_02568	S3(Phospho)																																											1	40.97	0.00102779
GtsGASNSSQAPAIVLQGATPTK	J9VHW2	CAMK	CNAG_02675	T2(Phospho); S3(Phospho)								4	81.6	9.72023e-08	2	2303.02	-3.36076	0
AIEGEEDsDAEEDDNNLLQSIETR	J9VQM3	Uncharacterized protein	CNAG_02695	S8(Phospho)
KPSsLISAASGsPPPTHR	J9VN05	Sorting nexin-41	CNAG_02730	S4(Phospho); S12(Phospho)																																											10	59.25	2.02045e-05
MsDAGSEtASNHPEVEAQEVEVAAQSGPMSVEDALEQVIK	J9VID8	40S ribosomal protein S12	CNAG_02754	S2(Phospho); T8(Phospho)	10	79	2.30114e-07	3	4329.85	0.2	0								20	83.33	9.1045e-08	3	4329.83	-4.6216	0	10	82.23	1.15493e-07	3	4329.82	-6.82066	0	10	97.63	3.24458e-09	3	4329.82	-5.72113	0
MsDAGsETASNHPEVEAQEVEVAAQSGPMSVEDALEQVIK	J9VID8	40S ribosomal protein S12	CNAG_02754	S2(Phospho); S6(Phospho)																																				10	101.75	1.29993e-09	3	4329.83	-4.36786	0
sDAGsETASNHPEVEAQEVEVAAQSGPMSVEDALEQVIK	J9VID8	40S ribosomal protein S12	CNAG_02754	S1(Phospho); S5(Phospho)	96	80	2.03437e-07	3	4198.8	-1.2	0								96	51.78	0.000108522	3	4278.74	-7.88372	0	90	78.92	2.41078e-07	3	4198.79	-2.67911	0	100	72.48	1.18354e-06	3	4214.8	-0.912185	0	76	97.43	3.46074e-09	3	4198.79	-4.0746	0	50	92.94	9.57881e-09
sDAGsEtAsNHPEVEAQEVEVAAQSGPMSVEDALEQVIK	J9VID8	40S ribosomal protein S12	CNAG_02754	S1(Phospho); S5(Phospho); T7(Phospho); S9(Phospho)
sDAGsEtASNHPEVEAQEVEVAAQSGPMSVEDALEQVIK	J9VID8	40S ribosomal protein S12	CNAG_02754	S1(Phospho); S5(Phospho); T7(Phospho)	15	73	8.4669e-07	3	4278.75	-5.4	0	12	64.33	7.10282e-06	3	4198.81	2.37953	0	9	85.41	5.7548e-08	3	4198.8	-0.585869	0	6	83.03	1.08507e-07	3	4214.78	-4.73523	0	9	92.98	9.66721e-09	3	4198.79	-4.51069	0	11	77.36	2.95683e-07	3	4278.74	-7.45577	0	3	43.3	0.000764747
sDAGSEtASNHPEVEAQEVEVAAQSGPMSVEDALEQVIK	J9VID8	40S ribosomal protein S12	CNAG_02754	S1(Phospho); T7(Phospho)								94	71.98	1.09026e-06	3	4278.75	-4.03222	0
sDAGSETASNHPEVEAQEVEVAAQSGPmSVEDALEQVIK	J9VID8	40S ribosomal protein S12	CNAG_02754	S1(Phospho); M28(Oxidation)								4	73.18	1.02659e-06	3	4214.79	-3.25814	0	5	72.92	1.07461e-06	3	4214.79	-2.47616	0
sDAGsEtASNHPEVEAQEVEVAAQSGPmSVEDALEQVIK	J9VID8	40S ribosomal protein S12	CNAG_02754	S1(Phospho); S5(Phospho); T7(Phospho); M28(Oxidation)																						5	117.54	2.88083e-11	3	4278.74	-7.88372	0
SDAGsEtAsNHPEVEAQEVEVAAQSGPmSVEDALEQVIK	J9VID8	40S ribosomal protein S12	CNAG_02754	S5(Phospho); T7(Phospho); S9(Phospho); M28(Oxidation)
LAGNAsDAESGHtHSSPAEHGR	T2BNH6	Solute carrier family 30 (Zinc transporter), member 1, variant	CNAG_02806	S6(Phospho); T13(Phospho)	15	56	1.68567e-05	3	2347.91	-1.22	0															26	58.91	8.09731e-06	3	2347.91	-1.29705	0
LAGNAsDAEsGHTHSSPAEHGR	T2BNH6	Solute carrier family 30 (Zinc transporter), member 1, variant	CNAG_02806	S6(Phospho); S10(Phospho)								11	50.15	6.08612e-05	3	2347.91	-1.53101	0	13	37.11	0.00121585	4	2347.9	-2.34261	0								19	66.53	1.36734e-06	3	2347.9	-1.92095	0	19	64.86	2.0575e-06	3	2347.9	-1.84296	0	40	65.02	1.93587e-06
LAGNAsDAESGHtHsSPAEHGR	T2BNH6	Solute carrier family 30 (Zinc transporter), member 1, variant	CNAG_02806	S6(Phospho); T13(Phospho); S15(Phospho)																																				3	22	0.0242919	3	2427.87	-1.38926	0
LAGNASDAESGHtHssPAEHGR	T2BNH6	Solute carrier family 30 (Zinc transporter), member 1, variant	CNAG_02806	T13(Phospho); S15(Phospho); S16(Phospho)																																											1	19.63	0.0408349
LAGNAsDAEsGHtHSSPAEHGR	T2BNH6	Solute carrier family 30 (Zinc transporter), member 1, variant	CNAG_02806	S6(Phospho); S10(Phospho); T13(Phospho)
GVTsPLQASGLMSEELREPTLLGsR	T2BN73	Pumilio-family RNA binding protein, variant	CNAG_02810	S4(Phospho); S24(Phospho)																																											6	26.5	0.0369389
GVtSPLQASGLMSEELREPTLLGsR	T2BN73	Pumilio-family RNA binding protein, variant	CNAG_02810	T3(Phospho); S24(Phospho)
AsKPKSEDAIVIADGTGSPTEGASssPK	J9VI14	Peroxiredoxin Q	CNAG_02854	S2(Phospho); S25(Phospho); S26(Phospho)
sGTDLGSSGGLVRPR	J9VMK1	Uncharacterized protein	CNAG_02857	S1(Phospho)																													1	25.09	0.0317485	2	1538.73	-2.7733	0								2	40.45	0.00092411
SINPtPLHsPHDDTPPR	J9VMK1	Uncharacterized protein	CNAG_02857	T5(Phospho); S9(Phospho)																																											2	37.31	0.00209932
sINPTPLHsPHDDTPPR	J9VMK1	Uncharacterized protein	CNAG_02857	S1(Phospho); S9(Phospho)
SINPTPLHsPHDDtPPRsR	J9VMK1	Uncharacterized protein	CNAG_02857	S9(Phospho); T14(Phospho); S18(Phospho)
sINPTPLHsPHDDTPPRsR	J9VMK1	Uncharacterized protein	CNAG_02857	S1(Phospho); S9(Phospho); S18(Phospho)
SNLSsLVSSRPGsR	J9VMK1	Uncharacterized protein	CNAG_02857	S5(Phospho); S13(Phospho)																																											2	23.12	0.0429025
AGsTVSRNQsLIKK	T2BN71	Cytoplasmic protein, variant	CNAG_02943	S3(Phospho); S10(Phospho)								5	27.77	0.0169616	2	1648.78	-2.05076	2
AGStVsRNQSLIKK	T2BN71	Cytoplasmic protein, variant	CNAG_02943	T4(Phospho); S6(Phospho)																													2	30.88	0.00824748	2	1648.78	-1.90269	2
AGsTVsRNQSLIKK	T2BN71	Cytoplasmic protein, variant	CNAG_02943	S3(Phospho); S6(Phospho)																																											12	58.62	1.38778e-05
EKPELGPEAETGsDGGAR	T2BN71	Cytoplasmic protein, variant	CNAG_02943	S13(Phospho)	6	71	7.06323e-07	2	1879.81	-0.32	0	8	71.38	6.6228e-07	2	1879.8	-2.14181	0	6	82.74	5.45411e-08	2	1879.81	2.98826	0	4	67	1.81569e-06	2	1879.8	-2.14181	0	6	60.59	8.86066e-06	2	1879.81	1.04014	0	4	64.95	2.73506e-06	2	1879.8	-3.05094	0	11	82.05	5.83192e-08
YKVDFNDLGDLEDDDDEFYGsDEDsDI	J9VMB6	Peptide chain release factor 1	CNAG_02948	S21(Phospho); S25(Phospho)																						3	30.52	0.00612138	2	3305.17	-2.95704	1
AQPQSQSSSEALsPSR	J9VM84	Uncharacterized protein	CNAG_02983	S13(Phospho)																																											1	24.23	0.0388899
GRsVSMsRsR	J9VH09	RNA-binding protein with serine-rich domain 1	CNAG_02995	S3(Phospho); S7(Phospho); S9(Phospho)								1	19.25	0.0344666	2	1362.48	-0.999488	2
SLtPDRsPAR	J9VH09	RNA-binding protein with serine-rich domain 1	CNAG_02995	T3(Phospho); S7(Phospho)
SMsIDRsR	J9VH09	RNA-binding protein with serine-rich domain 1	CNAG_02995	S3(Phospho); S7(Phospho)
STTPKsLtPDRsPAR	J9VH09	RNA-binding protein with serine-rich domain 1	CNAG_02995	S6(Phospho); T8(Phospho); S12(Phospho)																																											1	24.92	0.0288286
GSsPASGGGAATGGASPASGGPSTR	J9VPP1	Transcription initiation factor TFIIF subunit alpha	CNAG_03017	S3(Phospho)	3	94	5.23455e-09	2	2081.88	-3.06	0	3	95.19	4.1166e-09	2	2081.89	-0.599298	0	3	90.9	1.09326e-08	2	2081.89	2.21515	0	3	75.46	3.92536e-07	2	2081.89	0.573391	0	4	92.47	7.67254e-09	2	2081.89	-0.36476	0								8	95.25	3.98549e-09
GSSPAsGGGAAtGGASPASGGPSTR	J9VPP1	Transcription initiation factor TFIIF subunit alpha	CNAG_03017	S6(Phospho); T12(Phospho)
DYWTDEsYsGESEPEQVEPQPK	J9VHG5	DNA polymerase delta subunit 3	CNAG_03075	S7(Phospho); S9(Phospho)	10	84	3.35476e-08	2	2760.03	0.33	0
VINsDtEEDEPGPAK	J9VHG5	DNA polymerase delta subunit 3	CNAG_03075	S4(Phospho); T6(Phospho)	1	51	4.27851e-05	2	1760.66	-1.25	0	1	32.85	0.00303498	2	1760.66	-2.98348	0	1	67.82	9.41618e-07	2	1760.66	-2.01282	0	1	53.54	2.56701e-05	2	1760.66	-2.42882	0	1	61.33	4.38043e-06	2	1760.66	-3.6768	0	1	53.23	2.82824e-05	2	1760.66	-2.22082	0	2	58.69	7.90962e-06
SMVQKAVVVIAsHPIFGPIR	J9VUM5	Cytoplasmic protein	CNAG_03100	S12(Phospho)	1	26	0.0096557	3	2229.22	11.84	1	1	22.34	0.0221709	3	2229.22	11.9271	1								1	26.02	0.00975135	3	2229.22	9.54507	1								1	20.45	0.037866	3	2229.22	8.23086	1
VSEASTSAPSPsR	J9VUM5	Cytoplasmic protein	CNAG_03100	S12(Phospho)																																											3	32.07	0.00468756
VSEASTSAPsPSR	J9VUM5	Cytoplasmic protein	CNAG_03100	S10(Phospho)
sRDsYVQSR	T2BMZ0	Alpha-1,3-glucan synthase, variant	CNAG_03120	S1(Phospho); S4(Phospho)	1	25	0.00999583	2	1257.46	-2.91	1	1	34.21	0.00134657	2	1257.46	-1.93457	1								1	29.31	0.00416129	2	1257.46	-2.03165	1															1	42.56	0.000196892
AGAAMKPDSEKsYLEQAK	J9VUT1	Uncharacterized protein	CNAG_03143	S12(Phospho)																																											2	31.91	0.00959812
AGAAMKPDsEKsYLEQAKDTIGGK	J9VUT1	Uncharacterized protein	CNAG_03143	S9(Phospho); S12(Phospho)
RYsGsDENDGIR	J9VV00	Uncharacterized protein	CNAG_03172	S3(Phospho); S5(Phospho)
YAsPTHQVEEEDGsATGR	J9VPU6	Zinc finger protein	CNAG_03261	S3(Phospho); S14(Phospho)	2	26	0.015995	2	2093.78	-1.17	0																																				6	48.56	0.000103094
YAsPTHQVEEEDGSATGR	J9VPU6	Zinc finger protein	CNAG_03261	S3(Phospho)	3	89	1.23745e-08	2	2013.82	-1.21	0	3	53.23	4.53945e-05	2	2013.82	0.307459	0	3	64.46	3.41982e-06	2	2013.82	-1.3898	0	3	60	9.55e-06	2	2013.82	0.549924	0	3	47.18	0.000182811	2	2013.82	-1.32918	0	3	71.23	7.53356e-07	2	2013.82	0.731772	0	6	89.99	9.57202e-09
GEVYYsDEEDDDQEAKENAVKR	J9VQG8	Splicing factor 3B subunit 2	CNAG_03267	S6(Phospho)																						3	51.15	9.36181e-05	3	2669.07	-6.96825	2															3	76.73	3.00439e-07
SRPQEsDEEsDsGPETISSTK	J9VV90	rRNA biogenesis protein RRP36	CNAG_03284	S6(Phospho); S10(Phospho); S12(Phospho)	1	48	8.36067e-05	2	2505.89	-3.25	0
SRPQESDEEsDsGPETISSTK	J9VV90	rRNA biogenesis protein RRP36	CNAG_03284	S10(Phospho); S12(Phospho)	3	51	5.88591e-05	2	2425.93	-1.13	0	1	46.35	0.000173805	2	2425.92	-3.65068	0	1	44.49	0.000266723	2	2425.91	-6.06601	0															1	44.69	0.000253021	2	2425.92	-3.95259	0	3	59.8	8.11525e-06
SRPQESDEEsDsGPETISSTKR	J9VV90	rRNA biogenesis protein RRP36	CNAG_03284	S10(Phospho); S12(Phospho)	1	36	0.00244701	3	2582.02	-3.43	1	1	32.52	0.00551361	3	2582.02	-4.13843	1								2	43.59	0.000306265	3	2661.98	-4.20595	1
SRPQEsDEEsDsGPETISSTKR	J9VV90	rRNA biogenesis protein RRP36	CNAG_03284	S6(Phospho); S10(Phospho); S12(Phospho)	1	38	0.00123908	3	2661.98	-4	1															1	49.51	0.000110265	3	2582.02	-4.49301	1	1	42	0.00044167	3	2661.99	-3.86203	1
GAQDEDDsssGEEGDEMEVDGGEAPQLVAR	J9VV95	Pre-rRNA-processing protein TSR2	CNAG_03293	S8(Phospho); S9(Phospho); S10(Phospho)	1	65	2.00143e-06	3	3319.16	2.71	0
KGsPEGsPSLEK	J9VQ16	Uncharacterized protein	CNAG_03337	S3(Phospho); S7(Phospho)	4	32	0.00366596	2	1375.55	-2.6	1	4	37.74	0.000908644	2	1375.55	-3.04378	1	3	48.39	7.82337e-05	2	1375.55	-3.04378	1	2	38.33	0.000837288	2	1375.55	-1.80138	1	2	45.01	0.000175103	2	1375.55	-3.57624	1	2	51.15	4.25886e-05	2	1375.55	-3.57624	1	5	53.15	2.68716e-05
KGsPEGsPSLEKK	J9VQ16	Uncharacterized protein	CNAG_03337	S3(Phospho); S7(Phospho)																													1	29.43	0.00952109	2	1503.65	-2.54047	2								2	40.62	0.000719578
KVTVENASssPTPPPTEAPSR	J9VQM1	Uncharacterized protein	CNAG_03338	S9(Phospho); S10(Phospho)																						4	35.7	0.00425262	3	2312.02	-0.909331	1															8	48.78	0.000214543
sRsRsPTAGPSGLR	J9VT26	DNA helicase	CNAG_03341	S1(Phospho); S3(Phospho); S5(Phospho)
tVsRNSEHENMPADAGSSQPAPGPK	T2BN03	DIS3-like exonuclease 2	CNAG_03345	T1(Phospho); S3(Phospho)
AARPAPPsESAsAGGAPGIHPDR	J9VXZ6	Uncharacterized protein	CNAG_03360	S8(Phospho); S12(Phospho)
AIsmyEKMGysVyRR	J9VVF9	N-acetyltransferase 5	CNAG_03379	S3(Phospho); M4(Oxidation); Y5(Phospho); Y10(Phospho); S11(Phospho); Y13(Phospho)																													1	22.82	0.0167167	2	2269.74	3.72551	2
ILGTLIGAGAAVLFtK	J9VQ55	Uncharacterized protein	CNAG_03382	T15(Phospho)															1	23.88	0.0155519	2	1624.9	-6.72678	0
QKGSmMARsVLEFIHPHER	J9VVI2	Uncharacterized protein	CNAG_03401	M5(Oxidation); S9(Phospho)																																											1	29.57	0.0176653
VESIMSARISsFVAK	J9VQA1	Endo alpha-1,4 polygalactosaminidase	CNAG_03433	S11(Phospho)															1	27.01	0.0206035	2	1704.84	1.59673	1	1	25.34	0.0304112	2	1704.84	0.594302	1
GQtLGSAPSHPAQSSPTTTTQPTSAAGRPAK	J9VTB7	Uncharacterized protein	CNAG_03437	T3(Phospho)																																											9	50.06	0.000155339
sPVIHLNSSSQNPPSSAGPSAAR	J9VQY1	Translation initiation factor eIF-2B subunit delta	CNAG_03448	S1(Phospho)																																											6	83.47	7.01657e-08
LRsQNHLLAKLLSEEK	J9VQY6	Kinesin-like protein	CNAG_03453	S3(Phospho)																						1	21.33	0.0404914	3	1959.06	7.60714	2
RGLVEGDsDGE	J9VTD7	Uncharacterized protein	CNAG_03456	S8(Phospho)																																											1	47.9	8.35232e-05
ASVDKGEGNDGAsDDDIDR	J9VQZ0	Uncharacterized protein	CNAG_03458	S13(Phospho)	1	54	3.22807e-05	2	2015.78	-2.33	1	1	60.04	8.66978e-06	2	2015.78	-2.99308	1	1	47.08	0.000161605	2	2015.77	-4.3859	1								1	38.37	0.0012808	2	2015.79	1.54873	1	1	50.24	7.75914e-05	2	2015.78	-3.47754	1	1	102.48	4.54774e-10
DLEsEEEDsGLEDEYEVEK	J9VQZ0	Uncharacterized protein	CNAG_03458	S4(Phospho); S9(Phospho)
KVSGMDRPSSPtKDsDsNEEGHSPVR	J9VQC9	Uncharacterized protein	CNAG_03463	T12(Phospho); S15(Phospho); S17(Phospho)	2	31	0.00929886	3	3039.19	-1.15	2																																				5	42.32	0.000624237
KVSGMDRPSsPtKDsDSNEEGHSPVR	J9VQC9	Uncharacterized protein	CNAG_03463	S10(Phospho); T12(Phospho); S15(Phospho)								1	32.75	0.00560083	3	3039.19	-2.29195	2
VSGMDRPSSPtKDsDsNEEGHSPVR	J9VQC9	Uncharacterized protein	CNAG_03463	T11(Phospho); S14(Phospho); S16(Phospho)																																											1	40.31	0.000768164
VQEDQQIAPPsPQsPADK	J9VVS5	Uncharacterized protein	CNAG_03494	S11(Phospho); S14(Phospho)	1	35	0.00366024	2	2094.88	-0.9	0								1	27.16	0.0252887	2	2094.88	1.65933	0	1	29.44	0.0145616	2	2094.88	-0.205336	0	1	29.89	0.0127181	2	2094.87	-3.7016	0	1	27.61	0.0223661	2	2094.88	-1.13767	0	3	26.81	0.0265773
RGsDGDIHDMDR	J9VTH6	Magnesium transporter	CNAG_03502	S3(Phospho)																																											1	29.13	0.00513156
KTsQPNLSAPSTPK	J9VQM2	Uncharacterized protein	CNAG_03553	S3(Phospho)
KsPPTSGPGMALSK	J9VYJ9	Prp8 binding protein	CNAG_03584	S2(Phospho)																																											2	60.72	8.26047e-06
sPPTSGPGMALSK	J9VYJ9	Prp8 binding protein	CNAG_03584	S1(Phospho)																																											1	25.02	0.0248672
AGHSLFDLLEDGDAVsDEEGGGLMATIAANAAK	J9VN41	Translation initiation factor aIF-2	CNAG_03606	S16(Phospho)	3	93	9.04365e-09	3	3325.48	-4.13	0	3	87.89	2.89348e-08	3	3325.49	-0.937269	0
EAVLEQSGsPIQADEAPK	J9VN41	Translation initiation factor aIF-2	CNAG_03606	S9(Phospho)																																											2	43.41	0.000611089
LKVEEsEDDWDKSDEEPAPEPVK	J9VN41	Translation initiation factor aIF-2	CNAG_03606	S6(Phospho)	1	54	5.7922e-05	3	2751.19	0.21	2															2	54.68	5.36143e-05	3	2751.2	3.40576	2								1	25.1	0.0389377	3	2831.15	-1.26871	2	2	58.49	2.13077e-05
LKVEEsEDDWDKsDEEPAPEPVK	J9VN41	Translation initiation factor aIF-2	CNAG_03606	S6(Phospho); S13(Phospho)																						1	38.06	0.00192267	3	2831.15	-3.07962	2	1	29.6	0.0128288	2	2831.14	-6.22242	2	1	30.53	0.0124801	3	2751.18	-3.58251	2	1	44.18	0.000498437
TQTPRPNAANGREEsDGEGEGEPGSTR	J9VKK3	Uncharacterized protein	CNAG_03640	S15(Phospho)																																											1	27.25	0.0271245
VAEDGsDDEDQGKIVEKDK	J9VKR5	Pre-mRNA-processing ATP-dependent RNA helicase PRP5	CNAG_03699	S6(Phospho)																																											1	53.95	5.03396e-05
GKKVDEVDEDsDLDEALQPGEYssDEDEAEQPK	J9VNF3	Ribosomal RNA methyltransferase Nop2	CNAG_03724	S11(Phospho); S23(Phospho); S24(Phospho)																						3	65.54	2.91821e-06	3	3906.5	0.851054	2
GKKVDEVDEDsDLDEALQPGEySsDEDEAEQPK	J9VNF3	Ribosomal RNA methyltransferase Nop2	CNAG_03724	S11(Phospho); Y22(Phospho); S24(Phospho)
GKKVDEVDEDsDLDEALQPGEysSDEDEAEQPK	J9VNF3	Ribosomal RNA methyltransferase Nop2	CNAG_03724	S11(Phospho); Y22(Phospho); S23(Phospho)
GKKVDEVDEDSDLDEALQPGEYssDEDEAEQPK	J9VNF3	Ribosomal RNA methyltransferase Nop2	CNAG_03724	S23(Phospho); S24(Phospho)
KStEEEsEGEEELAR	J9VNF3	Ribosomal RNA methyltransferase Nop2	CNAG_03724	T3(Phospho); S7(Phospho)	3	58	8.07748e-06	2	1882.7	-1.45	1	2	54.62	1.76023e-05	2	1882.69	-2.94375	1	2	49.3	6.05072e-05	2	1882.69	-6.70439	1	3	83.11	4.66663e-08	2	1802.73	-1.36905	1								3	61.15	3.91354e-06	2	1882.69	-3.46246	1	3	66.91	1.05926e-06
KSTEEEsEGEEELAR	J9VNF3	Ribosomal RNA methyltransferase Nop2	CNAG_03724	S7(Phospho)	3	96	2.13005e-09	2	1802.73	-2.32	1	3	70.81	7.84209e-07	2	1802.73	-1.23362	1	2	53.15	4.52701e-05	2	1802.73	-0.353334	1	3	59.57	6.01723e-06	2	1882.7	-2.03602	1								3	63.59	3.85019e-06	2	1802.73	-2.72333	1	6	90.41	8.46219e-09
KVDEVDEDSDLDEALQPGEYssDEDEAEQPK	J9VNF3	Ribosomal RNA methyltransferase Nop2	CNAG_03724	S21(Phospho); S22(Phospho)	6	66	2.25445e-06	3	3641.37	-9.88	1								6	62.93	5.14424e-06	3	3641.38	-7.36517	1								6	72.7	5.20921e-07	3	3641.38	-7.76745	1
KVDEVDEDsDLDEALQPGEYssDEDEAEQPK	J9VNF3	Ribosomal RNA methyltransferase Nop2	CNAG_03724	S9(Phospho); S21(Phospho); S22(Phospho)								3	56.49	1.5595e-05	3	3721.35	-8.42663	1								3	40.89	0.000700646	3	3721.36	-3.70302	1
KVDEVDEDSDLDEALQPGEysSDEDEAEQPK	J9VNF3	Ribosomal RNA methyltransferase Nop2	CNAG_03724	Y20(Phospho); S21(Phospho)								6	65.61	2.58302e-06	3	3641.38	-9.276	1
KVDEVDEDSDLDEALQPGEySsDEDEAEQPK	J9VNF3	Ribosomal RNA methyltransferase Nop2	CNAG_03724	Y20(Phospho); S22(Phospho)																																											6	60.93	9.04103e-06
SKKStEEEsEGEEELAR	J9VNF3	Ribosomal RNA methyltransferase Nop2	CNAG_03724	T5(Phospho); S9(Phospho)
STEEEsEGEEELAR	J9VNF3	Ribosomal RNA methyltransferase Nop2	CNAG_03724	S6(Phospho)	6	60	6.55416e-06	2	1674.63	-1.77	0	3	59.98	6.22862e-06	2	1674.63	-2.93206	0	3	56.01	1.52873e-05	2	1674.64	-1.25551	0	6	71.54	4.2438e-07	2	1674.63	-2.4947	0	3	71.87	3.86827e-07	2	1674.63	-1.98444	0								3	78.93	7.61232e-08
LNVSSTSsGTSTPSR	J9VFT5	Uncharacterized protein	CNAG_03726	S8(Phospho)																																											9	95.43	2.77825e-09
AAsIDNEPQQKPMSPR	T2BQ66	DNA binding protein Ncp1, variant	CNAG_03771	S3(Phospho)															1	35.83	0.00317378	2	1848.83	-1.96996	0	1	40.07	0.00108733	2	1848.82	-4.74306	0															1	57.86	1.53861e-05
AAsIDNEPQQKPMsPR	T2BQ66	DNA binding protein Ncp1, variant	CNAG_03771	S3(Phospho); S14(Phospho)																																											2	38.21	0.00166864
AsSRAAsIDNEPQQKPMSPR	T2BQ66	DNA binding protein Ncp1, variant	CNAG_03771	S2(Phospho); S7(Phospho)
ADAGVIWPEETEEKDPADSFLPEsPTAGsPQATER	T2BQS8	Uncharacterized protein	CNAG_03775	S24(Phospho); S29(Phospho)																																											2	30.44	0.0206936
AAKDEGsASEtEGAAVAGEK	J9VNM3	Uncharacterized protein	CNAG_03788	S7(Phospho); T11(Phospho)															2	34.82	0.00336202	2	2037.8	-3.58535	1	3	31.19	0.00714707	2	2037.79	-5.80177	1
AAKDEGsAsETEGAAVAGEK	J9VNM3	Uncharacterized protein	CNAG_03788	S7(Phospho); S9(Phospho)																													3	49.69	0.000106862	2	2037.8	-4.4839	1	3	62.05	6.3621e-06	2	2037.8	-2.8066	1
ELDEGsEKEDEMEED	J9VIQ4	mRNA turnover protein 4	CNAG_03789	S6(Phospho)	1	25	0.00852982	2	1863.63	-2.09	1	1	21	0.0198582	2	1863.63	-1.95658	1
NDsEETLsPSASR	J9VIS6	Uncharacterized protein	CNAG_03815	S3(Phospho); S8(Phospho)															4	49.84	3.5276e-05	2	1552.55	-3.07878	0																						8	68.87	4.60499e-07
QLPsPstAsAsPR	J9VIS6	Uncharacterized protein	CNAG_03815	S4(Phospho); S6(Phospho); T7(Phospho); S9(Phospho); S11(Phospho)															1	14.5	0.0301591	2	1698.49	-4.01398	0
MRGEsVsDGEEEEGSR	J9VIT0	Nucleolar protein 14	CNAG_03820	S5(Phospho); S7(Phospho)	1	42	0.000227545	2	1913.66	-0.93	1	2	58.36	5.32467e-06	2	1913.66	-2.20979	1	1	43.67	0.000152485	2	1913.66	-2.91147	1	3	79.74	3.71593e-08	2	1913.66	-0.997801	1	3	74.77	1.18366e-07	2	1913.66	-2.65632	1	3	64.48	1.2654e-06	2	1913.66	-3.54937	1	4	82.91	1.86764e-08
EDtERELAEQRSPsPAEGEERPDHTETVHR	J9VIV1	Pre-mRNA-splicing factor CWC26	CNAG_03840	T3(Phospho); S14(Phospho)																																											1	28.06	0.0298561
ELAEQRsPsPAEGEERPDHTETVHR	J9VIV1	Pre-mRNA-splicing factor CWC26	CNAG_03840	S7(Phospho); S9(Phospho)																																											1	26.22	0.0436969
KAEAEDssDEEGPEDPGMILR	J9VL65	NAK protein kinase	CNAG_03843	S7(Phospho); S8(Phospho)								1	62.79	4.68155e-06	2	2434.93	-3.82025	1															1	65.84	2.55403e-06	2	2434.93	-1.81492	1
sPATETATQGLPPVDQMTSR	J9VGT9	Protein arginine N-methyltransferase 1	CNAG_03863	S1(Phospho)																																											4	68.64	1.78489e-06
SRIEEAEGsGNEEK	J9VGU4	Uncharacterized protein	CNAG_03868	S9(Phospho)
RGsADELQDK	J9VGU8	Uncharacterized protein	CNAG_03873	S3(Phospho)	1	26	0.0165872	2	1198.51	-3.14	1	1	28.6	0.00855838	2	1198.51	-3.54391	1															1	31.84	0.00405874	2	1198.51	-3.54391	1	1	36.79	0.00129835	2	1198.51	-4.05317	1	1	46.92	0.000129055
NGDGDGsEAEEEGAVQGGR	J9VGF6	DNA helicase	CNAG_03962	S7(Phospho)																																											1	112.78	3.13702e-11
VSPALLDsVR	J9VP61	Ribosome recycling factor	CNAG_03965	S8(Phospho)	1	36	0.00193767	2	1136.56	-9.31	0																						1	27.45	0.0138513	2	1136.56	-8.01802	0
RRPsFssQSSGNVVASIDSPPDR	J9VGH2	Uncharacterized protein	CNAG_03982	S4(Phospho); S6(Phospho); S7(Phospho)
sGQTTPTTGAEASLTYPFPSTSSSR	J9VP96	GTP cyclohydrolase I	CNAG_04010	S1(Phospho)	5	116	4.27626e-11	2	2611.15	-3.83	0	10	117.96	2.95118e-11	2	2611.15	-2.14238	0	11	103.28	8.57557e-10	2	2611.16	0.943093	0	11	74.22	6.9255e-07	2	2611.15	-1.11389	0	12	110.82	1.55239e-10	2	2611.15	-1.39438	0	12	97.36	2.85582e-09	2	2691.11	-4.4458	0	13	108.43	2.69154e-10
sGQtTPTTGAEASLTYPFPSTSSSR	J9VP96	GTP cyclohydrolase I	CNAG_04010	S1(Phospho); T4(Phospho)																						5	118.76	2.10877e-11	2	2691.11	-5.08085	0								5	95.28	5.3367e-09	2	2611.15	-3.73187	0
MPRIAARtEcYDtLR	J9VH76	Uncharacterized protein	CNAG_04018	T8(Phospho); C10(Carbamidomethyl); T13(Phospho)
DWPsPGGQQQVQSGQK	J9VJD5	Translation initiation factor	CNAG_04022	S4(Phospho)	1	47	0.000225605	2	1806.78	-1.45	0																																				1	53.3	5.07493e-05
SPSEPPTSSSNESNESSNEYPRsPAYHHR	J9VGL3	Uncharacterized protein	CNAG_04027	S23(Phospho)																																											3	46.88	0.000275881
IDAEAsDEAGEASQEK	T2BPD2	RNA binding protein, variant	CNAG_04028	S6(Phospho)	2	95	2.27253e-09	2	1729.67	-4.94	0	3	73.1	3.50192e-07	2	1729.68	0.493445	0	3	103.97	2.72589e-10	2	1729.67	-4.94077	0	2	87.26	1.25914e-08	2	1729.67	-7.26974	0	3	79.96	6.61061e-08	2	1729.67	-6.06997	0	3	82.41	3.9614e-08	2	1729.67	-4.65847	0	3	93.37	2.99167e-09
IDAEAsDEAGEAsQEK	T2BPD2	RNA binding protein, variant	CNAG_04028	S6(Phospho); S13(Phospho)
ALsPsPPPSAPSSEPKPSIR	J9VHA6	Uncharacterized protein	CNAG_04053	S3(Phospho); S5(Phospho)																																											1	28.06	0.0209462
EFAcNGTVVKPEVDsGEEDSPAPVAK	J9VLT3	Translation initiation factor SUI1	CNAG_04054	C4(Carbamidomethyl); S15(Phospho)	5	73	9.76419e-07	3	2812.23	-2	0	6	72.24	1.09854e-06	3	2812.23	-3.36718	0	2	72.12	1.14467e-06	3	2812.24	-0.762759	0	3	65.36	5.2684e-06	3	2812.22	-6.68783	0	3	67.41	3.30424e-06	3	2812.22	-4.86473	0	3	62.97	9.26053e-06	3	2812.22	-6.16694	0	6	75.06	5.81673e-07
EFAcNGTVVKPEVDsGEEDsPAPVAK	J9VLT3	Translation initiation factor SUI1	CNAG_04054	C4(Carbamidomethyl); S15(Phospho); S20(Phospho)																																											1	36.89	0.0030799
KEFAcNGTVVKPEVDsGEEDSPAPVAK	J9VLT3	Translation initiation factor SUI1	CNAG_04054	C5(Carbamidomethyl); S16(Phospho)																																											3	59.57	1.99286e-05
GAGNDsDDDQDEYSGGTR	J9VGP6	Ribosome biogenesis protein ENP2	CNAG_04062	S6(Phospho)								1	74.12	1.29731e-07	2	1938.66	-1.85456	0								3	103.08	1.35311e-10	2	1938.66	-3.6806	0	1	66.74	7.30835e-07	2	1938.66	-1.4138	0	1	84.95	1.07163e-08	2	1938.66	-2.1694	0	3	93.22	1.5484e-09
AAAASAEVKEEsE	J9VHC1	Large subunit ribosomal protein L28e	CNAG_04068	S12(Phospho)																																											1	26.09	0.0164845
HGQEQEEssEEEEEE	J9VRG4	Uncharacterized protein	CNAG_04121	S8(Phospho); S9(Phospho)																																											1	33.53	0.000621052
QQGsRPGsEGEDsEEERDR	J9VW59	GTPase inhibitor	CNAG_04128	S4(Phospho); S8(Phospho); S13(Phospho)
QVGMSLLGGYGsGDEsD	J9VRH5	Pre-mRNA-splicing factor CWC2	CNAG_04132	S12(Phospho); S16(Phospho)
TATSLSGASIGsVKPPsESSNIR	J9VU20	Oxysterol-binding protein	CNAG_04151	S12(Phospho); S17(Phospho)																																											9	54.63	6.11221e-05
tATSLSGASIGSVKPPSESsNIR	J9VU20	Oxysterol-binding protein	CNAG_04151	T1(Phospho); S20(Phospho)
AQPSTDNPVSPTTstGsGTTPK	J9VRN7	Uncharacterized protein	CNAG_04163	S14(Phospho); T15(Phospho); S17(Phospho)	1	24	0.0242203	2	2370.91	-3.36	0	1	26.9	0.0158235	2	2370.91	0.139161	0
AQPSTDNPVSPTTStGsGTTPK	J9VRN7	Uncharacterized protein	CNAG_04163	T15(Phospho); S17(Phospho)																																											2	28.43	0.0143549
RGsVSsVAEVSK	J9VRN7	Uncharacterized protein	CNAG_04163	S3(Phospho); S6(Phospho)																																				1	25.4	0.0242259	2	1365.58	1.02801	1
RGSVssVAEVSK	J9VRN7	Uncharacterized protein	CNAG_04163	S5(Phospho); S6(Phospho)
RSsAtSLIDQAK	J9VRN7	Uncharacterized protein	CNAG_04163	S3(Phospho); T5(Phospho)
DVKQDDEDENEEDsDDEAPEAVGMNAAHEAER	J9VU44	Uncharacterized protein	CNAG_04175	S14(Phospho)
QAEsEDENKDEDEDEETRR	J9VU44	Uncharacterized protein	CNAG_04175	S4(Phospho)																													1	30.69	0.00524657	3	2403.9	-3.39706	2								1	43.67	0.00024054
DGDDsMsENEQPLSK	J9VR61	DNA topoisomerase I	CNAG_04190	S5(Phospho); S7(Phospho)	2	66	5.90165e-07	2	1811.61	-1.47	0	1	38.36	0.000371998	2	1811.6	-2.54703	0	1	45.99	6.42008e-05	2	1811.61	0.0134991	0	1	46.61	5.56596e-05	2	1811.61	-1.06462	0	2	41.76	0.00017337	2	1811.61	-1.60368	0	2	49.54	2.8905e-05	2	1811.6	-1.73844	0	1	27.81	0.00413942
KEPsEsEEDEKPLAK	J9VR61	DNA topoisomerase I	CNAG_04190	S4(Phospho); S6(Phospho)	4	41	0.000650581	2	1875.76	-1.49	1	2	46.79	0.000162294	2	1875.76	-2.59907	1	3	46.54	0.000179674	2	1875.76	-3.05461	1	3	50.11	7.55617e-05	2	1875.76	-1.94829	1	3	62.01	4.87867e-06	2	1875.76	-2.66415	1	2	57.85	1.31247e-05	2	1875.76	-3.38	1	7	64.79	2.58878e-06
KPVSSKEESsEEssEEEKPLAK	J9VR61	DNA topoisomerase I	CNAG_04190	S10(Phospho); S13(Phospho); S14(Phospho)								2	31.95	0.0072762	3	2674.08	-1.27661	1																													2	35.9	0.00212058
KPVSSKEEssEEssEEEKPLAK	J9VR61	DNA topoisomerase I	CNAG_04190	S9(Phospho); S10(Phospho); S13(Phospho); S14(Phospho)								1	33.38	0.00404094	3	2754.05	1.23446	1	1	27.94	0.0130162	2	2754.04	-1.66388	1	5	23.55	0.0364296	3	2754.05	-0.294714	1	4	28.9	0.0104992	3	2754.04	-1.62443	1	7	38.14	0.00123537	3	2754.05	-0.826602	1	2	28.67	0.0151452
KRVDNssDEEEKPLSK	J9VR61	DNA topoisomerase I	CNAG_04190	S6(Phospho); S7(Phospho)	2	47	0.000220194	3	2020.86	-1.99	2	1	39.59	0.00128034	3	2020.86	-1.17362	2	2	38.1	0.00179663	3	2020.86	-1.35484	2	3	34.45	0.00410966	3	2020.86	-2.53274	2	2	44.05	0.000452583	3	2020.86	-2.44213	2	3	41.79	0.000761549	3	2020.86	-2.44213	2	5	43.63	0.00049637
KVKsEtEDsEEEQPLAK	J9VR61	DNA topoisomerase I	CNAG_04190	S4(Phospho); T6(Phospho); S9(Phospho)	3	41	0.000579919	2	2186.85	-2.05	2	3	31.79	0.00523151	2	2186.85	-2.5012	2	3	36.81	0.00174055	2	2186.85	-0.491673	2	3	46.18	0.000195202	2	2186.85	-1.3848	2	3	44.77	0.000278411	2	2186.86	0.289808	2	3	58.66	1.07554e-05	2	2186.85	-2.38956	2	2	55.79	2.20134e-05
KVKsETEDsEEEQPLAK	J9VR61	DNA topoisomerase I	CNAG_04190	S4(Phospho); S9(Phospho)
QSKPATADsDDDDYDQPLAK	J9VR61	DNA topoisomerase I	CNAG_04190	S9(Phospho)															1	28.98	0.0146709	2	2259.92	-2.7006	0																						6	63.32	5.4008e-06
QsKPATADSDDDDYDQPLAK	J9VR61	DNA topoisomerase I	CNAG_04190	S2(Phospho)
RVDNssDEEEKPLSK	J9VR61	DNA topoisomerase I	CNAG_04190	S5(Phospho); S6(Phospho)	1	25	0.0252934	3	1892.77	-1.32	1															1	39.37	0.000959573	2	1892.77	-0.665877	1	1	30.78	0.00731153	2	1892.76	-1.3753	1	1	28.4	0.0125031	2	1892.76	-1.89125	1	1	35.05	0.00273532
VDNssDEEEKPLSK	J9VR61	DNA topoisomerase I	CNAG_04190	S4(Phospho); S5(Phospho)	2	74	2.67963e-07	2	1736.66	-2.6	0	1	30.43	0.00597784	2	1736.66	-2.80808	0	1	57.82	1.10681e-05	2	1736.66	-2.52691	0	2	31.93	0.00407168	2	1736.66	-3.65156	0	1	46.46	0.000149123	2	1736.66	-4.35447	0	3	26.83	0.0131757	2	1736.65	-6.81465	0	3	47.64	0.000113643
VKsEtEDsEEEQPLAK	J9VR61	DNA topoisomerase I	CNAG_04190	S3(Phospho); T5(Phospho); S8(Phospho)	2	69	6.99847e-07	2	2058.76	-2.06	1	1	49.76	5.38977e-05	2	2058.76	-0.285434	1															1	56.39	1.13659e-05	2	2058.76	-1.23413	1	1	65.31	1.51638e-06	2	2058.76	0.0703254	1
VVAssDEESDASPPVK	J9VR61	DNA topoisomerase I	CNAG_04190	S4(Phospho); S5(Phospho)	3	80	8.35721e-08	2	1776.69	-1.89	0								1	45.03	0.000238679	2	1776.7	2.03087	0
VVAssDEEsDASPPVK	J9VR61	DNA topoisomerase I	CNAG_04190	S4(Phospho); S5(Phospho); S9(Phospho)	9	83	2.1382e-08	2	1856.66	-2.74	0	5	73.79	1.75489e-07	2	1856.66	-1.02729	0	6	86.88	8.61488e-09	2	1856.66	-2.47373	0	2	41.38	0.000305668	2	1856.66	-2.07924	0	3	56.31	9.82312e-06	2	1856.66	-1.55327	0	2	50.47	3.141e-05	2	1856.65	-6.87883	0	4	55.67	1.15183e-05
VVAssDEESDAsPPVK	J9VR61	DNA topoisomerase I	CNAG_04190	S4(Phospho); S5(Phospho); S12(Phospho)
VVAssDEEsDAsPPVKKPASK	J9VR61	DNA topoisomerase I	CNAG_04190	S4(Phospho); S5(Phospho); S9(Phospho); S12(Phospho)	1	31	0.00737918	3	2447.94	-2.15	1																						1	23.38	0.0388022	2	2447.93	-3.0202	1
VVAssDEEsDASPPVKKPASK	J9VR61	DNA topoisomerase I	CNAG_04190	S4(Phospho); S5(Phospho); S9(Phospho)	6	31	0.00959865	2	2367.97	-2.08	1	5	54.27	4.82603e-05	2	2367.97	-1.66931	1	1	37.04	0.00252064	2	2367.97	-0.741396	1	7	52.74	6.78438e-05	2	2367.97	-1.56621	1	4	50.4	0.000117649	2	2367.97	-1.87551	1	5	51.07	9.84851e-05	2	2367.97	-2.59722	1	8	41.66	0.000863158
YILEsDssDEEGQGAYPGSSTPKPK	J9VYZ8	Uncharacterized protein	CNAG_04203	S5(Phospho); S7(Phospho); S8(Phospho)	6	50	0.000101254	2	2882.09	-5.53	0	3	45.01	0.000339163	3	2882.09	-5.20029	0	1	27.66	0.0175681	3	2882.08	-8.63105	0								3	52.05	6.8299e-05	3	2882.09	-5.58148	0	3	49.75	0.000114399	3	2882.1	-4.4379	0	3	65.94	3.48916e-06
yILEsDsSDEEGQGAYPGSSTPKPK	J9VYZ8	Uncharacterized protein	CNAG_04203	Y1(Phospho); S5(Phospho); S7(Phospho)																						3	59.57	1.24761e-05	2	2882.1	-2.99317	0
YILEsDSsDEEGQGAYPGSSTPKPK	J9VYZ8	Uncharacterized protein	CNAG_04203	S5(Phospho); S8(Phospho)																						16	51.21	0.000108606	3	2802.14	-0.200212	0															6	48.66	0.000155205
YILEsDsSDEEGQGAYPGSSTPKPK	J9VYZ8	Uncharacterized protein	CNAG_04203	S5(Phospho); S7(Phospho)																													6	40.55	0.00122906	3	2802.13	-3.46746	0
SSFTDGSSASNEQRPVRSPtsPSPAPSGK	J9VU81	Signal transducer	CNAG_04213	T20(Phospho); S21(Phospho)																																											1	30.86	0.0161199
SPASAVsPSKPRsPK	J9VRT2	6-phosphofructo-2-kinase	CNAG_04221	S7(Phospho); S13(Phospho)
KAEDEEsDEDEEMDDAVSVAPTEATEVSQTTK	J9VWI9	Protein SDA1	CNAG_04222	S7(Phospho)																						1	44.43	0.000546277	3	3565.42	-7.48104	1
LSKPAVLDsDsEDDAADVSALHK	J9VZ38	Uncharacterized protein	CNAG_04265	S9(Phospho); S11(Phospho)	3	59	1.81022e-05	3	2543.09	-3.98	0	3	60.49	1.33549e-05	3	2543.09	-1.8946	0	4	67.51	2.67016e-06	3	2543.09	-1.8226	0	1	28.84	0.0200497	2	2543.08	-5.41739	0	3	50.61	0.000130779	3	2543.08	-7.43874	0	3	58.78	2.00638e-05	3	2543.09	-2.54262	0	11	84.52	5.42136e-08
LSKPAVLDsDsEDDAADVSALHKR	J9VZ38	Uncharacterized protein	CNAG_04265	S9(Phospho); S11(Phospho)	3	53	9.02641e-05	3	2699.19	-2.82	1								6	42.23	0.000963443	3	2699.18	-6.75414	1	3	44.32	0.000597273	3	2699.19	-3.90496	1	6	71.09	1.24875e-06	3	2699.19	-3.02307	1	9	66.25	3.7942e-06	3	2699.18	-6.88982	1	4	59.03	2.01292e-05
LsKPAVLDsDSEDDAADVSALHKR	J9VZ38	Uncharacterized protein	CNAG_04265	S2(Phospho); S9(Phospho)								3	37.53	0.00286981	4	2699.19	-2.64364	1
SEsGsEDNWDGEAPAAMK	J9VWN5	Uncharacterized protein	CNAG_04279	S3(Phospho); S5(Phospho)	3	107	7.64636e-11	2	2040.69	-2.41	0	3	98.63	4.72954e-10	2	2040.68	-6.00269	0	3	101.01	3.17001e-10	2	2040.69	-2.47339	0	3	96	9.79636e-10	2	2040.69	-3.72958	0	3	94.07	1.52779e-09	2	2040.69	-3.66976	0
sEsGSEDNWDGEAPAAMK	J9VWN5	Uncharacterized protein	CNAG_04279	S1(Phospho); S3(Phospho)																																				3	93.07	2.16996e-09	2	2040.69	-0.858298	0
sESGsEDNWDGEAPAAMK	J9VWN5	Uncharacterized protein	CNAG_04279	S1(Phospho); S5(Phospho)
SPSTLPTHNAIEVDQRsEsGsEDNWDGEAPAAMK	J9VWN5	Uncharacterized protein	CNAG_04279	S17(Phospho); S19(Phospho); S21(Phospho)
SARPSATTTTAAVAAAEETPAsPTKEDKPVDETPAR	J9VZ55	Uncharacterized protein	CNAG_04284	S22(Phospho)																						10	55.95	3.84957e-05	4	3704.78	4.61486	1															10	74.66	5.52297e-07
SETSsAstPGPsSIR	J9VRF3	Uncharacterized protein	CNAG_04301	S5(Phospho); S7(Phospho); T8(Phospho); S12(Phospho)
sIAcGPtSstVIDR	J9VUG6	Uncharacterized protein	CNAG_04315	S1(Phospho); C4(Carbamidomethyl); T7(Phospho); S9(Phospho); T10(Phospho)
ASLPIPSAPQsPIRDNEDVPRsPsPETIAR	J9VRH2	Uncharacterized protein	CNAG_04321	S11(Phospho); S22(Phospho); S24(Phospho)															1	38.5	0.00316408	3	3437.53	-6.1178	2																						1	31.86	0.0143032
DNGsDAGsDDEDGEPQVSITISGPATGcTDAK	J9VS18	Uncharacterized protein	CNAG_04327	S4(Phospho); S8(Phospho); C28(Carbamidomethyl)
DNGSDAGsDDEDGEPQVSITISGPATGcTDAKDR	J9VS18	Uncharacterized protein	CNAG_04327	S8(Phospho); C28(Carbamidomethyl)	4	91	1.24792e-08	3	3517.4	-4.88	1																																				6	85.19	4.47983e-08
DNGsDAGsDDEDGEPQVSITISGPATGcTDAKDR	J9VS18	Uncharacterized protein	CNAG_04327	S4(Phospho); S8(Phospho); C28(Carbamidomethyl)																						2	74.03	4.82347e-07	3	3597.39	2.31839	1
SGSMsGTATPFYPK	J9VS37	Aspartokinase	CNAG_04347	S5(Phospho)								2	37.01	0.00148305	2	1510.63	0.345253	0																													5	82.53	4.32814e-08
ETSTPAsASGTPVGGK	J9VWT6	Chaperone	CNAG_04348	S7(Phospho)																																											1	32.06	0.00519621
DGDsEGDGDDDDDDDDENDDESGENKGAFNKK	J9VZC0	Uncharacterized protein	CNAG_04359	S4(Phospho)								2	85.27	1.32239e-08	3	3514.18	-3.72891	2								1	28.35	0.00628736	3	3514.18	-5.08364	2
AsVLSDNSsVtsKEGKR	J9VRK4	Uncharacterized protein	CNAG_04361	S2(Phospho); S9(Phospho); T11(Phospho); S12(Phospho)	7	26	0.0147025	2	2084.77	-1.67	2
ASVLsDNSSVTsKEGKR	J9VRK4	Uncharacterized protein	CNAG_04361	S5(Phospho); S12(Phospho)	10	44	0.000459738	2	1924.84	-1.02	2	3	25.41	0.0178399	2	2084.77	-1.90341	2
ASVLsDNSsVtsKEGKR	J9VRK4	Uncharacterized protein	CNAG_04361	S5(Phospho); S9(Phospho); T11(Phospho); S12(Phospho)								3	33.65	0.00543714	2	1924.84	-0.643072	2
ASVLsDNssVTSKEGKR	J9VRK4	Uncharacterized protein	CNAG_04361	S5(Phospho); S8(Phospho); S9(Phospho)															3	30.96	0.00765603	2	2004.8	-2.75971	2	2	37.42	0.00173889	2	2004.8	-3.18594	2
ASVLsDNssVTsKEGKR	J9VRK4	Uncharacterized protein	CNAG_04361	S5(Phospho); S8(Phospho); S9(Phospho); S12(Phospho)																						8	38.29	0.000904336	2	2084.77	-1.31787	2
ASVLSDNSsVTsKEGKR	J9VRK4	Uncharacterized protein	CNAG_04361	S9(Phospho); S12(Phospho)																																											10	63.18	6.08262e-06
AsVLsDNSsVTsKEGKR	J9VRK4	Uncharacterized protein	CNAG_04361	S2(Phospho); S5(Phospho); S9(Phospho); S12(Phospho)
AsVLsDNsSVTsKEGKR	J9VRK4	Uncharacterized protein	CNAG_04361	S2(Phospho); S5(Phospho); S8(Phospho); S12(Phospho)
GGDEsssDEDNGNLVSVSNNR	J9VRK4	Uncharacterized protein	CNAG_04361	S5(Phospho); S6(Phospho); S7(Phospho)															1	80.47	2.87177e-08	2	2391.8	-0.867312	0
MREDtsEDEDEQDDYVR	J9VRK4	Uncharacterized protein	CNAG_04361	T5(Phospho); S6(Phospho)	1	69	4.62188e-07	2	2291.77	-1.41	1	1	76.6	7.11023e-08	2	2291.76	-2.26555	1	1	85.56	9.59001e-09	2	2291.77	-1.09372	1	2	71.16	2.52647e-07	2	2291.76	-2.15902	1	1	86.1	7.85507e-09	2	2291.76	-2.7982	1	1	86.21	7.29961e-09	2	2291.76	-4.18309	1	2	55.23	1.76951e-05
MREDTsEDEDEQDDYVR	J9VRK4	Uncharacterized protein	CNAG_04361	S6(Phospho)																																											2	85.9	8.99639e-09
RAGsDtSSIREHRPK	J9VRK4	Uncharacterized protein	CNAG_04361	S4(Phospho); T6(Phospho)																																											2	34.35	0.00466449
DAGGYAsDssGDEEGVVPSR	J9VWV1	CD2 antigen cytoplasmic tail-binding protein 2	CNAG_04368	S7(Phospho); S9(Phospho); S10(Phospho)	2	31	0.00178677	2	2194.72	-3.24	0
DAGGYASDssGDEEGVVPSR	J9VWV1	CD2 antigen cytoplasmic tail-binding protein 2	CNAG_04368	S9(Phospho); S10(Phospho)	6	82	2.95187e-08	2	2114.74	-7.05	0								6	60.38	4.26043e-06	2	2114.75	-2.19662	0
DAGGYAsDssGDEEGVVPSRRPGAK	J9VWV1	CD2 antigen cytoplasmic tail-binding protein 2	CNAG_04368	S7(Phospho); S9(Phospho); S10(Phospho)	5	29	0.0108129	2	2704.03	-1.48	1	2	71.31	6.54551e-07	3	2704.03	-2.14336	1	2	53.73	3.74924e-05	3	2704.03	-2.48194	1	2	49.9	9.05614e-05	3	2704.03	-1.53392	1	2	41.48	0.000629424	3	2704.03	-1.94022	1	3	76.44	1.97478e-07	3	2704.02	-2.88824	1	2	54.06	3.47491e-05
DAGGYASDssGDEEGVVPSRRPGAK	J9VWV1	CD2 antigen cytoplasmic tail-binding protein 2	CNAG_04368	S9(Phospho); S10(Phospho)	3	60	1.18634e-05	3	2624.07	0.71	1
DAGGyAsDsSGDEEGVVPSRRPGAK	J9VWV1	CD2 antigen cytoplasmic tail-binding protein 2	CNAG_04368	Y5(Phospho); S7(Phospho); S9(Phospho)
DKNKEHsPsPLPEDEENQLSISEK	J9VRL6	Protein KRI1	CNAG_04376	S7(Phospho); S9(Phospho)
NKEHsPsPLPEDEENQLSISEK	J9VRL6	Protein KRI1	CNAG_04376	S5(Phospho); S7(Phospho)																													1	40.71	0.00125679	3	2667.12	-2.37009	1								1	53.27	6.54658e-05
TLAEEsDDEsDEEFIR	J9VRL6	Protein KRI1	CNAG_04376	S6(Phospho); S10(Phospho)	2	71	3.97371e-07	2	2044.73	-0.36	0	2	79.83	4.83563e-08	2	2044.73	-0.721652	0	4	96.05	1.10499e-09	2	2044.73	-1.02015	0	2	96.96	8.7597e-10	2	2044.73	-2.63206	0	2	87.16	8.4616e-09	2	2044.73	-1.85595	0	2	83.84	1.83806e-08	2	2044.73	-2.45296	0	4	87.29	8.95862e-09
DDGEsAsEEEDFDAR	J9VRQ1	Uncharacterized protein	CNAG_04432	S5(Phospho); S7(Phospho)
RAsAGsDTFVPQNVDQQPEETEK	J9VSB2	CMGC	CNAG_04433	S3(Phospho); S6(Phospho)
NGGPsPVGAPQGLPAGSMPR	J9VUR9	Polyadenylate-binding protein, cytoplasmic and nuclear	CNAG_04441	S5(Phospho)	1	77	2.18435e-07	2	1926.9	4.14	0	1	101.95	7.21238e-10	2	1926.9	2.99696	0	1	55.89	2.8726e-05	2	1926.9	4.20062	0	1	80.61	9.81925e-08	2	1926.89	2.87026	0	1	66.6	2.47217e-06	2	1926.89	2.1734	0	1	69.63	1.23049e-06	2	1926.9	2.99696	0	1	68.12	1.71129e-06
KQVDEssDEDYGTK	J9VZJ2	Chromodomain-helicase-DNA-binding protein 1	CNAG_04450	S6(Phospho); S7(Phospho)																						1	46.39	0.0001194	2	1760.62	-3.38077	1	1	28.84	0.00705332	2	1760.63	-2.13276	1	1	22.7	0.0281942	2	1760.62	-4.49011	1
QVDEssDEDYGTK	J9VZJ2	Chromodomain-helicase-DNA-binding protein 1	CNAG_04450	S5(Phospho); S6(Phospho)	1	51	1.63966e-05	2	1632.53	-3.95	0	1	28.77	0.00292027	2	1632.53	-0.50597	0								1	31.19	0.00159669	2	1632.53	-2.59963	0	1	25.31	0.00618329	2	1632.53	-2.15099	0	1	25.94	0.00496632	2	1632.53	-3.79602	0
sAAsSSDPNKAQDLAALK	J9VSF6	Uncharacterized protein	CNAG_04478	S1(Phospho); S4(Phospho)	6	45	0.000346566	2	1933.83	-0.06	1								6	64.34	4.41755e-06	2	1933.83	-2.01549	1								4	49.48	0.000135264	2	1933.83	-1.82612	1								6	26.9	0.0217445
sAAssSDPNKAQDLAALK	J9VSF6	Uncharacterized protein	CNAG_04478	S1(Phospho); S4(Phospho); S5(Phospho)
sPHPSILPAPTFNNILPTADEDTEPIK	J9VSH3	Clathrin light chain	CNAG_04499	S1(Phospho)																																											3	35.09	0.0049249
RFstSSAGSSRPPSPSPNRPETtPANGK	J9VRX0	Uncharacterized protein	CNAG_04503	S3(Phospho); T4(Phospho); T23(Phospho)
ANsEGDMEEHPGsALEK	J9VSI6	Mitogen-activated protein kinase	CNAG_04514	S3(Phospho); S13(Phospho)																						1	28.38	0.00667971	2	1960.7	-3.95836	0
ANsEGDMEEHPGSALEK	J9VSI6	Mitogen-activated protein kinase	CNAG_04514	S3(Phospho)																																											1	70.27	7.09491e-07
IDADtAER	J9VZQ9	Enoyl-CoA hydratase	CNAG_04531	T5(Phospho)								1	20.57	0.024556	2	970.376	-11.8026	0
MADVEMQNEGsPK	J9VW36	Poly(RC)-binding protein 2	CNAG_04584	S11(Phospho)	1	44	0.000171705	2	1515.58	-1.04	0																																				2	38.05	0.000650202
RPAsPDNVEDSAK	J9VW36	Poly(RC)-binding protein 2	CNAG_04584	S4(Phospho)	3	65	3.17558e-06	2	1465.63	-2.3	0	2	61.95	5.58481e-06	2	1465.63	-2.54558	0	2	54.85	2.9297e-05	2	1465.63	-1.87927	0	2	59.46	1.00784e-05	2	1465.63	-2.12913	0	2	65.28	2.5794e-06	2	1465.63	-2.71216	0	2	60.18	8.53867e-06	2	1465.63	-3.37847	0	4	68.68	1.19257e-06
SRsLsPsGSPSR	J9VT29	Replication fork protection complex subunit Csm3	CNAG_04603	S3(Phospho); S5(Phospho); S7(Phospho)
EWIYNDDSETATVPSTAsGSR	J9VW13	Argonaute	CNAG_04609	S18(Phospho)																																											6	118.02	1.99568e-11
EWIYNDDSETATVPStAsGSRVEQMSFDALR	J9VW13	Argonaute	CNAG_04609	T16(Phospho); S18(Phospho)	5	46	0.000505124	3	3622.5	-3.29	1
FASAEDADQAGGDDEsDEENEPVPPK	J9VTL7	Ubiquitin-conjugating enzyme E2 H	CNAG_04611	S16(Phospho)	1	64	3.27935e-06	2	2799.06	-5.8	0															2	50.14	9.24705e-05	2	2799.07	-4.75547	0															5	56.77	2.00911e-05
RGsSSNLEAMR	J9VTI8	Tetraspanin Tsp2	CNAG_04642	S3(Phospho)																																											3	37.68	0.00123691
GNTSGPTPAPTAPQsPTLSASSK	J9VSX3	6-phosphofructokinase	CNAG_04676	S15(Phospho)	4	56	3.37126e-05	2	2234.04	0.98	0	13	31.93	0.00823954	2	2313.99	-3.49281	0	4	36.43	0.00315101	2	2314	-1.06617	0	4	61.63	1.02373e-05	2	2234.04	0.654219	0	4	43.89	0.000541023	2	2313.99	-2.22674	0	4	25.22	0.040582	2	2314	-1.6992	0	18	59.91	1.44973e-05
GNTSGPTPAPTAPQsPtLSASSK	J9VSX3	6-phosphofructokinase	CNAG_04676	S15(Phospho); T17(Phospho)								2	88.65	2.01276e-08	2	2234.04	0.763501	0								6	35.01	0.00432236	2	2314	-1.38269	0	3	56.11	3.4042e-05	2	2234.03	-2.95211	0	1	48.22	0.000222978	2	2234.04	1.30991	0
GNTSGPTPAPTAPQSPtLsASSK	J9VSX3	6-phosphofructokinase	CNAG_04676	T17(Phospho); S19(Phospho)															2	73.4	6.67349e-07	2	2234.03	-0.547887	0																						1	26.81	0.0277237
GNTSGPtPAPtAPQSPTLSASSK	J9VSX3	6-phosphofructokinase	CNAG_04676	T7(Phospho); T11(Phospho)
PDsPAVsPLPKDPEGITEQLQSVSTPPPPPQVQK	J9VSX3	6-phosphofructokinase	CNAG_04676	S3(Phospho); S7(Phospho)																																											6	60.27	1.3579e-05
SPYsDRSPsPSTKGPR	J9VY42	Histone deacetylase complex subunit	CNAG_04679	S4(Phospho); S9(Phospho)
KGGGIVAVDGGEEEEsEGEE	J9VY31	Periodic tryptophan protein 1	CNAG_04694	S16(Phospho)	2	52	6.78065e-05	2	2056.82	-0.89	1	1	80.95	7.7942e-08	2	2056.82	-1.12986	1	1	60.82	7.78266e-06	2	2056.82	-2.19814	1	1	50.37	8.86191e-05	2	2056.82	-2.55424	1	1	69.18	1.12327e-06	2	2056.81	-4.45342	1	1	51.01	6.93439e-05	2	2056.81	-6.59001	1	2	74.2	3.32666e-07
GKAPTAVsEsESDSDAEEEEDVKPTYK	J9VY26	Microfibrillar-associated protein 1	CNAG_04699	S8(Phospho); S10(Phospho)								9	40.18	0.00129039	3	3058.23	0.255047	1								10	44.66	0.000482191	3	3058.22	-3.51696	1
KVGDGGVKEEssEEEEsEEEEEEEAAALAAK	J9VY26	Microfibrillar-associated protein 1	CNAG_04699	S11(Phospho); S12(Phospho); S17(Phospho)
VGDGGVKEEssEEEEsEEEEEEEAAALAAK	J9VY26	Microfibrillar-associated protein 1	CNAG_04699	S10(Phospho); S11(Phospho); S16(Phospho)
SQNSTLFNAFEEEGVPLGQLPEEDEssEDESNAR	J9VTD4	Uncharacterized protein	CNAG_04710	S26(Phospho); S27(Phospho)	4	40	0.00195523	3	3914.59	2.34	0	1	33.33	0.00833805	3	3914.59	3.27479	0	1	33.75	0.00737969	3	3914.58	0.187633	0	1	39.29	0.00203726	3	3914.57	-2.71244	0	1	29.25	0.0208582	3	3914.58	-0.747872	0	1	34.64	0.00602944	3	3914.58	-0.0930184	0
GIStDsRKTTSISAPASTKPR	J9W0C9	ATP-dependent RNA helicase DBP7	CNAG_04729	T4(Phospho); S6(Phospho)																																											4	34.04	0.00573935
GISTDsRKtTSISAPASTKPR	J9W0C9	ATP-dependent RNA helicase DBP7	CNAG_04729	S6(Phospho); T9(Phospho)
GQEssEDDDLENFDLLR	J9VVR6	DNA repair protein RAD5	CNAG_04733	S4(Phospho); S5(Phospho)	1	52	5.03108e-05	2	2141.82	9.61	0	1	56.83	1.57693e-05	2	2141.82	11.4343	0	1	31.27	0.00556104	2	2141.81	9.26857	0	1	46.41	0.000174848	2	2141.81	9.38256	0	1	58.23	1.12736e-05	2	2141.81	8.69864	0	1	51.47	5.20383e-05	2	2141.81	8.01472	0
RGsYETGYGGPPSGPsPGR	J9W0A4	Uncharacterized protein	CNAG_04772	S3(Phospho); S16(Phospho)																																											4	36.57	0.00197162
GALLEEItSDDEGDIDFNK	J9VXU7	Signal recognition particle subunit SRP19	CNAG_04797	T8(Phospho)																																											2	31.68	0.00798064
GALLEEITsDDEGDIDFNK	J9VXU7	Signal recognition particle subunit SRP19	CNAG_04797	S9(Phospho)
HEDNDENLssDAEGDNGPVDIDLMDFR	J9VXU3	Ribosomal RNA-processing protein 9	CNAG_04802	S9(Phospho); S10(Phospho)
QQKHEDNDENLssDAEGDNGPVDIDLMDFR	J9VXU3	Ribosomal RNA-processing protein 9	CNAG_04802	S12(Phospho); S13(Phospho)																						1	102.83	7.27067e-10	3	3563.38	-3.31197	1	1	81.25	1.01611e-07	3	3563.39	-1.87318	1
SRGssAGDGGGssDR	J9VXL1	Transitional endoplasmic reticulum ATPase	CNAG_04851	S4(Phospho); S5(Phospho); S12(Phospho); S13(Phospho)
GTPTRFsPDsDAETAAAPSGNGSGLAATPVGMScR	J9VSB5	Iron regulator 1	CNAG_04864	S7(Phospho); S10(Phospho); C34(Carbamidomethyl)																						5	79.15	2.18305e-07	3	3553.48	-0.333906	1															6	59.06	2.23497e-05
TAsPSEsATGAGGVPGAR	J9VV97	Uncharacterized protein	CNAG_04875	S3(Phospho); S7(Phospho)																						4	31.41	0.00585444	2	1732.69	-2.59283	0
TAsPSESATGAGGVPGAR	J9VV97	Uncharacterized protein	CNAG_04875	S3(Phospho)																																											4	77.42	2.19172e-07
TAsPsESATGAGGVPGAR	J9VV97	Uncharacterized protein	CNAG_04875	S3(Phospho); S5(Phospho)																																											9	54.44	2.89598e-05
IKsIsEtsSEKGATTPDFVFR	J9VIZ8	Uncharacterized protein	CNAG_04932	S3(Phospho); S5(Phospho); T7(Phospho); S8(Phospho)
SAsAstASLKPESLGPK	J9VNR3	Pleiotropic drug resistance protein	CNAG_04984	S3(Phospho); S5(Phospho); T6(Phospho)
sAsFVFTHYNWsysGWGR	J9VLF5	GabA permease	CNAG_05017	S1(Phospho); S3(Phospho); S12(Phospho); Y13(Phospho); S14(Phospho)	3	18	0.0273069	3	2551.77	-11.57	0
LFAPDEEDssDEDGGLIGVPAETTFKDDEIPPSNPR	J9VIP8	STE	CNAG_05063	S9(Phospho); S10(Phospho)
NNPEGEEDsDGDPQDATSTAAPQSK	J9VIP8	STE	CNAG_05063	S9(Phospho)	1	47	0.000174913	2	2640.01	-3.16	0																																				1	43.49	0.000396226
FFEGLPGAGGDDDTAsIVSAsERPDTPSR	T2BNE3	CBS and PB1 domain-containing protein, variant	CNAG_05109	S16(Phospho); S21(Phospho)
tssPAPPPPPAtAsTsAssYR	J9VRU4	Ca2-transporting ATPase	CNAG_05135	T1(Phospho); S2(Phospho); S3(Phospho); T12(Phospho); S14(Phospho); S16(Phospho); S18(Phospho); S19(Phospho)
SGtQsPSSNKPDPMLPK	J9VJ23	Uncharacterized protein	CNAG_05167	T3(Phospho); S5(Phospho)	4	39	0.00117524	2	1930.8	-1.91	0	2	30.33	0.00894391	2	1930.8	0.0539577	0								6	36.73	0.00200647	2	1930.8	-3.29685	0	2	33.1	0.00460392	2	1930.8	-1.96917	0	1	23.3	0.0437332	2	1930.79	-4.62454	0
TAQQSADSLsGEGGK	J9VJ23	Uncharacterized protein	CNAG_05167	S10(Phospho)																																											2	37.68	0.00127103
GGsPTGsDDEKSGVYRPPR	J9VJU0	U3 small nucleolar ribonucleoprotein LCP5	CNAG_05228	S3(Phospho); S7(Phospho)	5	40	0.000966087	2	2121.86	-2.23	1	8	43.32	0.000407388	2	2121.86	-1.5411	1	12	48.41	0.000121138	2	2121.86	-3.03688	1								8	43.23	0.000411165	2	2121.86	-2.34652	1	13	53.29	4.0318e-05	2	2121.86	-0.735681	1	21	49.03	0.000105022
GGsPtGSDDEKSGVYRPPR	J9VJU0	U3 small nucleolar ribonucleoprotein LCP5	CNAG_05228	S3(Phospho); T5(Phospho)																						10	31.68	0.00584115	2	2121.86	-0.735681	1
GGSPtGsDDEKSGVYRPPR	J9VJU0	U3 small nucleolar ribonucleoprotein LCP5	CNAG_05228	T5(Phospho); S7(Phospho)
SSsHDPPsPPPPAETR	J9VS13	Sentrin	CNAG_05230	S3(Phospho); S8(Phospho)																																											6	33.75	0.00307838
LGSSPLSGGDGQNDsDEEtKTLSPVGDELAK	J9VJ89	Telomere maintenance protein	CNAG_05250	S15(Phospho); T19(Phospho)																																											4	34.76	0.00641654
LGsSPLSGGDGQNDSDEETKTLsPVGDELAK	J9VJ89	Telomere maintenance protein	CNAG_05250	S3(Phospho); S23(Phospho)
SPsGFSLSGLGSNAAVsPGGGR	J9VJ89	Telomere maintenance protein	CNAG_05250	S3(Phospho); S17(Phospho)																						5	58.29	1.78643e-05	2	2121.9	0.519103	0
sPSGFSLSGLGSNAAVsPGGGR	J9VJ89	Telomere maintenance protein	CNAG_05250	S1(Phospho); S17(Phospho)
LSGSERsPsPLETGK	J9VJ93	Uncharacterized protein	CNAG_05255	S7(Phospho); S9(Phospho)																																											3	30.97	0.0081983
LSGSERsPSPLEtGK	J9VJ93	Uncharacterized protein	CNAG_05255	S7(Phospho); T13(Phospho)
MGPGVAQAEDEGVEMLDDVEEEGGEMDVKSsPK	J9VJZ1	Alpha,alpha-trehalose-phosphate synthase (UDP-forming)	CNAG_05292	S31(Phospho)
RKSsQsGIVTGLGAAAGAAVNWAQAQVQGGSQT	J9VJZ1	Alpha,alpha-trehalose-phosphate synthase (UDP-forming)	CNAG_05292	S4(Phospho); S6(Phospho)																						1	29.53	0.0210045	3	3316.54	-1.34583	2
TSDAPsPTTSSSGPK	J9VJZ1	Alpha,alpha-trehalose-phosphate synthase (UDP-forming)	CNAG_05292	S6(Phospho)																																											1	34.08	0.00293131
TSDAPSPTtsSSGPKLETSK	J9VJZ1	Alpha,alpha-trehalose-phosphate synthase (UDP-forming)	CNAG_05292	T9(Phospho); S10(Phospho)	3	33	0.00621178	2	2137.9	0.68	1
TSDAPsPtTSSSGPKLETSK	J9VJZ1	Alpha,alpha-trehalose-phosphate synthase (UDP-forming)	CNAG_05292	S6(Phospho); T8(Phospho)								2	38.12	0.00204275	2	2137.9	2.04765	1								1	25.87	0.0345526	2	2137.9	2.61863	1	4	29.87	0.0135496	2	2137.89	-0.693074	1								4	33.42	0.00611959
TSsKAsIQR	J9VJZ1	Alpha,alpha-trehalose-phosphate synthase (UDP-forming)	CNAG_05292	S3(Phospho); S6(Phospho)																																											1	26.56	0.0130272
GLEIEQPEEAsEDEQEEDKGPVEK	J9VJD9	Coronin	CNAG_05301	S11(Phospho)	1	38	0.00248515	3	2794.18	-2.73	1	1	50.48	0.000128933	3	2794.17	-3.05414	1								1	46.55	0.000319792	3	2794.18	-1.2848	1															1	54.84	4.72457e-05
KEIDsVPEITAK	J9VJD9	Coronin	CNAG_05301	S5(Phospho)
ANAQNASAGTGsDTGFVR	J9VMB2	Uncharacterized protein	CNAG_05309	S12(Phospho)																																											2	36.97	0.00249128
ANAQNAsAGtGsDTGFVR	J9VMB2	Uncharacterized protein	CNAG_05309	S7(Phospho); T10(Phospho); S12(Phospho)
HsDIAPLPSTTSPTPALALSPsR	J9VK10	Arsenite-resistant protein ASR2	CNAG_05311	S2(Phospho); S22(Phospho)																																											5	34.1	0.00624417
HSDIAPLPSTTSPtPALALsPSR	J9VK10	Arsenite-resistant protein ASR2	CNAG_05311	T14(Phospho); S20(Phospho)
LNsPsPPPPR	J9VK10	Arsenite-resistant protein ASR2	CNAG_05311	S3(Phospho); S5(Phospho)																																											1	24.76	0.0235608
LNsPSPPPPR	J9VK10	Arsenite-resistant protein ASR2	CNAG_05311	S3(Phospho)																																											2	41.01	0.000657776
sPsPLGPSHRPR	J9VK10	Arsenite-resistant protein ASR2	CNAG_05311	S1(Phospho); S3(Phospho)															1	25.54	0.0259707	2	1447.62	-0.792165	0																						1	47.51	0.000164113
sPSPLGPsHRPR	J9VK10	Arsenite-resistant protein ASR2	CNAG_05311	S1(Phospho); S8(Phospho)
AVSEPAEmEsGGGSDR	J9VWX6	Hemolysin	CNAG_05344	M8(Oxidation); S10(Phospho)
RVDDDsPEPSPtR	J9VWY7	Acetyl-CoA transporter	CNAG_05352	S6(Phospho); T12(Phospho)																																											2	36.32	0.00116673
DLAASMcLPTVPPTPtGsDsGSVHSHDNDDESNIVEK	J9VZA8	Ribose-phosphate pyrophosphokinase	CNAG_05365	C7(Carbamidomethyl); T16(Phospho); S18(Phospho); S20(Phospho)								5	31.96	0.00713211	3	4119.61	-4.50441	0
DLAASMcLPTVPPTPTGSDsGsVHsHDNDDESNIVEK	J9VZA8	Ribose-phosphate pyrophosphokinase	CNAG_05365	C7(Carbamidomethyl); S20(Phospho); S22(Phospho); S25(Phospho)																						3	26.83	0.0237578	3	4119.62	-1.48199	0
DLAASMcLPTVPPTPTGsDsGsVHSHDNDDESNIVEK	J9VZA8	Ribose-phosphate pyrophosphokinase	CNAG_05365	C7(Carbamidomethyl); S18(Phospho); S20(Phospho); S22(Phospho)																																											4	24.1	0.0435731
sKQSTPVPEPEESTSTSTATSIGPAEGELK	J9VZD0	CDP-diacylglycerol-inositol 3-phosphatidyltransferase	CNAG_05384	S1(Phospho)	8	84	7.03134e-08	3	3125.45	1.89	1	9	113.03	8.58596e-11	3	3125.43	-2.79838	1															8	80.51	1.56055e-07	3	3125.44	1.18544	1								8	108.71	2.32834e-10
sKQsTPVPEPEESTSTSTATSIGPAEGELK	J9VZD0	CDP-diacylglycerol-inositol 3-phosphatidyltransferase	CNAG_05384	S1(Phospho); S4(Phospho)
VVLVsSGAIGVGLR	J9VX23	Glutamate 5-kinase	CNAG_05386	S5(Phospho)																																											1	19.71	0.048642
AIFEAYIMQStsMEEsGGDDIK	T2BQ23	Histone-lysine N-methyltransferase	CNAG_05404	T11(Phospho); S12(Phospho); S16(Phospho)																													1	22.51	0.0392734	3	2661.99	2.73455	0
KRDDsDsDEYDL	J9W1N8	Uncharacterized protein	CNAG_05464	S5(Phospho); S7(Phospho)	3	40	0.00028284	2	1617.53	-2.15	2	3	33.23	0.00125964	2	1617.53	-3.66408	2	3	41.15	0.000176493	2	1617.54	0.0338103	2	3	42.07	0.00016453	2	1617.53	-3.66408	2								1	45.76	7.0347e-05	2	1617.53	-4.41875	2	4	52.19	3.08014e-05
KRDDsDSDEYDL	J9W1N8	Uncharacterized protein	CNAG_05464	S5(Phospho)																																											2	51.2	1.93437e-05
RDDsDsDEYDL	J9W1N8	Uncharacterized protein	CNAG_05464	S4(Phospho); S6(Phospho)
sASSPLtELEPEAPAPK	J9VXE1	AP endonuclease 1	CNAG_05468	S1(Phospho); T7(Phospho)								6	42.95	0.0005729	2	1883.8	-2.50517	0
sAsSPLTELEPEAPAPK	J9VXE1	AP endonuclease 1	CNAG_05468	S1(Phospho); S3(Phospho)															6	77.75	1.88865e-07	2	1883.8	-5.22679	0
SGPGsRDTTPSAAGSK	J9W1V5	Transcription activator snf2l1	CNAG_05552	S5(Phospho)	1	26	0.0243662	2	1555.67	-0.02	1
SGPGSRDTtPSAAGSK	J9W1V5	Transcription activator snf2l1	CNAG_05552	T9(Phospho)															2	27.58	0.0169345	2	1555.68	0.608449	1
sGPGSRDTTPSAAGSK	J9W1V5	Transcription activator snf2l1	CNAG_05552	S1(Phospho)																																				4	26.52	0.0212816	2	1555.68	1.9424	1	5	51.05	7.30269e-05
SSIDLTsPNSQPsPLNR	J9VXN3	Uncharacterized protein	CNAG_05590	S7(Phospho); S13(Phospho)																																											5	24.69	0.0387173
SsIDLTSPNSQPsPLNR	J9VXN3	Uncharacterized protein	CNAG_05590	S2(Phospho); S13(Phospho)
SSsFSsNPRK	J9VXN3	Uncharacterized protein	CNAG_05590	S3(Phospho); S6(Phospho)																																											2	22.52	0.0198714
SSSFssNPRK	J9VXN3	Uncharacterized protein	CNAG_05590	S5(Phospho); S6(Phospho)
ssstGDAsAsAssASNSssGAR	J9VXN6	Uncharacterized protein	CNAG_05595	S1(Phospho); S2(Phospho); S3(Phospho); T4(Phospho); S8(Phospho); S10(Phospho); S12(Phospho); S13(Phospho); S18(Phospho); S19(Phospho)
KANEsDIEEsDAEGDV	J9VX45	Uncharacterized protein	CNAG_05599	S5(Phospho); S10(Phospho)																						1	30.29	0.0039287	2	1867.65	-2.16237	1
KANESDIEEsDAEGDV	J9VX45	Uncharacterized protein	CNAG_05599	S10(Phospho)																																											1	36.44	0.00158891
DISRPMVNEsDsEEDsDHER	J9VZZ5	Uncharacterized protein	CNAG_05603	S10(Phospho); S12(Phospho); S16(Phospho)	1	25	0.0127368	3	2586.87	-1.76	0	1	39.09	0.000499407	3	2586.87	-2.04277	0	2	41.47	0.000288705	3	2586.87	-2.67981	0	2	44.98	0.000127075	3	2586.87	-1.40572	0	1	29.11	0.00497113	3	2586.87	-2.53825	0	2	46.34	8.8264e-05	3	2586.86	-3.45843	0	3	47.3	7.44835e-05
GDDsDsDPDLDDDPNGIAGK	J9VZZ5	Uncharacterized protein	CNAG_05603	S4(Phospho); S6(Phospho)																						1	86.84	6.72796e-09	2	2177.73	-5.7458	0
GDDsDsDPDLDDDPNGIAGKQPVVR	J9VZZ5	Uncharacterized protein	CNAG_05603	S4(Phospho); S6(Phospho)
NAAGstDEEDDEEEGEETNLGR	J9VZZ5	Uncharacterized protein	CNAG_05603	S5(Phospho); T6(Phospho)								3	101.18	2.51486e-10	2	2526.86	-0.828595	0	3	155.13	1.13554e-15	2	2526.87	-0.0556512	0	3	122.27	1.83807e-12	2	2526.86	-2.08463	0	3	122.57	2.24107e-12	2	2526.87	2.26317	0	3	136.01	7.89424e-14	2	2526.86	-3.34067	0	3	94.58	1.28885e-09
KAGsDAGsGGEETELDEEGNEVSAADAFHSLIK	J9VXA2	FACT complex subunit POB3	CNAG_05661	S4(Phospho); S8(Phospho)	3	57	3.1515e-05	3	3480.43	-2.85	1	4	83.69	7.05479e-08	3	3480.43	-1.90452	1	3	56.19	3.72676e-05	3	3480.42	-4.11415	1	3	60.02	1.65735e-05	3	3480.43	-1.48364	1	7	78.68	2.21573e-07	3	3480.43	-2.8515	1	3	82.05	1.01357e-07	3	3480.43	-3.27238	1	8	93.22	7.47997e-09
LKNEMEEAIVDIDEPFSDDDEEMEsAsEDERPSR	J9VXA2	FACT complex subunit POB3	CNAG_05661	S25(Phospho); S27(Phospho)
LKNEMEEAIVDIDEPFsDDDEEMEsAsEDERPSR	J9VXA2	FACT complex subunit POB3	CNAG_05661	S17(Phospho); S25(Phospho); S27(Phospho)
KtSSPLSSPSssVGR	J9VNG5	Uncharacterized protein	CNAG_05684	T2(Phospho); S11(Phospho); S12(Phospho)
EKQHETSLsDsEDEGTGGR	J9VP39	Histone deacetylase	CNAG_05690	S9(Phospho); S11(Phospho)
EKQHEtSLSDsEDEGTGGRR	J9VP39	Histone deacetylase	CNAG_05690	T6(Phospho); S11(Phospho)	3	28	0.0173534	3	2377.92	-3.11	2	4	46.33	0.000173443	3	2457.89	-4.1878	2
EKQHEtSLsDsEDEGTGGRR	J9VP39	Histone deacetylase	CNAG_05690	T6(Phospho); S9(Phospho); S11(Phospho)								4	30.59	0.00938444	3	2377.92	-2.88183	2																													4	47.87	0.000180452
EKQHEtsLSDsEDEGTGGRR	J9VP39	Histone deacetylase	CNAG_05690	T6(Phospho); S7(Phospho); S11(Phospho)															1	24.64	0.0231902	3	2457.88	-7.4657	2
EKQHETSLsDsEDEGTGGRR	J9VP39	Histone deacetylase	CNAG_05690	S9(Phospho); S11(Phospho)																						4	36.25	0.00262037	3	2377.92	-3.34384	2								7	38.81	0.00146648	3	2377.92	-3.80586	2	9	44.4	0.000274124
AVAATADADQLVTLIEGDNVDsDDER	J9VP64	GTPase inhibitor	CNAG_05720	S22(Phospho)																																											2	71.8	1.15291e-06
GKEDsDDsDFDM	J9VP64	GTPase inhibitor	CNAG_05720	S5(Phospho); S8(Phospho)	2	26	0.00154219	2	1520.41	-2.24	1															2	32.24	0.000420508	2	1520.41	-3.92711	1	1	28.08	0.00114869	2	1520.41	-3.04394	1
HGILPPKPPsRsPsPDIPHITHTDAVR	J9VP64	GTPase inhibitor	CNAG_05720	S10(Phospho); S12(Phospho); S14(Phospho)	1	29	0.0247602	4	3162.45	-5.99	1																																				2	50.44	0.000189766
AAAGEALELLNEEAQPAssEDEAEVEPEPEPQQER	T2BMT6	Uncharacterized protein	CNAG_05734	S18(Phospho); S19(Phospho)	1	76	5.04239e-07	3	3922.63	-3.3	0	1	82.68	9.79212e-08	3	3922.63	-2.45993	0	1	84.65	6.32407e-08	3	3922.63	-3.39352	0	1	72.66	1.0027e-06	3	3922.63	-4.04703	0	1	62.03	1.13104e-05	3	3922.63	-2.83336	0								1	43.78	0.000772674
KAsMDEDDRPLSQQPTGR	T2BMT6	Uncharacterized protein	CNAG_05734	S3(Phospho)
TISAtsNNSEPK	T2BMT6	Uncharacterized protein	CNAG_05734	T5(Phospho); S6(Phospho)	4	28	0.00709225	2	1408.54	-1.9	0	2	23.46	0.0200613	2	1408.54	-1.2922	0															5	38.98	0.000531189	2	1408.54	-2.07219	0								10	38.05	0.000658035
TIsATsNNSEPK	T2BMT6	Uncharacterized protein	CNAG_05734	S3(Phospho); S6(Phospho)																						6	61.75	2.80704e-06	2	1408.54	-2.33218	0								5	43.63	0.000182075	2	1408.54	-2.24551	0
TIsATsNNsEPKGVR	T2BMT6	Uncharacterized protein	CNAG_05734	S3(Phospho); S6(Phospho); S9(Phospho)
TISAtsNNsEPKGVR	T2BMT6	Uncharacterized protein	CNAG_05734	T5(Phospho); S6(Phospho); S9(Phospho)
TISAtSNNsEPKGVR	T2BMT6	Uncharacterized protein	CNAG_05734	T5(Phospho); S9(Phospho)
QLNQtNtsGEHVTNGLPtR	J9VP84	Cytoplasmic protein	CNAG_05745	T5(Phospho); T7(Phospho); S8(Phospho); T18(Phospho)
VAKPADGHGsDIENDAEsDNEDQLQTEK	T2BPA5	NuA3 HAT complex component NTO1, variant	CNAG_05748	S10(Phospho); S18(Phospho)																						2	71.44	8.86476e-07	3	3172.26	-1.57163	0
APKsDsDsDEEPTPR	J9VNM5	Uncharacterized protein	CNAG_05749	S4(Phospho); S6(Phospho); S8(Phospho)
IAsMSDLSYVVNTK	J9VTZ1	Acetyl-CoA carboxylase	CNAG_05759	S3(Phospho)								2	45.04	0.000333695	2	1607.74	-0.162577	0	2	55.57	2.93972e-05	2	1607.73	-2.66817	0															2	44.51	0.000368157	2	1607.73	-6.9201	0	2	63.2	5.14527e-06
VDsTKDFTR	J9VTZ1	Acetyl-CoA carboxylase	CNAG_05759	S3(Phospho)								1	24.23	0.0324712	2	1148.49	-3.23536	1	1	28.35	0.0125016	2	1148.5	-2.70392	1	1	23.85	0.0354404	2	1148.49	-3.02279	1								1	24.65	0.0305063	2	1148.5	-1.2159	1	1	31.98	0.00541959
AssTGSEHITIAK	J9VNP4	Uncharacterized protein	CNAG_05767	S2(Phospho); S3(Phospho)	1	27	0.0125691	2	1461.6	-3.05	0	3	41.21	0.000522215	2	1461.6	-4.13541	0	1	33.76	0.00290301	2	1461.6	-3.71781	0																						3	36.73	0.00132703
ASsTGSEHITIAK	J9VNP4	Uncharacterized protein	CNAG_05767	S3(Phospho)																																											3	45.87	0.000238116
sPsPEQQGVKFPR	J9VWL9	Dynein light chain LC8-type	CNAG_05781	S1(Phospho); S3(Phospho)
RNQDALPADDDAAAEDtsEDEDDLAEGMDGLNVQGAR	J9VU53	DNA helicase	CNAG_05825	T17(Phospho); S18(Phospho)
HSsQsPSDLPK	T2BMW7	Uncharacterized protein	CNAG_05835	S3(Phospho); S5(Phospho)																																											1	21	0.0357448
EREVSAEVGsAsPAER	J9VU73	Protein FAM32A	CNAG_05845	S10(Phospho); S12(Phospho)																																											2	41.05	0.000675303
EREVsAEVGSAsPAER	J9VU73	Protein FAM32A	CNAG_05845	S5(Phospho); S12(Phospho)
FYEDRRsPtPDGTLSLEER	J9VNW1	Splicing factor U2AF 65 kDa subunit	CNAG_05848	S7(Phospho); T9(Phospho)
sPTPDGTLSLEER	J9VNW1	Splicing factor U2AF 65 kDa subunit	CNAG_05848	S1(Phospho)								2	56.86	1.93699e-05	2	1481.65	-1.14477	0																													3	56.28	2.16665e-05
AVAEEDVRDGsSTEMsGDEEPKK	J9VNX2	Uncharacterized protein	CNAG_05863	S11(Phospho); S16(Phospho)								2	27.52	0.016993	3	2626.02	-1.74734	2
AVAEEDVRDGSStEMsGDEEPKK	J9VNX2	Uncharacterized protein	CNAG_05863	T13(Phospho); S16(Phospho)															3	36.2	0.00203901	3	2626.01	-5.72182	2
AVAEEDVRDGSsTEMsGDEEPKK	J9VNX2	Uncharacterized protein	CNAG_05863	S12(Phospho); S16(Phospho)																						3	29.49	0.0107962	3	2626.03	-0.422524	2															6	45.41	0.000261843
EGsAVsGEGDSKEVDGK	J9VNZ5	Pre-mRNA-splicing factor 18	CNAG_05887	S3(Phospho); S6(Phospho)								1	22.14	0.0274924	2	1810.67	-3.734	1	2	31.35	0.00348092	2	1810.68	-1.44182	1																						1	38.64	0.000649671
DAAREssEEPEIVEHVPANTAPK	J9VS24	Ubiquitin-like 1-activating enzyme E1 B	CNAG_05896	S6(Phospho); S7(Phospho)	1	39	0.00205986	3	2636.12	-2.49	1	1	35.83	0.00382682	3	2636.12	-3.67439	1	1	37.78	0.00240084	3	2636.11	-4.92468	1	2	33.94	0.00593359	3	2636.12	-3.60493	1	2	36.2	0.00364623	3	2636.12	-1.93788	1	1	40.98	0.00117305	3	2636.12	-2.97978	1	2	38.52	0.00201768
VRKSAQNALDtIAK	J9VPV9	Proteasome activator subunit 4	CNAG_05977	T11(Phospho)	1	23	0.0305526	2	1594.85	12.8	2	1	22.73	0.0306668	2	1594.85	12.3381	2
TtAAtAAtAttTTGDGKGK	J9VXW5	Rab GTPase activator	CNAG_06021	T2(Phospho); T5(Phospho); T8(Phospho); T10(Phospho); T11(Phospho)	1	21	0.0322155	2	2124.72	9.41	1
DLAVLGEsVKIEcSK	J9VVL7	Proliferating cell nuclear antigen	CNAG_06079	S8(Phospho); C13(Carbamidomethyl)																						1	24.75	0.0368462	2	1727.84	4.05281	1
TASPYRDDMsDDGNGQGHVYQAPGAPAGPQATR	J9W2F6	Glucose oxidase	CNAG_06081	S10(Phospho)	1	29	0.0251788	3	3467.47	0	1																																				4	51.07	0.00012506
TAsPYRDDMsDDGNGQGHVYQAPGAPAGPQATR	J9W2F6	Glucose oxidase	CNAG_06081	S3(Phospho); S10(Phospho)																						6	48.55	0.000217135	3	3547.43	-2.41621	1								4	48.39	0.000231803	3	3547.43	-1.07418	1
tASPYRDDMsDDGNGQGHVYQAPGAPAGPQATR	J9W2F6	Glucose oxidase	CNAG_06081	T1(Phospho); S10(Phospho)																																											6	56.16	4.81785e-05
GTsPGLESNMsGR	J9VVN9	RNA binding protein	CNAG_06103	S3(Phospho); S11(Phospho)																																											2	25.35	0.0122532
GTsPGLEsNMsGR	J9VVN9	RNA binding protein	CNAG_06103	S3(Phospho); S8(Phospho); S11(Phospho)
sPsPSPEPPVNLANPAK	J9VVN9	RNA binding protein	CNAG_06103	S1(Phospho); S3(Phospho)																																											2	31.3	0.00782082
sRSKsPTPEPRPK	J9VVN9	RNA binding protein	CNAG_06103	S1(Phospho); S5(Phospho)																																											1	24.29	0.0405907
SPsAPATTSNISDR	J9VVW6	Osomolarity two-component system, phosphorelay intermediate protein YPD1	CNAG_06151	S3(Phospho)
VILPSsEDNDSPVGPsR	J9VVZ1	ATP-dependent DNA helicase MPH1	CNAG_06166	S6(Phospho); S16(Phospho)																																											2	29.7	0.0100723
KtELLsVKSHLER	T2BNN0	Uncharacterized protein	CNAG_06184	T2(Phospho); S6(Phospho)
sPSKsPEPSDPAESSGQALER	J9VW06	Uncharacterized protein	CNAG_06185	S1(Phospho); S5(Phospho)																						6	40.08	0.000976839	3	2315.94	-2.58145	1
sPsKSPEPSDPAESSGQALER	J9VW06	Uncharacterized protein	CNAG_06185	S1(Phospho); S3(Phospho)
AAAEEEAGRsPsPESSKVNDILATLTPEELAAAR	T2BPW2	Uncharacterized protein	CNAG_06185	S10(Phospho); S12(Phospho)																																											6	52.7	0.000102842
SYQIDTQAAssGDEEDRQEVPERPTK	J9VW97	Nucleolar protein	CNAG_06283	S10(Phospho); S11(Phospho)															3	54.14	5.43524e-05	3	3096.28	-2.18034	1	3	57.29	2.6316e-05	3	3096.27	-4.19101	1	3	40.68	0.00130398	3	3096.28	-0.0513933	1
SYQIDtQAAsSGDEEDRQEVPERPTKR	J9VW97	Nucleolar protein	CNAG_06283	T6(Phospho); S10(Phospho)								3	33.15	0.00869089	3	3252.39	1.28817	2								5	39.93	0.001814	3	3252.38	-0.288198	2								3	30.05	0.0176951	3	3252.38	0.162193	2	9	52.5	0.00010094
SYQIDTQAAssGDEEDRQEVPERPTKR	J9VW97	Nucleolar protein	CNAG_06283	S10(Phospho); S11(Phospho)															1	31.28	0.0134796	3	3252.37	-2.87795	2
AVSGGsKEK	J9W0N9	Uncharacterized protein	CNAG_06284	S6(Phospho)
QLWPSSSGNNNNNNPSSTQsPsHSPSHSFSAFGGPPDQATPR	J9VVQ2	AGC	CNAG_06301	S20(Phospho); S22(Phospho)																													9	55.53	4.88422e-05	3	4537.88	-2.27727	0
mPtstLsNDMSR	J9W0R0	Uncharacterized protein	CNAG_06309	M1(Oxidation); T3(Phospho); S4(Phospho); T5(Phospho); S7(Phospho)
ILEEAAEMDKDDEsEsDEEEGKGK	J9VVR7	Protein CWC15	CNAG_06315	S14(Phospho); S16(Phospho)	1	49	0.000125096	3	2843.07	-2.34	2															1	32.87	0.00451864	3	2843.06	-4.78971	2
KsNGGsPVGTPGGPYGFSNER	J9W323	DNA-binding protein creA	CNAG_06327	S2(Phospho); S6(Phospho)	1	32	0.00730005	2	2224.91	0.63	1																													4	50.16	0.00010072	2	2224.9	-2.44098	1
NPSRPGsPVEGHNANSGR	J9W323	DNA-binding protein creA	CNAG_06327	S7(Phospho)	2	41	0.00104146	3	1912.84	1.17	0	1	30.88	0.0100031	3	1912.84	-1.12971	0								2	37.21	0.00238585	3	1912.84	-1.89551	0
NPsRPGSPVEGHNANSGR	J9W323	DNA-binding protein creA	CNAG_06327	S3(Phospho)																																											4	28.92	0.0166062
sNGGsPVGTPGGPYGFSNER	J9W323	DNA-binding protein creA	CNAG_06327	S1(Phospho); S5(Phospho)	3	81	7.69381e-08	2	2096.81	-0.96	0	3	59.2	1.10007e-05	2	2096.8	-3.87122	0	1	61.27	7.12859e-06	2	2096.81	0.553296	0	3	74	3.7223e-07	2	2096.81	0.902598	0															3	72.7	4.9944e-07
LVSMGsEGsDVDDLQR	J9W327	Uncharacterized protein	CNAG_06332	S6(Phospho); S9(Phospho)
sPsPQQAEAPEAK	J9VYS1	tRNA pseudouridine(38-40) synthase	CNAG_06353	S1(Phospho); S3(Phospho)	5	78	9.50342e-08	2	1499.58	-4.21	0	4	66.2	1.60722e-06	2	1499.58	-2.50531	0	5	59.57	6.90049e-06	2	1499.58	-4.21479	0	5	66.17	1.57005e-06	2	1499.58	-3.07514	0	5	85.62	1.78202e-08	2	1499.58	-3.31935	0	5	75.6	1.79025e-07	2	1499.58	-3.40075	0	5	37.79	0.00153034
sPSPQQAEAPEAK	J9VYS1	tRNA pseudouridine(38-40) synthase	CNAG_06353	S1(Phospho)																																											2	74.52	2.17208e-07
DKISFNPQDEsDDEDINADIGEEVLSLESAR	J9W350	U3 small nucleolar RNA-associated protein 3	CNAG_06367	S11(Phospho)
DKIsFNPQDESDDEDINADIGEEVLSLESAR	J9W350	U3 small nucleolar RNA-associated protein 3	CNAG_06367	S4(Phospho)
EAstQVR	J9VVX4	DNA repair protein RAD50	CNAG_06384	S3(Phospho); T4(Phospho)
sDNEKVGHTEEVPTK	J9VWK6	Plasma-membrane proton-efflux P-type ATPase	CNAG_06400	S1(Phospho)
RSSFAsPsR	J9VVX2	Membrane transporter	CNAG_06569	S6(Phospho); S8(Phospho)																													1	21.48	0.0284485	2	1154.44	-1.93692	1								1	21.37	0.029543
DTQEEELPEGtRSPSAFQAAEIVGDKK	J9VTB8	Uncharacterized protein	CNAG_06578	T11(Phospho)	3	39	0.00205731	3	3012.38	-0.65	2	4	51.18	0.00013184	3	3012.38	-2.53742	2	4	46.64	0.000377181	3	3012.38	-0.531531	2	4	52.77	9.1421e-05	3	3012.38	-0.288394	2
RPsStSIR	J9VTG0	Oxysterol binding protein	CNAG_06594	S3(Phospho); T5(Phospho)
RPsSTsIR	J9VTG0	Oxysterol binding protein	CNAG_06594	S3(Phospho); S6(Phospho)
QPsPDGsVMSmNtsYtNssHGNsGGR	J9VTI0	Uncharacterized protein	CNAG_06604	S3(Phospho); S7(Phospho); M11(Oxidation); T13(Phospho); S14(Phospho); T16(Phospho); S18(Phospho); S19(Phospho); S23(Phospho)
EQGIAsPTPsPR	J9VN88	Pre-mRNA-processing factor 40	CNAG_06627	S6(Phospho); S10(Phospho)																																											1	25.94	0.0154083
RKEQGIAsPTPsPR	J9VN88	Pre-mRNA-processing factor 40	CNAG_06627	S8(Phospho); S12(Phospho)																																											6	33.78	0.00420888
SAsASsEEEGQIAR	J9VNX6	RNA polymerase-associated protein RTF1	CNAG_06648	S3(Phospho); S6(Phospho)	12	64	1.70786e-06	2	1581.58	-3.3	0	12	59.67	5.17894e-06	2	1581.58	-2.29517	0	12	73.38	2.18119e-07	2	1581.58	-1.2918	0															6	62.69	2.55678e-06	2	1581.58	-1.13743	0	6	87.86	7.85672e-09
SASAssEEEGQIAR	J9VNX6	RNA polymerase-associated protein RTF1	CNAG_06648	S5(Phospho); S6(Phospho)																						6	69.89	4.61543e-07	2	1581.58	-3.067	0	6	64.24	1.69517e-06	2	1581.58	-2.91263	0
ITWRsDDEsDDPAAPLGGAPAPTNNR	J9VW93	HIV Tat-specific factor 1	CNAG_06670	S5(Phospho); S9(Phospho)																																											3	42.57	0.000747023
sDDESDDPAAPLGGAPAPTNNR	J9VW93	HIV Tat-specific factor 1	CNAG_06670	S1(Phospho)																																											2	45.12	0.000318376
KEGLQtEGIDFAKK	J9VP16	Protein phosphatase PP2A regulatory subunit B	CNAG_06696	T6(Phospho)
GMGAEDSRsDDEsEEDALEQVPESVGASTATR	J9VFF7	Acyl-CoA-dependent ceramide synthase	CNAG_06717	S9(Phospho); S13(Phospho)								2	57.25	2.54293e-05	3	3485.35	-0.744215	1	2	52.08	8.70315e-05	3	3485.35	-2.42536	1	4	62.7	7.43789e-06	3	3485.35	-3.2865	1	2	52.27	8.09343e-05	3	3485.35	-1.85142	1	2	61.22	1.04203e-05	3	3485.35	-3.16086	1	2	63.14	6.62419e-06
ILVAGEPNVSyIcSR	J9VKD2	CMGC	CNAG_06730	Y11(Phospho); C13(Carbamidomethyl)	3	37	0.00263158	2	1757.83	-1.46	0	6	49.64	0.000137976	2	1757.83	-0.761077	0	6	50.3	0.000118523	2	1757.83	-0.830521	0	3	48.62	0.000175877	2	1757.83	-1.24718	0	6	53.27	6.05206e-05	2	1757.82	-4.23328	0	3	42.24	0.000758235	2	1757.83	-0.552745	0	6	46.99	0.000253982
NSYIEQQQHQQAPPsPGVQPR	J9VMZ4	Septation protein imp2	CNAG_06740	S15(Phospho)																																											1	29.24	0.0194172
RAEsVVsAAGSVR	J9VMZ4	Septation protein imp2	CNAG_06740	S4(Phospho); S7(Phospho)
RAEsVVsAAGsVR	J9VMZ4	Septation protein imp2	CNAG_06740	S4(Phospho); S7(Phospho); S11(Phospho)
KPAPAPAKAEDEDDDGsGDEANEMDVDsEDDEEGDFEQK	J9VG29	Pre-60S factor REI1	CNAG_06742	S17(Phospho); S28(Phospho)	1	86	1.60722e-08	3	4356.58	-3.46	1								1	86.26	1.56151e-08	3	4356.57	-6.56728	1
LGKKPAPAPAKAEDEDDDGsGDEANEMDVDsEDDEEGDFEQK	J9VG29	Pre-60S factor REI1	CNAG_06742	S20(Phospho); S31(Phospho)
APAsQASKAPAAASK	J9VKB8	Histone H2B	CNAG_06746	S4(Phospho)								2	42.8	0.000530056	2	1435.69	-4.26724	1	1	36.12	0.00255338	2	1435.69	-2.39667	1																						4	48.58	0.000134515
APAsQAsKAPAAASK	J9VKB8	Histone H2B	CNAG_06746	S4(Phospho); S7(Phospho)																						1	39.62	0.00106415	2	1515.66	-1.96284	1	1	44.7	0.000330373	2	1515.66	-1.80176	1	1	54.48	3.4754e-05	2	1515.66	-1.80176	1	1	49.61	0.000108849
LATDIAEAKTNLsEIR	J9VMY6	Uncharacterized protein	CNAG_06750	S13(Phospho)								1	26.64	0.022219	2	1824.9	-8.11931	1
AYIsDsDDEDDEAPISASRPR	J9VI31	RNA polymerase-associated protein CTR9	CNAG_06754	S4(Phospho); S6(Phospho)	9	80	1.0608e-07	2	2468.95	-1.05	0	6	75.84	2.80162e-07	2	2468.95	2.31202	0	3	68.78	1.28461e-06	2	2468.95	-1.14893	0	6	83.09	4.58999e-08	2	2468.94	-2.03889	0	6	78.14	1.51927e-07	2	2468.95	-0.852273	0	6	81.89	6.01843e-08	2	2468.94	-1.74224	0	8	79.62	1.0205e-07
RKEGIADsGEDGEGEGR	J9VI31	RNA polymerase-associated protein CTR9	CNAG_06754	S8(Phospho)																																											1	68.72	1.30248e-06
SEAHTPAKTEKDEDsGMDVDQNGNDDEDEEE	J9VI31	RNA polymerase-associated protein CTR9	CNAG_06754	S15(Phospho)	7	90	8.58594e-09	3	3516.29	-2.96	2	4	84.5	3.37073e-08	3	3516.31	1.31439	2	1	48.02	0.00013883	3	3516.29	-4.10125	2								2	47.74	0.000154806	3	3516.3	-1.60172	2								4	57.18	1.71326e-05
sKsEVGTSDEEEEAMETGDDEDEETsR	J9VI31	RNA polymerase-associated protein CTR9	CNAG_06754	S1(Phospho); S3(Phospho); S26(Phospho)
DGRAssIsFDR	J9VMV8	Uncharacterized protein	CNAG_06780	S5(Phospho); S6(Phospho); S8(Phospho)
IKsIsEtsTEKGATTPDFVFR	J9VMV8	Uncharacterized protein	CNAG_06780	S3(Phospho); S5(Phospho); T7(Phospho); S8(Phospho)
AFsPsPSHDR	J9VF89	U3 small nucleolar RNA-associated protein 18	CNAG_06798	S3(Phospho); S5(Phospho)	2	27	0.0064427	2	1260.44	-1.96	0								2	20.66	0.0300655	2	1260.44	-1.95727	0	2	28.84	0.00444098	2	1260.44	-2.44151	0															8	37.08	0.000666007
AFsPsPsHDR	J9VF89	U3 small nucleolar RNA-associated protein 18	CNAG_06798	S3(Phospho); S5(Phospho); S7(Phospho)																																											1	13.05	0.0544995
KLNLDDELLGLAsSPPGsPSAAAGASKPDSK	J9VK91	DNA helicase INO80	CNAG_06819	S13(Phospho); S18(Phospho)																													9	61.55	1.37869e-05	3	3153.46	-4.79252	1								10	72.83	1.05542e-06
KLNLDDELLGLAssPPGSPSAAAGASKPDSK	J9VK91	DNA helicase INO80	CNAG_06819	S13(Phospho); S14(Phospho)
AsAPNsDADsDSGSASAAPIK	J9VK72	Methylene-fatty-acyl-phospholipid synthase	CNAG_06839	S2(Phospho); S6(Phospho); S10(Phospho)	11	57	7.43839e-06	2	2158.76	-2.73	0	8	76.97	6.83092e-08	2	2158.75	-3.07302	0	8	78.48	5.17956e-08	2	2158.76	0.885244	0	7	72.81	1.78024e-07	2	2158.76	-1.82899	0	7	65.51	9.84165e-07	2	2158.76	-1.37661	0	9	126.54	1.20892e-12	2	2078.79	-1.1839	0	8	91.39	4.32033e-09
ASAPNsDADsDSGSASAAPIK	J9VK72	Methylene-fatty-acyl-phospholipid synthase	CNAG_06839	S6(Phospho); S10(Phospho)	39	96	1.40743e-09	2	2078.79	-2.59	0	36	100.5	4.85732e-10	2	2078.79	-1.30135	0	32	90	5.4e-09	2	2078.79	-1.53624	0	24	77.38	1.08772e-07	2	2078.79	-0.479243	0	29	137.17	1.10323e-13	2	2078.79	-2.35834	0	30	71.95	2.13818e-07	2	2158.76	-0.924242	0	30	81.08	2.65142e-08
ASAPNSDADsDSGSASAAPIK	J9VK72	Methylene-fatty-acyl-phospholipid synthase	CNAG_06839	S10(Phospho)	6	66	2.35032e-06	2	1998.83	-0.61	0	6	71	7.82413e-07	2	1998.83	0.367786	0																													12	106.24	2.22235e-10
ASAPNsDADSDsGSASAAPIK	J9VK72	Methylene-fatty-acyl-phospholipid synthase	CNAG_06839	S6(Phospho); S12(Phospho)
LAARAsAPNsDADsDSGSASAAPIK	J9VK72	Methylene-fatty-acyl-phospholipid synthase	CNAG_06839	S6(Phospho); S10(Phospho); S14(Phospho)	1	30	0.0126764	2	2570.02	-0.84	1	1	25.99	0.0278203	2	2570.02	-1.40572	1								2	52.31	6.46238e-05	2	2570.01	-3.87561	1	3	57.55	1.98645e-05	2	2570.02	0.779183	1	2	37.04	0.00218455	2	2570.01	-4.85707	1
LAARAsAPNsDADsDSGsASAAPIK	J9VK72	Methylene-fatty-acyl-phospholipid synthase	CNAG_06839	S6(Phospho); S10(Phospho); S14(Phospho); S18(Phospho)
LAARAsAPNsDADSDSGSAsAAPIK	J9VK72	Methylene-fatty-acyl-phospholipid synthase	CNAG_06839	S6(Phospho); S10(Phospho); S20(Phospho)
LAARAsAPNSDADsDsGsASAAPIK	J9VK72	Methylene-fatty-acyl-phospholipid synthase	CNAG_06839	S6(Phospho); S14(Phospho); S16(Phospho); S18(Phospho)
SRSQGLAsGIsGEE	J9VK72	Methylene-fatty-acyl-phospholipid synthase	CNAG_06839	S8(Phospho); S11(Phospho)	5	48	8.33987e-05	2	1537.59	-2.15	1															4	33.17	0.00248203	2	1537.59	-3.02079	1															1	22.67	0.0283896
SRsQGLASGIsGEE	J9VK72	Methylene-fatty-acyl-phospholipid synthase	CNAG_06839	S3(Phospho); S11(Phospho)								2	23.97	0.0216468	2	1537.59	0.472406	1
SRSQGLASGIsGEE	J9VK72	Methylene-fatty-acyl-phospholipid synthase	CNAG_06839	S11(Phospho)																																											2	65.9	2.13343e-06
SRsQGLAsGIsGEE	J9VK72	Methylene-fatty-acyl-phospholipid synthase	CNAG_06839	S3(Phospho); S8(Phospho); S11(Phospho)
SPPHRPtDMDEIPDIPDsPTAAPTR	J9VIW1	Autophagy-related protein 3	CNAG_06892	T7(Phospho); S18(Phospho)	3	34	0.00555547	3	2873.21	-2.87	0								2	32.37	0.00799612	3	2873.21	-3.12779	0								4	36.62	0.00293991	3	2873.21	-5.03965	0	4	33.57	0.0060437	3	2873.21	-4.08372	0
sPPHRPTDMDEIPDIPDsPTAAPTR	J9VIW1	Autophagy-related protein 3	CNAG_06892	S1(Phospho); S18(Phospho)																																											9	42.74	0.00073963
EGLMGNsEVGHLNIGAGR	J9VL33	2,3-bisphosphoglycerate-independent phosphoglycerate mutase	CNAG_06900	S7(Phospho)
DSsGPGHTREPR	J9VI89	Translation initiation factor 4B	CNAG_06906	S3(Phospho)																																											1	22.3	0.0406302
QSsADSTPSSGAPQER	J9VI89	Translation initiation factor 4B	CNAG_06906	S3(Phospho)	3	52	4.42435e-05	2	1684.68	-0.58	0															3	52.56	3.49414e-05	2	1684.68	-0.65476	0								4	47.6	0.000107744	2	1684.68	-1.45181	0	7	67.57	1.09365e-06
RDssGPGHTREPR	J9VI89	Translation initiation factor 4B	CNAG_06906	S3(Phospho); S4(Phospho)
StPLAsREsSSQPSRR	J9VI89	Translation initiation factor 4B	CNAG_06906	T2(Phospho); S6(Phospho); S9(Phospho)
tPtTTSRQSSADSTPSSGAPQER	J9VI89	Translation initiation factor 4B	CNAG_06906	T1(Phospho); T3(Phospho)
AMsEGsDMVMDKDD	J9VNK1	Peptidyl-prolyl isomerase G (Cyclophilin G)	CNAG_06927	S3(Phospho); S6(Phospho)																						1	16.18	0.0240991	2	1690.5	-2.58348	1
EVIEVFDSPSssPKPR	J9VLY0	Uncharacterized protein	CNAG_06983	S11(Phospho); S12(Phospho)																						6	45.37	0.000352839	2	1933.83	-1.69557	0	6	35.18	0.00368618	2	1933.83	-1.5062	0
EVIEVFDsPSSsPKPR	J9VLY0	Uncharacterized protein	CNAG_06983	S8(Phospho); S12(Phospho)
AQsEGGGNVDEEGIDHPGKR	J9VKZ2	Ferric-chelate reductase	CNAG_07334	S3(Phospho)
RPsVTALMsPISEK	J9VF80	Carbamoyl-phosphate synthase, large subunit	CNAG_07373	S3(Phospho); S9(Phospho)																						1	25.51	0.0324775	2	1675.75	-0.917241	0
RPsVTALMSPIsEK	J9VF80	Carbamoyl-phosphate synthase, large subunit	CNAG_07373	S3(Phospho); S12(Phospho)																													2	30.95	0.00972267	2	1675.75	-3.32114	0								7	42.54	0.000651907
RPSVTALMsPIsEK	J9VF80	Carbamoyl-phosphate synthase, large subunit	CNAG_07373	S9(Phospho); S12(Phospho)
RSsFTAEDAER	J9VF80	Carbamoyl-phosphate synthase, large subunit	CNAG_07373	S3(Phospho)
LANGAVNGAGDsDEEEAPK	J9VJG3	DNA-directed RNA polymerase III subunit RPC5	CNAG_07374	S12(Phospho)	1	28	0.0183668	2	1923.79	-3.47	0																						1	31.85	0.00682521	2	1923.79	-4.29386	0
VSNFNDssDEDETESTPK	J9VJR8	ATP-dependent RNA helicase prh1	CNAG_07381	S7(Phospho); S8(Phospho)	14	107	7.14608e-11	2	2160.75	-1.63	0	5	82.64	2.15079e-08	2	2160.75	-0.609379	0	7	77.16	6.73082e-08	2	2160.75	-1.73927	0	6	78.7	4.58647e-08	2	2160.75	-2.30421	0	6	71.18	2.81969e-07	2	2160.75	-0.948346	0	6	77.6	6.0823e-08	2	2160.75	-1.96525	0	12	95.07	1.24469e-09
ssSPAPQALSAAR	J9VPZ3	Uncharacterized protein	CNAG_07410	S1(Phospho); S2(Phospho)								1	27.06	0.0125945	2	1402.58	0.384004	0
SssPAPQALSAAR	J9VPZ3	Uncharacterized protein	CNAG_07410	S2(Phospho); S3(Phospho)																																				3	29.76	0.00644659	2	1402.57	-3.96766	0
SsPPPsPTSTALTLPELLR	J9VSP8	Uncharacterized protein	CNAG_07420	S2(Phospho); S6(Phospho)	1	28	0.0216206	2	2123.99	-7.77	0																						1	34.46	0.0052103	2	2123.99	-5.9301	0
VADEssDEDEGGDLAR	J9VKB5	MATE family multidrug resistance protein	CNAG_07431	S5(Phospho); S6(Phospho)	2	87	6.91543e-09	2	1824.62	-0.9	0	1	76.63	7.38718e-08	2	1824.62	-1.16807	0	2	73.17	1.63862e-07	2	1824.62	-1.16807	0	1	96.99	6.79953e-10	2	1824.62	-1.16807	0	2	97.46	6.10209e-10	2	1824.62	-1.83709	0	1	47.15	7.03547e-05	2	1824.62	0.504472	0	2	90.39	3.10799e-09
SIDDSNGDAEEDFEGNPGsDDsDEDMTLEEFREMLK	J9VPF6	U3 small nucleolar RNA-associated protein MPP10	CNAG_07494	S19(Phospho); S22(Phospho)																																				1	23.11	0.0395808	3	4198.54	-1.11518	1
DASPtRGPQtNRSPSSEHTSPLLQPFPR	J9VK88	Uncharacterized protein	CNAG_07517	T5(Phospho); T10(Phospho)
LTQPPstsRHNSSDSGSR	J9VQD5	Uncharacterized protein	CNAG_07522	S6(Phospho); T7(Phospho); S8(Phospho)																													1	23.19	0.0347807	2	2153.8	-3.55345	1
ATsPTDSVAsNSGFGGKPIEPR	J9VKT5	Chromatin modification-related protein	CNAG_07532	S3(Phospho); S10(Phospho)																																											10	66.71	2.90094e-06
ATSPtDsVAsNSGFGGKPIEPR	J9VKT5	Chromatin modification-related protein	CNAG_07532	T5(Phospho); S7(Phospho); S10(Phospho)
AIVLssDDEPAPAR	J9VIM5	Replication factor C subunit 1	CNAG_07539	S5(Phospho); S6(Phospho)																						1	53.9	3.89048e-05	2	1600.66	-2.55937	0															1	74.69	3.20946e-07
LMEQMGGMGAMGDMGGAGSGPDFGGDEEEGsGDEDEVKPAEDK	J9VN86	Uncharacterized protein	CNAG_07558	S31(Phospho)	6	118	1.56251e-11	3	4356.65	-1.14	0	4	125.34	2.7487e-12	3	4356.64	-3.91493	0	2	108.87	1.25178e-10	3	4356.64	-2.90623	0	2	91.37	7.00279e-09	3	4356.64	-3.24246	0	2	93.91	3.86121e-09	3	4356.64	-3.66408	0	4	84.19	3.86782e-08	3	4356.65	-0.552604	0	4	107.92	1.60629e-10
DAHAAFSQPFDASPsAsDENLASPTSQQQQPFK	J9VI21	Uncharacterized protein	CNAG_07571	S15(Phospho); S17(Phospho)	6	80	1.91887e-07	3	3664.52	-1.48	0								7	69.05	2.1219e-06	3	3664.53	0.813993	0
DAHAAFSQPFDAsPsASDENLASPTSQQQQPFK	J9VI21	Uncharacterized protein	CNAG_07571	S13(Phospho); S15(Phospho)								7	86.97	3.43555e-08	3	3664.53	0.614126	0								14	82.38	1.00011e-07	3	3664.54	3.31233	0	7	88.81	2.26219e-08	3	3664.52	-0.984819	0								7	86.18	4.04864e-08
SAsPQKPDGQSGLGSGSHTPR	J9VWS7	Uncharacterized protein	CNAG_07595	S3(Phospho)
IERADsDDNDEASTVGQK	J9VMA0	Structural maintenance of chromosomes protein	CNAG_07627	S6(Phospho)																																											1	89.64	1.25482e-08
IERADsDDNDEAStVGQK	J9VMA0	Structural maintenance of chromosomes protein	CNAG_07627	S6(Phospho); T14(Phospho)
YGGHsMSDPGTTYR	J9VTB3	Pyruvate dehydrogenase E1 component subunit alpha	CNAG_07660	S5(Phospho)																						3	47.35	0.000105844	2	1608.61	-0.364841	0	3	41.3	0.000415134	2	1608.61	-0.0612996	0	3	40.95	0.000425869	2	1608.61	-2.03432	0
FMEEIMLGKEGEsDsEEEEEDDEDQPR	J9VPL5	Uncharacterized protein	CNAG_07681	S13(Phospho); S15(Phospho)
GKQPAQETQDDsDEETQGGR	J9VPL5	Uncharacterized protein	CNAG_07681	S12(Phospho)																																											4	47.04	0.000227352
KGKQPAQETQDDsDEETQGGR	J9VPL5	Uncharacterized protein	CNAG_07681	S13(Phospho)
KRsPsPNPR	J9VP56	Pre-mRNA-splicing factor CWC22	CNAG_07689	S3(Phospho); S5(Phospho)
QYSDEPRsPsPPPRR	J9VP56	Pre-mRNA-splicing factor CWC22	CNAG_07689	S8(Phospho); S10(Phospho)
RySDDsRsPSPPPR	J9VP56	Pre-mRNA-splicing factor CWC22	CNAG_07689	Y2(Phospho); S6(Phospho); S8(Phospho)																						8	21.32	0.0354194	3	1856.67	-2.56706	2
RYsDDsRSPsPPPR	J9VP56	Pre-mRNA-splicing factor CWC22	CNAG_07689	S3(Phospho); S6(Phospho); S10(Phospho)																													5	25.38	0.0139072	2	1856.67	-1.73798	2	2	23.79	0.0204737	2	1856.67	-2.13246	2	12	24.64	0.0164908
RYsDDSRsPsPPPR	J9VP56	Pre-mRNA-splicing factor CWC22	CNAG_07689	S3(Phospho); S8(Phospho); S10(Phospho)
RYSDDSRsPsPPPR	J9VP56	Pre-mRNA-splicing factor CWC22	CNAG_07689	S8(Phospho); S10(Phospho)
RYsDDsRsPsPPPR	J9VP56	Pre-mRNA-splicing factor CWC22	CNAG_07689	S3(Phospho); S6(Phospho); S8(Phospho); S10(Phospho)
RYsDDsRsPSPPPR	J9VP56	Pre-mRNA-splicing factor CWC22	CNAG_07689	S3(Phospho); S6(Phospho); S8(Phospho)
RYsDESRsPsPPPR	J9VP56	Pre-mRNA-splicing factor CWC22	CNAG_07689	S3(Phospho); S8(Phospho); S10(Phospho)																																				2	20.15	0.0439553	2	1870.69	-2.71714	2	2	29.16	0.00558159
RYssDsRsPLPR	J9VP56	Pre-mRNA-splicing factor CWC22	CNAG_07689	S3(Phospho); S4(Phospho); S6(Phospho); S8(Phospho)
sPSLsPPRPDSR	J9VP56	Pre-mRNA-splicing factor CWC22	CNAG_07689	S1(Phospho); S5(Phospho)
TYsDDsRSPsPPR	J9VP56	Pre-mRNA-splicing factor CWC22	CNAG_07689	S3(Phospho); S6(Phospho); S10(Phospho)	7	23	0.013157	2	1704.57	-2.53	1								5	22.64	0.0149738	2	1704.57	-1.74466	1	9	26.07	0.00679724	2	1704.57	-1.4582	1	14	25.27	0.00832066	2	1704.57	-2.17434	1	20	24.6	0.00953526	2	1704.57	-2.74725	1	30	26.4	0.0134016
TYSDDSRsPsPPR	J9VP56	Pre-mRNA-splicing factor CWC22	CNAG_07689	S8(Phospho); S10(Phospho)	1	26	0.0145832	2	1624.6	-1.89	1																																				12	26.73	0.00594508
TYSDDsRsPSPPR	J9VP56	Pre-mRNA-splicing factor CWC22	CNAG_07689	S6(Phospho); S8(Phospho)
TYsDDsRsPsPPR	J9VP56	Pre-mRNA-splicing factor CWC22	CNAG_07689	S3(Phospho); S6(Phospho); S8(Phospho); S10(Phospho)
YSDDSRsPsPPPR	J9VP56	Pre-mRNA-splicing factor CWC22	CNAG_07689	S7(Phospho); S9(Phospho)																																											7	21.41	0.0350543
YsDDSRSPsPPPR	J9VP56	Pre-mRNA-splicing factor CWC22	CNAG_07689	S2(Phospho); S9(Phospho)
YSDDsRSPsPPPR	J9VP56	Pre-mRNA-splicing factor CWC22	CNAG_07689	S5(Phospho); S9(Phospho)
YSDEsRSPsPPPR	J9VP56	Pre-mRNA-splicing factor CWC22	CNAG_07689	S5(Phospho); S9(Phospho)																																											3	24.67	0.0163773
TASNTSQTISsPQPVsSSPSETPSK	J9VPT1	Nicotinate (Nicotinamide) nucleotide adenylyltransferase	CNAG_07694	S11(Phospho); S16(Phospho)	1	27	0.0324109	2	2665.12	-1.69	0
TASNTSQTISSPQPVSssPSETPSK	J9VPT1	Nicotinate (Nicotinamide) nucleotide adenylyltransferase	CNAG_07694	S17(Phospho); S18(Phospho)																																											3	39.58	0.00179551
APsPAPPSEDsFVSGNPNR	J9VV31	Multidomain RhoGEF	CNAG_07718	S3(Phospho); S11(Phospho)																																											4	45.59	0.000248452
APsPAPPsEDsFVSGNPNR	J9VV31	Multidomain RhoGEF	CNAG_07718	S3(Phospho); S8(Phospho); S11(Phospho)
ERPRsPtGARSPPPAPPPPSASATSTSAPPPPPAPTSSSSVPSTK	J9VV31	Multidomain RhoGEF	CNAG_07718	S5(Phospho); T7(Phospho)
GEKEDsEsEEEDGRAPSNGIIQGQGYK	J9VYF4	Atypical	CNAG_07744	S6(Phospho); S8(Phospho)																						1	37.31	0.0022851	3	3069.22	-3.86061	2
ALMEQFEAANMDQAGDDEssEEDE	J9VV04	Translation initiation factor 2 subunit 1	CNAG_07778	S19(Phospho); S20(Phospho)															1	27.17	0.00681127	2	2820.93	-2.69691	0	1	27.96	0.00551848	2	2820.92	-6.07223	0
VAEELADFIHEHIPLDSANTSKsPQPQV	J9VXT4	Ran-binding protein 3	CNAG_07846	S23(Phospho)	4	36	0.00437363	3	3152.49	-0.65	1																																				4	38.76	0.00252786
ALREEQDEDEDsE	J9VWU2	Nucleolar complex protein 2	CNAG_07878	S12(Phospho)	3	53	2.14517e-05	2	1644.58	-3.83	1	3	52.54	2.14517e-05	2	1644.59	-3.60806	1	2	48.28	5.72085e-05	2	1644.59	-3.01425	1	3	49.95	3.89458e-05	2	1644.59	-3.60806	1	3	42.47	0.000218002	2	1644.58	-3.75651	1	3	53.66	1.65753e-05	2	1644.58	-3.83074	1	4	70.46	3.46307e-07
GAAHNsDDESEGEGsEEEDEEDEREVK	J9VWU2	Nucleolar complex protein 2	CNAG_07878	S6(Phospho); S15(Phospho)								3	67.8	8.54687e-07	3	3138.08	-0.496442	1	3	61.44	3.58897e-06	3	3138.08	-1.07994	1
GAAHNsDDEsEGEGsEEEDEEDEREVK	J9VWU2	Nucleolar complex protein 2	CNAG_07878	S6(Phospho); S10(Phospho); S15(Phospho)								1	49.27	4.1998e-05	3	3218.05	-0.984198	1								1	50.24	2.83871e-05	3	3218.04	-2.91879	1								1	64.21	1.34657e-06	3	3218.05	-1.3256	1
GAAHNSDDEsEGEGsEEEDEEDEREVK	J9VWU2	Nucleolar complex protein 2	CNAG_07878	S10(Phospho); S15(Phospho)																													1	22.51	0.0269303	3	3138.08	-0.263045	1
GAAHNSDDEsEGEGsEEEDEEDEREVKR	J9VWU2	Nucleolar complex protein 2	CNAG_07878	S10(Phospho); S15(Phospho)	3	102	4.02072e-10	3	3294.17	-3.6	2	5	57.29	8.67867e-06	3	3374.15	0.567245	2	5	107.59	1.28894e-10	3	3294.18	-2.37669	2	3	105.52	2.10408e-10	3	3294.19	-0.264477	2	8	101.49	4.96704e-10	3	3294.18	-2.7102	2	8	86.59	8.88086e-09	3	3374.14	-3.34	2	3	58.32	5.96287e-06
GAAHNsDDEsEGEGsEEEDEEDEREVKR	J9VWU2	Nucleolar complex protein 2	CNAG_07878	S6(Phospho); S10(Phospho); S15(Phospho)	1	26	0.00950132	2	3374.14	-4.26	2	1	106.1	1.80421e-10	3	3294.18	-2.15435	2								3	102.49	2.28273e-10	3	3374.14	-3.23146	2	1	76.01	1.01497e-07	3	3374.14	-3.34	2	1	89.32	8.6543e-09	3	3294.18	-1.59851	2	1	92.84	3.79597e-09
GAAHNSDDESEGEGsEEEDEEDEREVKR	J9VWU2	Nucleolar complex protein 2	CNAG_07878	S15(Phospho)																																											2	49.46	0.000126829
GAAHNsDDESEGEGsEEEDEEDEREVKR	J9VWU2	Nucleolar complex protein 2	CNAG_07878	S6(Phospho); S15(Phospho)
GKQDEsEEDDEDAEMEsDEELLEEDEEEDEAER	J9VWU2	Nucleolar complex protein 2	CNAG_07878	S6(Phospho); S17(Phospho)
EGEIVsDDsEDESSQAPSRR	T2BLS5	Uncharacterized protein	CNAG_07967	S6(Phospho); S9(Phospho)	3	38	0.00103963	2	2352.88	-3.96	1	2	29.88	0.0064765	2	2352.88	-2.30449	1	1	30.16	0.00607212	2	2352.88	-3.03083	1
LVVVPNPsLGAHASKERK	T2BNT5	Uncharacterized protein	CNAG_07978	S8(Phospho)
MYAsDDDPQsEGDKGLSVDEK	J9VP66	Ribosome biogenesis protein ERB1	ERB1	S4(Phospho); S10(Phospho)	2	59	8.51509e-06	2	2445.9	-1.44	1	2	48.27	9.75532e-05	2	2445.89	-4.23439	1	2	57.84	1.11817e-05	2	2445.9	-2.63732	1	5	52.93	3.51438e-05	2	2445.9	-1.83879	1	2	50.77	5.82083e-05	2	2445.9	-2.83696	1	4	53.75	2.88862e-05	2	2445.9	-2.03842	1	3	57.72	1.22557e-05
KWADEDAEDNDNDDDWDKsEDEKPQAAK	J9VQJ6	Eukaryotic translation initiation factor 3 subunit J	HCR1	S19(Phospho)
WADEDAEDNDNDDDWDKsEDEKPQAAK	J9VQJ6	Eukaryotic translation initiation factor 3 subunit J	HCR1	S18(Phospho)	1	100	1.10711e-09	3	3231.22	-0.28	1								1	81.3	7.67256e-08	3	3231.22	-0.728744	1								1	71.85	6.40068e-07	3	3231.21	-2.08877	1	1	94.82	3.44442e-09	3	3231.22	-0.502073	1	1	94.28	3.63919e-09
IQDPQMTGYVStR	Q56R42	Mitogen-activated protein kinase HOG1	HOG1	T12(Phospho)	4	44	0.000431552	2	1575.68	-3.43	0															5	31.11	0.00793823	2	1575.68	-3.9757	0	4	32.11	0.0062748	2	1575.68	-4.36305	0	3	31.77	0.0069521	2	1575.68	-3.58834	0
IQDPQMTGyVSTR	Q56R42	Mitogen-activated protein kinase HOG1	HOG1	Y9(Phospho)																																											8	38.62	0.001429
IQDPQMtGyVSTR	Q56R42	Mitogen-activated protein kinase HOG1	HOG1	T7(Phospho); Y9(Phospho)
sIHAENEQVK	Q4R9M6	Hexose transporter	HXT	S1(Phospho)															1	25.66	0.0218673	2	1234.54	-2.44604	0																						1	32.92	0.00390536
SSQQTsARTsAEDDRIV	Q4R9M6	Hexose transporter	HXT	S6(Phospho); S10(Phospho)	2	27	0.0170013	2	2010.81	-3.54	2
SSQQtSARTSAEDDRIV	Q4R9M6	Hexose transporter	HXT	T5(Phospho)
SSQQTsARtsAEDDRIV	Q4R9M6	Hexose transporter	HXT	S6(Phospho); T9(Phospho); S10(Phospho)
SSQQtSARTsAEDDRIV	Q4R9M6	Hexose transporter	HXT	T5(Phospho); S10(Phospho)
FLNDAAssDEEsEEEDKIIVLSAK	J9VMC5	Eukaryotic translation initiation factor 3 subunit C	NIP1	S7(Phospho); S8(Phospho); S12(Phospho)	7	73	6.99395e-07	2	2879.15	-3.77	1	7	62.54	7.52201e-06	2	2879.15	-3.42687	1	6	65.82	3.53455e-06	2	2879.15	-3.08769	1	7	62.94	6.88556e-06	2	2879.15	-3.00289	1	7	76.52	3.08638e-07	2	2879.15	-0.882985	1	5	63.5	6.03023e-06	2	2879.14	-3.93565	1	10	27.82	0.0287441
FLNDAASsDEEsEEEDKIIVLSAK	J9VMC5	Eukaryotic translation initiation factor 3 subunit C	NIP1	S8(Phospho); S12(Phospho)																																											5	98.93	1.78474e-09
FLNDAAsSDEEsEEEDKIIVLSAK	J9VMC5	Eukaryotic translation initiation factor 3 subunit C	NIP1	S7(Phospho); S12(Phospho)
sEItPFDAK	J9VMC5	Eukaryotic translation initiation factor 3 subunit C	NIP1	S1(Phospho); T4(Phospho)
AIDsDEEEQTAIK	J9VQ03	Nucleolar GTP-binding protein 2	NOG2	S4(Phospho)	1	63	4.08266e-06	2	1528.64	-2.55	0
KAIDsDEEEQTAIK	J9VQ03	Nucleolar GTP-binding protein 2	NOG2	S5(Phospho)	2	65	3.54992e-06	2	1656.73	-2.27	1								2	46.48	0.000251894	2	1656.73	-2.27477	1																						2	90.05	1.09729e-08
KKNsLPTK	H6VMG0	Protein-tyrosine-phosphatase	PTP2	S4(Phospho)																													1	27.06	0.0169238	2	995.516	-12.3347	2
AQRPGLPGANGsPLTSSVQENFR	Q8NKF8	Protein kinase Sch9	SCH9	S12(Phospho)																																											2	83.35	6.9126e-08
SSsGLGVGAISR	Q8NKF8	Protein kinase Sch9	SCH9	S3(Phospho)																																											3	43.82	0.000307066
SDEEGsDDDDGQDDDEEGGWDVVAQKK	J9VGJ3	AdoMet-dependent rRNA methyltransferase SPB1	SPB1	S6(Phospho)
sVEmHHEQIPEGLPGDNVGFNVK	Q7Z875	Elongation factor 1-alpha	TEF2	S1(Phospho); M4(Oxidation)																						1	30.72	0.0139793	3	2629.19	4.9294	0
a, total number of peptide spectrum matches
[truncated: 39 more columns]

## Sheet: qualifiable
Supplementary Data 6. Detailed information regarding phosphopeptides identified in wide-type and/or vrk1Δ mutant strain of Cryptococcus neoformans (Statistical analysis of the phosphopeptides quantified in wide-type and/or vrk1Δ mutant strain).
					Wide-type						vrk1Δ
					Biological replicate 1			Biological replicate 2			Biological replicate 1			Biological replicate 2
					technical replicate 1	technical replicate 2	technical replicate 3	technical replicate 1	technical replicate 2	technical replicate 3	technical replicate 1	technical replicate 2	technical replicate 3	technical replicate 1	technical replicate 2	technical replicate 3
Sequence	Protein Accession	Description	ORF name	Modifications	# PSMsa	# PSMs	# PSMs	# PSMs	# PSMs	# PSMs	# PSMs	# PSMs	# PSMs	# PSMs	# PSMs	# PSMs
sPsPPDPSIPIPSSLNR	J9VDT0	Uncharacterized protein	CNAG_00055	S1(Phospho); S3(Phospho)	1	1	1	1	1	1	1	2	2	2	1	2
VALVEDAFDDPSRPGsR	J9VFW4	Elongation factor 3	CNAG_00104	S16(Phospho)	2	4	2	0	1	2	4	4	2	0	0	0
SRYsAsPAR	J9VEH0	Transformer-2 protein	CNAG_00260	S4(Phospho); S6(Phospho)	0	0	0	0	1	0	1	1	0	1	0	2
NVDGASSAGEVTsGGEtsGAEGK	J9VDR8	Uncharacterized protein	CNAG_00279	S13(Phospho); T17(Phospho); S18(Phospho)	10	0	15	8	4	8	0	0	0	0	0	0
NVDGASSAGEVTsGGETsGAEGK	J9VDR8	Uncharacterized protein	CNAG_00279	S13(Phospho); S18(Phospho)	49	30	29	16	20	19	28	28	0	13	0	0
NVDGASSAGEVTsGGEtsGAEGKGK	J9VDR8	Uncharacterized protein	CNAG_00279	S13(Phospho); T17(Phospho); S18(Phospho)	11	8	0	14	13	0	0	0	0	0	0	0
NVDGASSAGEVTsGGETsGAEGKGK	J9VDR8	Uncharacterized protein	CNAG_00279	S13(Phospho); S18(Phospho)	20	11	16	20	18	10	20	0	0	0	0	0
NVDGAssAGEVTSGGETsGAEGK	J9VDR8	Uncharacterized protein	CNAG_00279	S6(Phospho); S7(Phospho); S18(Phospho)	0	0	0	0	0	0	3	3	0	8	4	4
NVPVNSHGQAPGQGQTSQVGsMGsEHAALR	J9VIT9	Vacuolar protein 8	CNAG_00354	S21(Phospho); S24(Phospho)	6	0	0	0	0	0	6	0	3	6	7	0
AAGDDtDDDsDDFKPPATVLKPK	J9VEP2	DNA topoisomerase 2	CNAG_00377	T6(Phospho); S10(Phospho)	1	0	0	2	1	1	1	2	1	1	1	1
AVsLTDsDGDHDHITR	J9VH18	Membrane transporter	CNAG_00539	S3(Phospho); S7(Phospho)	7	6	4	7	5	5	14	13	11	10	7	6
KEEAKEEsDDDMGFGLFD	J9VJJ1	Large subunit acidic ribosomal protein P1	CNAG_00655	S8(Phospho)	4	4	5	4	4	4	9	11	4	3	3	2
SLsPsPAPSSEPER	J9VMK8	ATP-dependent RNA helicase DBP4	CNAG_00764	S3(Phospho); S5(Phospho)	1	0	2	2	2	0	2	2	0	0	0	0
GIPVSSFAPHsPPTGTsPR	J9VML7	Phosphoglycerate dehydrogenase	CNAG_00774	S11(Phospho); S17(Phospho)	13	9	8	10	2	6	18	14	4	4	10	5
LVVDAALsLK	J9VLR3	Alpha-1,3/alpha-1,6-mannosyltransferase	CNAG_00926	S8(Phospho)	1	1	1	1	1	1	1	1	0	0	0	0
KVTIQEPEDsGsEsDEEEVAPAPAPK	J9VTX1	Uncharacterized protein	CNAG_00972	S10(Phospho); S12(Phospho); S14(Phospho)	4	8	8	4	0	8	4	4	8	8	12	12
VTIQEPEDsGsEsDEEEVAPAPAPK	J9VTX1	Uncharacterized protein	CNAG_00972	S9(Phospho); S11(Phospho); S13(Phospho)	16	4	12	4	0	2	0	0	4	20	20	20
HMPsRDNsPSGR	J9VTV3	Homocitrate synthase, mitochondrial	CNAG_00992	S4(Phospho); S8(Phospho)	0	2	1	2	3	1	4	3	0	2	1	3
RGEEVFsDEEL	J9VQZ9	Elongation factor 3	CNAG_01117	S7(Phospho)	0	0	0	0	1	0	1	1	1	1	1	1
KRGEEVFsDEEL	J9VQZ9	Elongation factor 3	CNAG_01117	S8(Phospho)	0	0	0	0	0	0	1	1	1	0	1	1
KAEKVEEEEEEDsEEEDEDEsDFEDELEETNVLcSLTAGK	J9VKK7	FK506-binding protein	CNAG_01148	S13(Phospho); S21(Phospho); C34(Carbamidomethyl)	3	0	4	0	0	3	5	4	3	4	3	0
AGsPTLPLGNEFTQAPR	J9VTF3	Glycerol kinase	CNAG_01155	S3(Phospho)	0	2	2	2	2	2	2	2	2	0	0	0
TGDVVPPEGQRsPsPTPQYDAYGR	J9VKJ6	Branchpoint-bridging protein	CNAG_01158	S12(Phospho); S14(Phospho)	4	1	2	3	0	3	4	7	9	5	0	5
ItVRNLR	J9VNJ4	Pre-mRNA-splicing factor SLU7	CNAG_01159	T2(Phospho)	1	1	1	0	1	2	1	1	1	1	0	0
GGsISGPSGVSGER	J9VKH4	Cytoplasmic protein	CNAG_01182	S3(Phospho)	2	0	0	2	0	0	2	2	0	2	2	1
HNTVPssEDDAPTSR	J9VTD2	Uncharacterized protein	CNAG_01183	S6(Phospho); S7(Phospho)	11	10	12	5	13	9	15	10	6	9	9	11
SHsANGsPTPATPGR	J9VNE6	Uncharacterized protein	CNAG_01212	S3(Phospho); S7(Phospho)	6	6	4	5	5	6	10	8	0	4	0	0
SHsANGsPTPATPGRLPGESDLSLLLR	J9VNE6	Uncharacterized protein	CNAG_01212	S3(Phospho); S7(Phospho)	1	0	0	0	0	1	2	3	1	1	2	2
SYVPDEQIEsGDEDDQDVSEEGMKR	J9VT86	rRNA-processing protein EBP2	CNAG_01236	S10(Phospho)	3	0	3	3	0	0	4	3	4	3	3	3
FLSEQEsDsEEE	J9VK83	Uncharacterized protein	CNAG_01270	S7(Phospho); S9(Phospho)	7	3	2	2	1	0	0	0	2	6	6	7
VGVEDEDAssDDEEPWTAQLGHLALQSGPGSR	J9VQC6	Sodium/hydrogen exchanger	CNAG_01318	S9(Phospho); S10(Phospho)	0	3	0	3	3	3	3	3	0	6	6	6
TLDsDEDssPHKRPNLR	J9VSV5	ATPase	CNAG_01340	S4(Phospho); S8(Phospho); S9(Phospho)	2	2	2	1	0	2	4	5	0	4	1	2
TLDsDEDsSPHKRPNLR	J9VSV5	ATPase	CNAG_01340	S4(Phospho); S8(Phospho)	1	0	1	1	3	2	0	5	0	4	0	0
SAPQSTDATEVGsANGsDKDAAVDRK	J9W132	ATP-binding cassette transporter	CNAG_01575	S13(Phospho); S17(Phospho)	11	7	4	9	11	10	13	11	1	9	17	7
TQHDDDDsDNEEDDDDEANDEDATLDFLTIPHVGSVNR	J9VYR9	Ribosome assembly protein RRB1	CNAG_01600	S8(Phospho)	0	0	6	0	4	3	3	3	10	7	0	10
LQEPTSEVDDEAsEAEsEASAPNGYVTHPR	J9W1A7	Dynamin GTPase	CNAG_01655	S13(Phospho); S17(Phospho)	0	10	0	10	10	0	20	0	10	0	10	10
FGEGDDDsGEsENDAPSR	J9VX25	ATP-dependent RNA helicase DHX37/DHR1	CNAG_01729	S8(Phospho); S11(Phospho)	3	1	2	2	2	2	2	3	1	3	3	5
GSDDLTGNDSVVGsPAAsRPGSPGADDSVEK	J9VX38	Phosphatase	CNAG_01744	S14(Phospho); S18(Phospho)	2	2	3	0	0	0	4	9	7	2	2	3
GSDDLTGNDsVVGsPAAsRPGSPGADDSVEKR	J9VX38	Phosphatase	CNAG_01744	S10(Phospho); S14(Phospho); S18(Phospho)	6	8	8	6	11	0	9	7	12	13	18	14
GSDDLTGNDSVVGsPAAsRPGSPGADDSVEKR	J9VX38	Phosphatase	CNAG_01744	S14(Phospho); S18(Phospho)	7	6	5	2	7	0	13	0	0	11	4	6
SNsFSGVGQDRPSVR	J9VX38	Phosphatase	CNAG_01744	S3(Phospho)	3	3	3	3	0	0	5	4	4	4	1	0
VKAEKsQsPVGSASGSASSR	J9VV11	General transcriptional repressor	CNAG_01902	S6(Phospho); S8(Phospho)	1	0	0	2	2	2	3	3	1	2	2	2
HNGsPLsPR	J9VV11	General transcriptional repressor	CNAG_01902	S4(Phospho); S7(Phospho)	0	0	0	0	0	0	1	1	0	1	0	2
LITsPAPsNGsLASQATK	J9VND4	Poly(A)-binding protein binding protein	CNAG_02046	S4(Phospho); S8(Phospho); S11(Phospho)	0	0	0	2	0	0	2	0	1	2	1	3
GEAEPTESEVEAGQAsDLEDsDVEDEEEKKAK	J9VML6	Nucleosome assembly protein 1-like 1	CNAG_02091	S16(Phospho); S21(Phospho)	0	0	0	0	0	0	5	0	1	0	3	3
KPGEEEsEsEEDAGPVAPAVEEEQKPEVAEPQR	J9VM46	Uncharacterized protein	CNAG_02280	S7(Phospho); S9(Phospho)	2	2	2	1	2	2	1	2	3	2	4	3
EWVEANAKPAQDEEEDsNDEE	J9VLR6	rRNA biogenesis protein RRP5	CNAG_02437	S17(Phospho)	1	0	1	1	1	0	0	0	0	0	0	0
AREWVEANAKPAQDEEEDsNDEE	J9VLR6	rRNA biogenesis protein RRP5	CNAG_02437	S19(Phospho)	0	0	0	1	0	0	2	3	3	1	1	1
GAsHAPTSPTSVPSDIATsPNAR	J9VM04	Uncharacterized protein	CNAG_02550	S3(Phospho); S19(Phospho)	2	1	1	1	0	0	2	3	1	1	1	0
LNNHPAPLPEQPEsPKAEPR	J9VM04	Uncharacterized protein	CNAG_02550	S14(Phospho)	1	0	0	0	0	0	1	1	1	1	1	1
MsDAGSEtASNHPEVEAQEVEVAAQSGPMSVEDALEQVIK	J9VID8	40S ribosomal protein S12	CNAG_02754	S2(Phospho); T8(Phospho)	10	0	20	10	10	0	0	0	0	0	0	20
sDAGsEtASNHPEVEAQEVEVAAQSGPMSVEDALEQVIK	J9VID8	40S ribosomal protein S12	CNAG_02754	S1(Phospho); S5(Phospho); T7(Phospho)	15	12	9	6	9	11	3	6	3	21	20	30
sDAGsETASNHPEVEAQEVEVAAQSGPMSVEDALEQVIK	J9VID8	40S ribosomal protein S12	CNAG_02754	S1(Phospho); S5(Phospho)	96	0	96	90	100	76	50	50	46	120	54	88
LAGNAsDAEsGHTHSSPAEHGR	T2BNH6	Solute carrier family 30 (Zinc transporter), member 1, variant	CNAG_02806	S6(Phospho); S10(Phospho)	0	11	13	0	19	19	40	30	0	20	29	15
sGTDLGSSGGLVRPR	J9VMK1	Uncharacterized protein	CNAG_02857	S1(Phospho)	0	0	0	0	1	0	2	2	0	1	0	1
EKPELGPEAETGsDGGAR	T2BN71	Cytoplasmic protein, variant	CNAG_02943	S13(Phospho)	6	8	6	4	6	4	11	11	7	5	6	5
GSsPASGGGAATGGASPASGGPSTR	J9VPP1	Transcription initiation factor TFIIF subunit alpha	CNAG_03017	S3(Phospho)	3	3	3	3	4	0	8	12	0	0	0	0
VINsDtEEDEPGPAK	J9VHG5	DNA polymerase delta subunit 3	CNAG_03075	S4(Phospho); T6(Phospho)	1	1	1	1	1	1	2	2	0	1	1	1
SMVQKAVVVIAsHPIFGPIR	J9VUM5	Cytoplasmic protein	CNAG_03100	S12(Phospho)	1	1	0	1	0	1	0	1	0	1	1	1
sRDsYVQSR	T2BMZ0	Alpha-1,3-glucan synthase, variant	CNAG_03120	S1(Phospho); S4(Phospho)	1	1	0	1	0	0	1	2	0	1	1	1
YAsPTHQVEEEDGSATGR	J9VPU6	Zinc finger protein	CNAG_03261	S3(Phospho)	3	3	3	3	3	3	6	3	0	0	0	0
KGsPEGsPSLEK	J9VQ16	Uncharacterized protein	CNAG_03337	S3(Phospho); S7(Phospho)	4	4	3	2	2	2	5	6	3	5	3	4
KGsPEGsPSLEKK	J9VQ16	Uncharacterized protein	CNAG_03337	S3(Phospho); S7(Phospho)	0	0	0	0	1	0	2	2	1	1	2	1
ASVDKGEGNDGAsDDDIDR	J9VQZ0	Uncharacterized protein	CNAG_03458	S13(Phospho)	1	1	1	0	1	1	1	1	0	2	0	1
VQEDQQIAPPsPQsPADK	J9VVS5	Uncharacterized protein	CNAG_03494	S11(Phospho); S14(Phospho)	1	0	1	1	1	1	3	2	0	0	0	0
LKVEEsEDDWDKsDEEPAPEPVK	J9VN41	Translation initiation factor aIF-2	CNAG_03606	S6(Phospho); S13(Phospho)	0	0	0	1	1	1	1	1	1	3	2	3
KStEEEsEGEEELAR	J9VNF3	Ribosomal RNA methyltransferase Nop2	CNAG_03724	T3(Phospho); S7(Phospho)	3	2	2	3	0	3	3	3	2	3	2	3
KSTEEEsEGEEELAR	J9VNF3	Ribosomal RNA methyltransferase Nop2	CNAG_03724	S7(Phospho)	3	3	2	3	0	3	6	3	3	3	2	3
STEEEsEGEEELAR	J9VNF3	Ribosomal RNA methyltransferase Nop2	CNAG_03724	S6(Phospho)	6	3	3	6	3	0	3	0	6	0	0	3
AAsIDNEPQQKPMSPR	T2BQ66	DNA binding protein Ncp1, variant	CNAG_03771	S3(Phospho)	0	0	1	1	0	0	1	1	1	1	1	1
AAsIDNEPQQKPMsPR	T2BQ66	DNA binding protein Ncp1, variant	CNAG_03771	S3(Phospho); S14(Phospho)	0	0	0	0	0	0	2	1	2	1	0	1
MRGEsVsDGEEEEGSR	J9VIT0	Nucleolar protein 14	CNAG_03820	S5(Phospho); S7(Phospho)	1	2	1	3	3	3	4	3	3	2	2	2
RGsADELQDK	J9VGU8	Uncharacterized protein	CNAG_03873	S3(Phospho)	1	1	0	0	1	1	1	1	0	1	1	1
NGDGDGsEAEEEGAVQGGR	J9VGF6	DNA helicase	CNAG_03962	S7(Phospho)	0	0	0	0	0	0	1	1	1	2	0	1
sGQTTPTTGAEASLTYPFPSTSSSR	J9VP96	GTP cyclohydrolase I	CNAG_04010	S1(Phospho)	5	10	11	11	12	12	13	11	11	10	11	12
IDAEAsDEAGEASQEK	T2BPD2	RNA binding protein, variant	CNAG_04028	S6(Phospho)	2	3	3	2	3	3	3	3	2	2	1	2
EFAcNGTVVKPEVDsGEEDSPAPVAK	J9VLT3	Translation initiation factor SUI1	CNAG_04054	C4(Carbamidomethyl); S15(Phospho)	5	6	2	3	3	3	6	7	6	5	3	5
EFAcNGTVVKPEVDsGEEDsPAPVAK	J9VLT3	Translation initiation factor SUI1	CNAG_04054	C4(Carbamidomethyl); S15(Phospho); S20(Phospho)	0	0	0	0	0	0	1	0	1	1	1	1
GAGNDsDDDQDEYSGGTR	J9VGP6	Ribosome biogenesis protein ENP2	CNAG_04062	S6(Phospho)	0	1	0	3	1	1	3	2	1	1	1	1
DGDDsMsENEQPLSK	J9VR61	DNA topoisomerase I	CNAG_04190	S5(Phospho); S7(Phospho)	2	1	1	1	2	2	1	1	1	3	2	3
KEPsEsEEDEKPLAK	J9VR61	DNA topoisomerase I	CNAG_04190	S4(Phospho); S6(Phospho)	4	2	3	3	3	2	7	6	1	3	3	2
KRVDNssDEEEKPLSK	J9VR61	DNA topoisomerase I	CNAG_04190	S6(Phospho); S7(Phospho)	2	1	2	3	2	3	5	5	1	5	2	3
KVKsEtEDsEEEQPLAK	J9VR61	DNA topoisomerase I	CNAG_04190	S4(Phospho); T6(Phospho); S9(Phospho)	3	3	3	3	3	3	2	3	0	3	2	2
RVDNssDEEEKPLSK	J9VR61	DNA topoisomerase I	CNAG_04190	S5(Phospho); S6(Phospho)	1	0	0	1	1	1	1	4	0	2	1	1
VDNssDEEEKPLSK	J9VR61	DNA topoisomerase I	CNAG_04190	S4(Phospho); S5(Phospho)	2	1	1	2	1	3	3	2	0	1	0	1
VKsEtEDsEEEQPLAK	J9VR61	DNA topoisomerase I	CNAG_04190	S3(Phospho); T5(Phospho); S8(Phospho)	2	1	0	0	1	1	0	0	0	1	0	0
VVAssDEEsDASPPVK	J9VR61	DNA topoisomerase I	CNAG_04190	S4(Phospho); S5(Phospho); S9(Phospho)	9	5	6	2	3	2	4	2	1	4	4	0
VVAssDEEsDASPPVKKPASK	J9VR61	DNA topoisomerase I	CNAG_04190	S4(Phospho); S5(Phospho); S9(Phospho)	6	5	1	7	4	5	8	11	2	10	8	13
KPVSSKEEssEEssEEEKPLAK	J9VR61	DNA topoisomerase I	CNAG_04190	S9(Phospho); S10(Phospho); S13(Phospho); S14(Phospho)	0	1	1	5	4	7	2	4	0	7	2	9
YILEsDssDEEGQGAYPGSSTPKPK	J9VYZ8	Uncharacterized protein	CNAG_04203	S5(Phospho); S7(Phospho); S8(Phospho)	6	3	1	0	3	3	3	0	0	0	0	0
LSKPAVLDsDsEDDAADVSALHK	J9VZ38	Uncharacterized protein	CNAG_04265	S9(Phospho); S11(Phospho)	3	3	4	1	3	3	11	9	4	4	3	3
LSKPAVLDsDsEDDAADVSALHKR	J9VZ38	Uncharacterized protein	CNAG_04265	S9(Phospho); S11(Phospho)	3	0	6	3	6	9	4	7	7	5	6	11
SEsGsEDNWDGEAPAAMK	J9VWN5	Uncharacterized protein	CNAG_04279	S3(Phospho); S5(Phospho)	3	3	3	3	3	0	0	0	0	0	0	0
MREDtsEDEDEQDDYVR	J9VRK4	Uncharacterized protein	CNAG_04361	T5(Phospho); S6(Phospho)	1	1	1	2	1	1	2	2	2	1	3	1
DAGGYAsDssGDEEGVVPSRRPGAK	J9VWV1	CD2 antigen cytoplasmic tail-binding protein 2	CNAG_04368	S7(Phospho); S9(Phospho); S10(Phospho)	5	2	2	2	2	3	2	1	0	8	5	0
TLAEEsDDEsDEEFIR	J9VRL6	Protein KRI1	CNAG_04376	S6(Phospho); S10(Phospho)	2	2	4	2	2	2	4	4	4	4	4	4
NKEHsPsPLPEDEENQLSISEK	J9VRL6	Protein KRI1	CNAG_04376	S5(Phospho); S7(Phospho)	0	0	0	0	1	0	1	0	1	0	1	1
NGGPsPVGAPQGLPAGSMPR	J9VUR9	Polyadenylate-binding protein, cytoplasmic and nuclear	CNAG_04441	S5(Phospho)	1	1	1	1	1	1	1	1	1	1	1	1
QVDEssDEDYGTK	J9VZJ2	Chromodomain-helicase-DNA-binding protein 1	CNAG_04450	S5(Phospho); S6(Phospho)	1	1	0	1	1	1	0	1	0	1	0	1
sAAsSSDPNKAQDLAALK	J9VSF6	Uncharacterized protein	CNAG_04478	S1(Phospho); S4(Phospho)	6	0	6	0	4	0	6	6	0	6	0	6
RPAsPDNVEDSAK	J9VW36	Poly(RC)-binding protein 2/3/4	CNAG_04584	S4(Phospho)	3	2	2	2	2	2	4	3	1	2	1	2
GNTSGPTPAPTAPQsPTLSASSK	J9VSX3	6-phosphofructokinase	CNAG_04676	S15(Phospho)	4	13	4	4	4	4	18	12	14	3	2	4
KGGGIVAVDGGEEEEsEGEE	J9VY31	Periodic tryptophan protein 1	CNAG_04694	S16(Phospho)	2	1	1	1	1	1	2	1	1	1	1	1
SQNSTLFNAFEEEGVPLGQLPEEDEssEDESNAR	J9VTD4	Uncharacterized protein	CNAG_04710	S26(Phospho); S27(Phospho)	4	1	1	1	1	1	0	0	1	3	1	1
GQEssEDDDLENFDLLR	J9VVR6	DNA repair protein RAD5	CNAG_04733	S4(Phospho); S5(Phospho)	1	1	1	1	1	1	0	0	0	2	1	2
LFAPDEEDssDEDGGLIGVPAETTFKDDEIPPSNPR	J9VIP8	STE/STE11/SSK protein kinase	CNAG_05063	S9(Phospho); S10(Phospho)	0	0	0	0	0	0	0	1	1	1	3	1
SGtQsPSSNKPDPMLPK	J9VJ23	Uncharacterized protein	CNAG_05167	T3(Phospho); S5(Phospho)	4	2	0	6	2	1	0	0	0	5	0	5
GGsPTGsDDEKSGVYRPPR	J9VJU0	U3 small nucleolar ribonucleoprotein LCP5	CNAG_05228	S3(Phospho); S7(Phospho)	5	8	12	0	8	13	21	15	8	0	0	13
GLEIEQPEEAsEDEQEEDKGPVEK	J9VJD9	Coronin	CNAG_05301	S11(Phospho)	1	1	0	1	0	0	1	2	1	1	1	1
KRDDsDsDEYDL	J9W1N8	Uncharacterized protein	CNAG_05464	S5(Phospho); S7(Phospho)	3	3	3	3	0	1	4	1	2	7	4	5
DISRPMVNEsDsEEDsDHER	J9VZZ5	Uncharacterized protein	CNAG_05603	S10(Phospho); S12(Phospho); S16(Phospho)	1	1	2	2	1	2	3	2	0	7	5	5
NAAGstDEEDDEEEGEETNLGR	J9VZZ5	Uncharacterized protein	CNAG_05603	S5(Phospho); T6(Phospho)	0	3	3	3	3	3	3	0	2	3	5	6
KAGsDAGsGGEETELDEEGNEVSAADAFHSLIK	J9VXA2	FACT complex subunit POB3	CNAG_05661	S4(Phospho); S8(Phospho)	3	4	3	3	7	3	8	6	6	8	3	7
EKQHETSLsDsEDEGTGGRR	J9VP39	Histone deacetylase	CNAG_05690	S9(Phospho); S11(Phospho)	0	0	0	4	0	7	9	0	11	7	0	8
HGILPPKPPsRsPsPDIPHITHTDAVR	J9VP64	GTPase inhibitor	CNAG_05720	S10(Phospho); S12(Phospho); S14(Phospho)	1	0	0	0	0	0	2	2	0	1	1	0
AAAGEALELLNEEAQPAssEDEAEVEPEPEPQQER	T2BMT6	Uncharacterized protein	CNAG_05734	S18(Phospho); S19(Phospho)	1	1	1	1	1	0	1	2	0	1	1	1
VDsTKDFTR	J9VTZ1	Acetyl-CoA carboxylase/biotin carboxylase	CNAG_05759	S3(Phospho)	0	1	1	1	0	1	1	2	2	0	1	2
DAAREssEEPEIVEHVPANTAPK	J9VS24	Ubiquitin-like 1-activating enzyme E1 B	CNAG_05896	S6(Phospho); S7(Phospho)	1	1	1	2	2	1	2	2	1	2	2	2
SYQIDtQAAsSGDEEDRQEVPERPTKR	J9VW97	Nucleolar protein	CNAG_06283	T6(Phospho); S10(Phospho)	0	3	0	5	0	3	9	7	6	9	5	3
SYQIDTQAAssGDEEDRQEVPERPTK	J9VW97	Nucleolar protein	CNAG_06283	S10(Phospho); S11(Phospho)	0	0	3	3	3	0	0	3	3	3	0	3
sNGGsPVGTPGGPYGFSNER	J9W323	DNA-binding protein creA	CNAG_06327	S1(Phospho); S5(Phospho)	3	3	1	3	0	0	3	0	3	6	6	6
sPsPQQAEAPEAK	J9VYS1	tRNA pseudouridine(38-40) synthase	CNAG_06353	S1(Phospho); S3(Phospho)	5	4	5	5	5	5	5	5	4	3	4	3
ITWRsDDEsDDPAAPLGGAPAPTNNR	J9VW93	HIV Tat-specific factor 1	CNAG_06670	S5(Phospho); S9(Phospho)	0	0	0	0	0	0	3	0	2	5	5	0
GMGAEDSRsDDEsEEDALEQVPESVGASTATR	J9VFF7	Acyl-CoA-dependent ceramide synthase	CNAG_06717	S9(Phospho); S13(Phospho)	0	2	2	4	2	2	2	2	2	4	4	4
ILVAGEPNVSyIcSR	J9VKD2	CMGC/GSK protein kinase	CNAG_06730	Y11(Phospho); C13(Carbamidomethyl)	3	6	6	3	6	3	6	6	0	6	5	3
APAsQASKAPAAASK	J9VKB8	Histone H2B	CNAG_06746	S4(Phospho)	0	2	1	0	0	0	4	2	0	2	2	2
AYIsDsDDEDDEAPISASRPR	J9VI31	RNA polymerase-associated protein CTR9	CNAG_06754	S4(Phospho); S6(Phospho)	9	6	3	6	6	6	8	6	5	3	6	6
AsAPNsDADsDSGSASAAPIK	J9VK72	Methylene-fatty-acyl-phospholipid synthase	CNAG_06839	S2(Phospho); S6(Phospho); S10(Phospho)	11	8	8	7	7	9	8	8	0	13	17	9
ASAPNsDADsDSGSASAAPIK	J9VK72	Methylene-fatty-acyl-phospholipid synthase	CNAG_06839	S6(Phospho); S10(Phospho)	39	36	32	24	29	30	30	0	0	29	17	28
LAARAsAPNsDADsDSGSASAAPIK	J9VK72	Methylene-fatty-acyl-phospholipid synthase	CNAG_06839	S6(Phospho); S10(Phospho); S14(Phospho)	1	1	0	2	3	2	0	0	0	0	6	7
SRSQGLAsGIsGEE	J9VK72	Methylene-fatty-acyl-phospholipid synthase	CNAG_06839	S8(Phospho); S11(Phospho)	5	0	0	4	0	0	1	0	2	5	7	0
SPPHRPtDMDEIPDIPDsPTAAPTR	J9VIW1	Autophagy-related protein 3	CNAG_06892	T7(Phospho); S18(Phospho)	3	0	2	0	4	4	0	4	7	4	5	4
VSNFNDssDEDETESTPK	J9VJR8	ATP-dependent RNA helicase prh1	CNAG_07381	S7(Phospho); S8(Phospho)	14	5	7	6	6	6	12	12	5	12	13	5
VADEssDEDEGGDLAR	J9VKB5	MATE family multidrug resistance protein	CNAG_07431	S5(Phospho); S6(Phospho)	2	1	2	1	2	1	2	1	2	2	2	2
LMEQMGGMGAMGDMGGAGSGPDFGGDEEEGsGDEDEVKPAEDK	J9VN86	Uncharacterized protein	CNAG_07558	S31(Phospho)	6	4	2	2	2	4	4	6	4	2	3	2
DAHAAFSQPFDAsPsASDENLASPTSQQQQPFK	J9VI21	Uncharacterized protein	CNAG_07571	S13(Phospho); S15(Phospho)	0	7	0	14	7	0	7	6	0	6	13	10
TYsDDsRSPsPPR	J9VP56	Pre-mRNA-splicing factor CWC22	CNAG_07689	S3(Phospho); S6(Phospho); S10(Phospho)	7	0	5	9	14	20	30	19	10	14	20	16
ALREEQDEDEDsE	J9VWU2	Nucleolar complex protein 2	CNAG_07878	S12(Phospho)	3	3	2	3	3	3	4	4	3	3	3	3
GAAHNSDDEsEGEGsEEEDEEDEREVKR	J9VWU2	Nucleolar complex protein 2	CNAG_07878	S10(Phospho); S15(Phospho)	3	5	5	3	8	8	3	6	1	3	4	0
GAAHNsDDEsEGEGsEEEDEEDEREVKR	J9VWU2	Nucleolar complex protein 2	CNAG_07878	S6(Phospho); S10(Phospho); S15(Phospho)	1	1	0	3	1	1	1	0	1	3	4	3
EGEIVsDDsEDESSQAPSRR	T2BLS5	Uncharacterized protein	CNAG_07967	S6(Phospho); S9(Phospho)	3	2	1	0	0	0	0	5	1	3	1	1
MYAsDDDPQsEGDKGLSVDEK	J9VP66	Ribosome biogenesis protein ERB1	ERB1	S4(Phospho); S10(Phospho)	2	2	2	5	2	4	3	3	2	6	3	3
WADEDAEDNDNDDDWDKsEDEKPQAAK	J9VQJ6	Eukaryotic translation initiation factor 3 subunit J	HCR1	S18(Phospho)	1	0	1	0	1	1	1	1	1	0	0	0
FLNDAAssDEEsEEEDKIIVLSAK	J9VMC5	Eukaryotic translation initiation factor 3 subunit C	NIP1	S7(Phospho); S8(Phospho); S12(Phospho)	7	7	6	7	7	5	10	8	7	6	6	3
a, total number of peptide spectrum matches

## Sheet: significant difference
Supplementary Data 6. Detailed information regarding phosphopeptides identified in wide-type and/or vrk1Δ mutant strain of Cryptococcus neoformans (Statistical analysis of the phosphopeptides quantified in wide-type and/or vrk1Δ mutant strain).
					Wide-type						vrk1Δ						Wide-type average PSM	vrk1Δ average PSM	Normalized ratio (vrk1Δ/WT)	P value
					Biological replicate 1			Biological replicate 2			Biological replicate 1			Biological replicate 2
					technical replicate 1	technical replicate 2	technical replicate 3	technical replicate 1	technical replicate 2	technical replicate 3	technical replicate 1	technical replicate 2	technical replicate 3	technical replicate 1	technical replicate 2	technical replicate 3
Sequence	Protein Accession	Description	ORF name	Modifications	# PSMsa	# PSMs	# PSMs	# PSMs	# PSMs	# PSMs	# PSMs	# PSMs	# PSMs	# PSMs	# PSMs	# PSMs
NVDGASSAGEVTsGGEtsGAEGK	J9VDR8	Uncharacterized protein	CNAG_00279	S13(Phospho); T17(Phospho); S18(Phospho)	10	0	15	8	4	8	0	0	0	0	0	0	7.5	0	WT	0.00499278
NVDGASSAGEVTsGGEtsGAEGKGK	J9VDR8	Uncharacterized protein	CNAG_00279	S13(Phospho); T17(Phospho); S18(Phospho)	11	8	0	14	13	0	0	0	0	0	0	0	7.66667	0	WT	0.0135903
NVDGASSAGEVTsGGETsGAEGKGK	J9VDR8	Uncharacterized protein	CNAG_00279	S13(Phospho); S18(Phospho)	20	11	16	20	18	10	20	0	0	0	0	0	15.8333	3.33333	WT	0.00799928
NVDGAssAGEVTSGGETsGAEGK	J9VDR8	Uncharacterized protein	CNAG_00279	S6(Phospho); S7(Phospho); S18(Phospho)	0	0	0	0	0	0	3	3	0	8	4	4	0	3.66667	vrk1Δ	0.00593602
LVVDAALsLK	J9VLR3	Alpha-1,3/alpha-1,6-mannosyltransferase	CNAG_00926	S8(Phospho)	1	1	1	1	1	1	1	1	0	0	0	0	1	0.333333	WT	0.0101196
RGEEVFsDEEL	J9VQZ9	Elongation factor 3	CNAG_01117	S7(Phospho)	0	0	0	0	1	0	1	1	1	1	1	1	0.166667	1	vrk1Δ	0.000537334
KRGEEVFsDEEL	J9VQZ9	Elongation factor 3	CNAG_01117	S8(Phospho)	0	0	0	0	0	0	1	1	1	0	1	1	0	0.833333	vrk1Δ	0.000537334
SHsANGsPTPATPGRLPGESDLSLLLR	J9VNE6	Uncharacterized protein	CNAG_01212	S3(Phospho); S7(Phospho)	1	0	0	0	0	1	2	3	1	1	2	2	0.333333	1.83333	vrk1Δ	0.0024192
SYVPDEQIEsGDEDDQDVSEEGMKR	J9VT86	rRNA-processing protein EBP2	CNAG_01236	S10(Phospho)	3	0	3	3	0	0	4	3	4	3	3	3	1.5	3.33333	vrk1Δ	0.0404045
GSDDLTGNDSVVGsPAAsRPGSPGADDSVEK	J9VX38	Phosphatase	CNAG_01744	S14(Phospho); S18(Phospho)	2	2	3	0	0	0	4	9	7	2	2	3	1.16667	4.5	vrk1Δ	0.0277273
HNGsPLsPR	J9VV11	General transcriptional repressor	CNAG_01902	S4(Phospho); S7(Phospho)	0	0	0	0	0	0	1	1	0	1	0	2	0	0.833333	vrk1Δ	0.0218723
GEAEPTESEVEAGQAsDLEDsDVEDEEEKKAK	J9VML6	Nucleosome assembly protein 1-like 1	CNAG_02091	S16(Phospho); S21(Phospho)	0	0	0	0	0	0	5	0	1	0	3	3	0	2	vrk1Δ	0.0342877
EWVEANAKPAQDEEEDsNDEE	J9VLR6	rRNA biogenesis protein RRP5	CNAG_02437	S17(Phospho)	1	0	1	1	1	0	0	0	0	0	0	0	0.666667	0	WTb	0.0101196
AREWVEANAKPAQDEEEDsNDEE	J9VLR6	rRNA biogenesis protein RRP5	CNAG_02437	S19(Phospho)	0	0	0	1	0	0	2	3	3	1	1	1	0.166667	1.83333	vrk1Δ	0.0032928
LNNHPAPLPEQPEsPKAEPR	J9VM04	Uncharacterized protein	CNAG_02550	S14(Phospho)	1	0	0	0	0	0	1	1	1	1	1	1	0.166667	1	vrk1Δ	0.000537334
KGsPEGsPSLEKK	J9VQ16	Uncharacterized protein	CNAG_03337	S3(Phospho); S7(Phospho)	0	0	0	0	1	0	2	2	1	1	2	1	0.166667	1.5	vrk1Δ	0.000744704
LKVEEsEDDWDKsDEEPAPEPVK	J9VN41	Translation initiation factor aIF-2	CNAG_03606	S6(Phospho); S13(Phospho)	0	0	0	1	1	1	1	1	1	3	2	3	0.5	1.83333	vrk1Δ	0.015782
AAsIDNEPQQKPMSPR	T2BQ66	DNA binding protein Ncp1, variant	CNAG_03771	S3(Phospho)	0	0	1	1	0	0	1	1	1	1	1	1	0.333333	1	vrk1Δ	0.0101196
AAsIDNEPQQKPMsPR	T2BQ66	DNA binding protein Ncp1, variant	CNAG_03771	S3(Phospho); S14(Phospho)	0	0	0	0	0	0	2	1	2	1	0	1	0	1.16667	vrk1Δ	0.00350709
NGDGDGsEAEEEGAVQGGR	J9VGF6	DNA helicase	CNAG_03962	S7(Phospho)	0	0	0	0	0	0	1	1	1	2	0	1	0	1	vrk1Δ	0.00309409
EFAcNGTVVKPEVDsGEEDsPAPVAK	J9VLT3	Translation initiation factor SUI1	CNAG_04054	C4(Carbamidomethyl); S15(Phospho); S20(Phospho)	0	0	0	0	0	0	1	0	1	1	1	1	0	0.833333	vrk1Δ	0.000537334
KVKsEtEDsEEEQPLAK	J9VR61	DNA topoisomerase I	CNAG_04190	S4(Phospho); T6(Phospho); S9(Phospho)	3	3	3	3	3	3	2	3	0	3	2	2	3	2	0.444444	0.0493322
YILEsDssDEEGQGAYPGSSTPKPK	J9VYZ8	Uncharacterized protein	CNAG_04203	S5(Phospho); S7(Phospho); S8(Phospho)	6	3	1	0	3	3	3	0	0	0	0	0	2.66667	0.5	WT	0.0515549
SEsGsEDNWDGEAPAAMK	J9VWN5	Uncharacterized protein	CNAG_04279	S3(Phospho); S5(Phospho)	3	3	3	3	3	0	0	0	0	0	0	0	2.5	0	WT	0.000537334
LFAPDEEDssDEDGGLIGVPAETTFKDDEIPPSNPR	J9VIP8	STE/STE11/SSK protein kinase	CNAG_05063	S9(Phospho); S10(Phospho)	0	0	0	0	0	0	0	1	1	1	3	1	0	1.16667	vrk1Δ	0.0156558
GLEIEQPEEAsEDEQEEDKGPVEK	J9VJD9	Coronin	CNAG_05301	S11(Phospho)	1	1	0	1	0	0	1	2	1	1	1	1	0.5	1.16667	vrk1Δb	0.037929
SYQIDtQAAsSGDEEDRQEVPERPTKR	J9VW97	Nucleolar protein	CNAG_06283	T6(Phospho); S10(Phospho)	0	3	0	5	0	3	9	7	6	9	5	3	1.83333	6.5	vrk1Δ	0.00482546
ITWRsDDEsDDPAAPLGGAPAPTNNR	J9VW93	HIV Tat-specific factor 1	CNAG_06670	S5(Phospho); S9(Phospho)	0	0	0	0	0	0	3	0	2	5	5	0	0	2.5	vrk1Δ	0.0218723
APAsQASKAPAAASK	J9VKB8	Histone H2B	CNAG_06746	S4(Phospho)	0	2	1	0	0	0	4	2	0	2	2	2	0.5	2	vrk1Δ	0.0358944
a, total number of peptide spectrum matches
b, exclusively quantified in wide-type or vrk1Δ mutant strain sample
