# Supplementary material for: Systematic functional analysis of kinases in the fungal pathogen Cryptococcus neoformans
Source: Nat Commun. 2016 Sep 28;7:12766. doi: 10.1038/ncomms12766 (PMC5052723; doi:10.1038/ncomms12766)
Supplement: Supplementary Data 7 — BLAST matrix analysis of Cryptococcus neoformans kinases [file ncomms12766-s8.xlsx]

## Sheet: BLASTMatrix
Supplementary Data 7. BLAST matrix analysis of Cryptococcus neoformans kinases (BLAST matrix)
	Protein Name	Kingdom	Chromista(Stramenopiles)	Fungi																													Metazoa			Viridiplantae
		Phylum	Oomycota	Ascomycota																Basidiomycota								Blastocladiomycota	Chytridiomycota	Microsporidia	Zygomycota		Arthropoda	Chordata	Nematoda	Streptophyta
		Subphylum	Not defined	Pezizomycotina													Saccharomycotina		Taphrinomycotina	Agricomycotina					Pucciniomycotina		Ustilaginomycotina	Not defined			Mucoromycotina		Not defined	Craniata	Not defined	Embryophyta	Not defined
	Species		Pi	Af2	An	Bg	Bc	Ci	Cg	Fg	Fol	Hc8	Mo	Mgr	Nc	Pa	Cas	Sc	Sp	Cn	Hi	Lb	Pc	Sl7	Mlp	Pg	Um5	Am	BdJ	Ecu	Pbl	Ro	Dm	Hs	Ce	Ath	Osj		35 genomes used in BLASTMatrix
	CNAG_00396		2e-88	1e-132	1e-132	1e-131	1e-75	1e-132	1e-131	2e-78	1e-125	1e-131	1e-132	1e-130	1e-76	1e-123	1e-131	1e-121	1e-111	0	1e-127	1e-121	1e-125	1e-156	1e-124	1e-148	1e-150	1e-123	1e-118	4e-52	1e-127	1e-127	1e-100	1e-103	1e-103	1e-64	4e-64		Abbr.	Specie Name
	CNAG_00415		9e-88	1e-102	2e-96	6e-97	5e-92	1e-96	2e-98	1e-100	7e-97	2e-99	2e-96	2e-95	1e-100	7e-67	4e-98	4e-65	2e-96	0	1e-141	1e-139	4e-90	1e-122	1e-128	1e-125	5e-71	1e-101	1e-119	1e-56	1e-124	1e-100	3e-97	1e-102	2e-88	1e-105	1e-102		Pi	Phytophthora infestans
	CNAG_00556		6e-99	1e-157	1e-158	1e-97	1e-121	1e-155	1e-152	1e-152	1e-154	1e-149	1e-155	1e-152	1e-148	1e-132	1e-157	1e-133	1e-147	0	1e-154	1e-148	1e-156	1e-163	1e-162	1e-159	1e-168	1e-139	1e-134	4e-68	1e-148	1e-150	1e-106	1e-106	1e-100	1e-91	2e-95		Af2	Aspergillus fumigatus
	CNAG_01285		1e-93	3e-97	5e-96	3e-97	2e-89	2e-98	3e-98	1e-98	2e-98	2e-93	9e-97	2e-94	1e-94	1e-72	3e-93	1e-77	1e-110	0	1e-114	1e-110	1e-118	1e-122	1e-118	1e-122	3e-99	1e-88	1e-104	5e-71	4e-92	7e-69	1e-80	5e-91	4e-84	6e-85	3e-85		An	Aspergillus nidulans
	CNAG_01664		1e-110	1e-116	1e-111	1e-113	1e-112	1e-117	1e-114	1e-107	4e-91	1e-112	1e-112	1e-115	1e-115	1e-120	1e-115	1e-117	1e-117	0	1e-122	1e-110	1e-121	5e-90	1e-119	1e-129	6e-71	2e-99	1e-124	1e-92	3e-99	4e-93	1e-108	1e-111	3e-98	1e-109	1e-107		Bg	Blumeria graminis
	CNAG_01820		1e-101	0	0	1e-175	1e-162	1e-174	1e-168	1e-174	0	1e-174	0	1e-178	1e-178	0	0	1e-175	1e-176	0	0	0	0	0	0	0	0	1e-164	1e-111	1e-74	0	0	1e-143	1e-145	1e-143	1e-109	1e-106		Bc	Botrytis cinerea
	CNAG_01938		1e-59	1e-166	1e-164	1e-161	1e-158	1e-164	1e-149	1e-157	1e-156	1e-166	1e-164	1e-144	1e-138	1e-111	1e-161	1e-107	1e-143	0	1e-156	0	1e-161	1e-103	1e-120	0	1e-149	8e-74	4e-92	4e-66	1e-100	1e-133	3e-61	2e-63	7e-63	5e-62	5e-63		Ci	Coccidioides immitis
	CNAG_02233		1e-160	1e-114	0	0	1e-143	0	0	1e-141	0	0	0	0	0	1e-148	0	1e-134	0	0	0	0	0	0	1e-122	0	0	1e-133	1e-128	1e-77	1e-150	1e-136	1e-142	0	4e-58	0	0		Cg	Colletotrichum graminicola
	CNAG_03358		2e-95	1e-165	1e-168	1e-165	1e-167	1e-170	1e-168	2e-98	1e-157	1e-164	1e-162	1e-175	1e-172	1e-163	1e-136	1e-150	1e-163	0	1e-176	1e-175	1e-169	1e-161	1e-175	1e-166	0	1e-150	1e-148	2e-58	1e-162	1e-161	1e-141	1e-155	1e-140	5e-99	1e-100		Fg	Fusarium graminearum
	CNAG_04118		5e-70	1e-101	1e-106	4e-91	1e-107	5e-93	6e-90	4e-89	1e-66	1e-104	3e-98	4e-92	1e-105	2e-87	1e-104	1e-81	1e-104	0	1e-105	1e-114	6e-60	5e-93	1e-122	1e-104	3e-97	3e-76	2e-71	1e-57	1e-106	7e-69	1e-77	5e-88	4e-77	1e-81	7e-82		Fol	Fusarium oxysporum
	CNAG_04162		2e-86	6e-98	1e-99	8e-96	1e-58	2e-99	1e-97	1e-81	5e-94	1e-100	1e-94	1e-103	4e-82	5e-89	3e-95	7e-90	2e-82	0	1e-117	1e-119	1e-116	4e-96	1e-122	1e-104	1e-120	1e-116	1e-109	4e-61	1e-110	1e-101	3e-96	3e-97	1e-92	7e-62	2e-59		Hc8	Histoplasma capsulatum
	CNAG_04433		4e-99	1e-154	1e-149	1e-150	1e-163	1e-151	1e-154	1e-150	1e-147	1e-159	1e-133	1e-168	1e-156	3e-69	1e-150	3e-76	1e-134	0	1e-168	1e-152	1e-158	1e-163	1e-150	1e-158	1e-81	1e-121	1e-104	6e-51	1e-138	1e-114	1e-114	1e-110	1e-102	3e-68	4e-67		Mo	Magnaporthe oryzae
	CNAG_04678		1e-94	1e-154	1e-155	1e-151	1e-106	1e-153	1e-153	1e-153	8e-97	1e-144	1e-150	1e-153	1e-152	1e-135	1e-153	1e-145	0	0	0	0	0	0	0	0	0	1e-142	1e-147	7e-55	1e-179	1e-170	9e-87	4e-87	4e-90	2e-79	2e-79		Mgr	Mycosphaerella graminicola
	CNAG_05694		1e-153	1e-160	1e-158	1e-155	1e-156	1e-156	1e-159	1e-158	1e-159	1e-159	1e-157	1e-161	1e-156	1e-127	1e-160	1e-113	1e-140	0	1e-161	1e-161	1e-159	1e-168	1e-159	1e-169	1e-175	1e-150	1e-151	4e-82	1e-162	1e-152	1e-142	1e-142	1e-141	1e-149	1e-147		Nc	Neurospora crassa
	CNAG_06301		6e-85	1e-147	1e-146	1e-147	1e-152	1e-149	1e-153	1e-152	1e-149	1e-149	1e-146	1e-146	1e-149	1e-144	1e-148	1e-143	1e-143	0	0	0	0	1e-125	0	1e-162	0	1e-112	1e-104	1e-53	8e-96	8e-96	7e-83	4e-82	2e-79	1e-72	1e-67		Pa	Podospora anserina
	CNAG_06445		8e-79	2e-79	7e-81	4e-55	9e-83	9e-79	1e-76	2e-79	4e-81	7e-71	5e-68	3e-78	7e-74	3e-88	7e-71	5e-80	5e-84	0	1e-108	1e-114	1e-113	2e-88	1e-110	1e-106	2e-95	4e-80	1e-92	1e-67	4e-98	1e-100	8e-79	1e-84	9e-64	4e-83	6e-78		Cas	Candida albicans
	CNAG_06552		1e-104	1e-113	1e-116	1e-116	1e-127	1e-117	1e-113	1e-114	1e-112	1e-116	1e-121	1e-124	1e-119	1e-118	1e-114	1e-117	1e-113	0	1e-138	1e-136	1e-134	1e-140	1e-100	1e-102	5e-65	1e-116	1e-109	6e-51	1e-118	1e-107	1e-109	1e-103	3e-97	1e-102	1e-100		Sc	Saccharomyces cerevisiae
	CNAG_07427		1e-138	1e-160	1e-162	1e-161	1e-80	1e-162	1e-162	1e-164	1e-162	1e-164	1e-164	1e-163	1e-163	1e-152	1e-163	1e-128	1e-153	0	1e-167	1e-166	1e-166	1e-159	1e-165	1e-164	1e-167	1e-153	1e-153	5e-78	1e-160	1e-146	1e-130	1e-141	1e-126	1e-138	1e-139		Sp	Schizosaccharomyces pombe
	CNAG_08022		1e-75	1e-105	1e-106	1e-107	1e-108	1e-107	1e-105	1e-107	1e-105	1e-109	1e-104	1e-107	1e-102	1e-104	1e-104	2e-96	1e-98	0	1e-126	1e-126	1e-127	1e-131	1e-135	1e-125	1e-60	1e-108	1e-101	7e-70	1e-102	1e-102	4e-83	3e-88	4e-80	3e-84	1e-82		Cn	Cryptococcus neoformans
	CNAG_00683		3e-59	1e-108	1e-107	2e-98	1e-93	3e-97	9e-57	1e-106	5e-99	1e-102	3e-91	1e-103	2e-73	7e-66	1e-102	6e-63	1e-100	0	1e-118	1e-107	1e-107	1e-95	1e-110	3e-93	1e-108	6e-94	3e-82	5e-26	7e-99	5e-72	3e-72	5e-72	3e-66	6e-74	6e-76		Hi	Heterobasidion irregulare
	CNAG_01523		5e-90	0	1e-167	0	0	1e-180	1e-179	1e-179	0	0	0	1e-180	0	1e-163	1e-180	1e-167	1e-179	0	0	0	0	0	0	0	0	1e-151	1e-121	9e-47	0	1e-179	1e-102	1e-103	3e-96	7e-96	9e-96		Lb	Laccaria bicolor
	CNAG_01687		4e-80	2e-91	1e-101	1e-98	1e-111	1e-103	1e-105	9e-98	1e-109	3e-97	9e-89	2e-96	2e-97	9e-93	1e-107	2e-88	1e-100	0	1e-120	1e-115	1e-114	1e-121	1e-128	1e-120	3e-90	1e-116	1e-108	3e-37	1e-122	1e-125	2e-93	1e-93	8e-90	3e-87	1e-87		Pc	Phanerochaete chrysosporium
	CNAG_01845		5e-79	0	0	0	0	0	0	0	0	0	0	0	0	0	0	1e-123	0	0	0	0	0	0	0	0	2e-77	0	0	5e-44	0	0	1e-105	1e-120	1e-99	7e-61	7e-61		Sl7	Serpula lacrymans
	CNAG_02007		3e-64	2e-92	1e-92	4e-93	3e-90	6e-88	6e-88	2e-87	1e-91	3e-91	8e-89	4e-89	4e-90	8e-90	1e-94	3e-83	7e-84	0	1e-94	1e-95	1e-95	5e-90	1e-101	5e-95	1e-105	1e-78	4e-85	-	4e-85	5e-87	1e-70	3e-71	1e-65	8e-64	8e-64		Mlp	Melampsora laricis-populina
	CNAG_02194		2e-60	1e-141	1e-136	1e-136	1e-139	1e-137	1e-137	1e-136	1e-142	1e-137	1e-136	1e-140	1e-141	1e-115	1e-135	1e-121	1e-134	0	0	0	1e-138	1e-158	1e-161	1e-120	1e-169	5e-66	1e-116	6e-50	3e-66	1e-51	7e-62	1e-62	5e-65	2e-66	1e-63		Pg	Puccinia graminis
	CNAG_02511		1e-97	1e-143	1e-141	1e-137	1e-112	1e-142	1e-142	1e-142	1e-140	1e-142	1e-142	1e-142	1e-142	1e-128	1e-141	1e-114	1e-131	0	1e-143	1e-141	1e-145	1e-136	1e-144	1e-140	1e-151	1e-137	2e-95	4e-41	1e-138	1e-141	1e-100	1e-102	2e-99	2e-97	1e-101		Um5	Ustilago maydis
	CNAG_02531		3e-93	1e-143	1e-140	1e-141	1e-114	1e-144	1e-143	1e-143	1e-142	1e-144	1e-146	1e-144	1e-143	1e-131	1e-142	1e-111	1e-124	0	1e-167	1e-165	1e-166	1e-159	1e-167	1e-163	1e-146	1e-141	1e-88	4e-39	1e-137	1e-142	1e-98	1e-100	6e-97	2e-91	1e-93		Am	Allomyces macrogynus
	CNAG_02686		2e-89	1e-127	1e-127	1e-128	1e-129	1e-125	1e-130	1e-130	1e-128	1e-126	1e-129	1e-130	1e-128	1e-116	1e-132	4e-85	1e-98	0	0	0	0	0	0	0	0	8e-78	1e-124	1e-09	1e-130	1e-131	4e-69	2e-66	4e-70	1e-101	1e-102		BdJ	Batrachochytrium dendrobatidis
	CNAG_03290		2e-97	1e-126	1e-122	1e-125	9e-94	1e-123	1e-123	1e-126	1e-98	1e-125	1e-130	1e-127	1e-116	1e-70	1e-128	3e-73	3e-86	0	1e-139	1e-140	8e-99	1e-140	1e-137	1e-141	1e-139	1e-121	1e-110	4e-31	1e-124	8e-75	1e-113	1e-112	1e-112	5e-93	6e-94		Ecu	Encephalitozoon cuniculi
	CNAG_03567		1e-85	1e-124	1e-124	1e-134	1e-133	1e-129	1e-128	1e-58	1e-126	1e-132	1e-129	1e-132	1e-132	1e-160	1e-131	1e-160	1e-152	0	0	1e-179	0	0	0	0	0	1e-149	1e-152	9e-45	1e-158	1e-121	1e-117	1e-113	1e-105	1e-102	6e-99		Pbl	Phycomyces blakesleeanus
	CNAG_04040		4e-65	1e-147	1e-148	1e-133	1e-148	1e-146	1e-147	1e-147	1e-134	1e-132	1e-146	1e-146	9e-69	1e-126	1e-141	1e-123	1e-134	0	1e-145	1e-146	1e-148	1e-85	1e-150	1e-142	1e-166	1e-102	1e-131	1e-42	1e-141	1e-135	1e-59	3e-59	3e-59	5e-80	3e-78		Ro	Rhizopus oryzae
	CNAG_04221		4e-89	1e-122	1e-119	1e-126	1e-123	1e-129	1e-128	1e-128	1e-121	1e-130	1e-131	1e-129	1e-131	2e-82	1e-119	1e-122	6e-92	0	0	0	0	1e-174	0	1e-162	1e-119	1e-125	1e-123	-	1e-127	1e-123	1e-113	1e-111	1e-106	4e-99	2e-96		Dm	Dorosophila melanogaster
	CNAG_04272		4e-62	1e-122	1e-119	1e-112	1e-122	1e-120	1e-119	1e-118	1e-121	1e-119	1e-122	1e-114	1e-110	5e-65	1e-120	2e-63	3e-97	0	1e-130	1e-126	1e-128	1e-123	1e-139	1e-131	1e-128	1e-101	1e-104	2e-30	1e-114	1e-112	8e-65	5e-64	2e-67	8e-53	2e-54		Hs	Homo sapiens
	CNAG_04282		3e-71	1e-87	1e-83	3e-66	3e-90	2e-89	6e-90	6e-89	3e-86	4e-89	6e-89	4e-89	3e-90	1e-85	7e-88	2e-85	5e-88	0	1e-103	1e-105	2e-86	2e-85	6e-94	6e-86	7e-75	2e-90	3e-86	7e-31	7e-96	9e-88	5e-67	5e-70	2e-67	4e-72	5e-69		Ce	Caenorhabditis elegans
	CNAG_04335		8e-54	0	0	6e-38	0	0	0	0	0	0	0	0	0	0	0	0	0	0	0	0	0	0	0	0	0	1e-177	1e-155	4e-86	0	0	1e-144	0	1e-134	1e-139	1e-118		Ath	Arabidopsis thaliana
	CNAG_04514		2e-97	1e-143	1e-129	9e-91	1e-139	1e-140	1e-139	1e-139	1e-138	1e-143	1e-139	1e-142	1e-142	1e-132	1e-143	1e-137	1e-133	0	1e-165	1e-169	1e-169	1e-154	1e-172	1e-159	1e-145	1e-125	1e-120	9e-38	1e-132	1e-125	5e-90	1e-88	3e-85	1e-94	3e-95		Osj	Oryza sativa
	CNAG_05125		1e-91	1e-112	1e-115	1e-103	1e-106	1e-111	1e-108	1e-110	1e-113	1e-109	1e-103	1e-114	1e-108	1e-100	1e-108	1e-103	1e-110	0	1e-147	1e-138	1e-150	1e-114	1e-153	1e-119	1e-136	1e-109	7e-99	5e-45	1e-118	1e-120	3e-95	3e-92	3e-61	2e-92	2e-72
	CNAG_05220		5e-90	1e-113	1e-115	1e-112	1e-106	1e-113	1e-112	1e-102	1e-112	1e-110	1e-115	1e-108	1e-112	1e-108	1e-110	1e-107	1e-117	0	1e-121	1e-118	1e-120	1e-112	1e-117	1e-115	1e-123	1e-108	1e-113	4e-20	1e-122	1e-125	1e-110	3e-85	1e-74	1e-99	1e-107
	CNAG_05274		7e-84	1e-100	1e-100	7e-87	3e-97	3e-97	8e-93	2e-91	1e-101	2e-96	7e-89	4e-95	2e-95	1e-62	3e-99	3e-63	3e-82	0	1e-142	1e-113	1e-139	1e-100	1e-112	2e-96	1e-117	8e-87	4e-86	1e-27	5e-83	1e-59	4e-92	2e-91	5e-88	1e-84	1e-79		Color code
	CNAG_05558		4e-62	2e-95	6e-93	2e-74	2e-86	4e-93	9e-91	4e-92	8e-72	7e-95	1e-89	3e-90	2e-92	7e-92	3e-87	4e-89	5e-72	0	1e-104	2e-96	1e-102	1e-127	4e-97	9e-90	1e-163	1e-85	1e-90	6e-45	5e-98	1e-100	5e-58	6e-59	6e-66	7e-59	5e-61
	CNAG_05970		9e-52	1e-140	1e-143	3e-94	1e-139	1e-143	1e-102	1e-128	1e-119	1e-150	1e-136	1e-141	1e-140	1e-109	5e-61	1e-120	1e-105	0	1e-127	1e-121	1e-121	1e-131	1e-138	1e-112	1e-117	1e-131	1e-107	2e-25	1e-118	1e-115	1e-122	1e-104	2e-95	3e-56	1e-56			0 ~ 1e-100
	CNAG_06489		2e-57	1e-74	9e-77	4e-66	2e-68	3e-80	3e-76	9e-77	2e-73	6e-70	6e-74	3e-75	8e-75	2e-78	2e-78	3e-62	3e-71	0	1e-115	1e-105	1e-110	4e-97	1e-111	1e-106	3e-93	1e-77	1e-76	-	2e-77	4e-77	3e-66	1e-60	8e-63	5e-62	9e-64
	CNAG_06642		0	0	0	0	0	0	0	0	0	0	0	0	0	0	0	0	0	0	0	0	0	0	0	0	0	0	0	1e-33	0	0	0	0	1e-167	0	0			1e-100 ~ 1e-50
	CNAG_06730		1e-122	1e-156	1e-155	1e-152	1e-116	1e-152	1e-150	1e-150	1e-152	1e-148	1e-155	1e-152	1e-144	1e-127	1e-158	1e-103	1e-143	0	0	0	0	1e-161	1e-177	1e-166	0	1e-147	1e-156	1e-42	1e-156	1e-147	1e-140	1e-141	1e-130	1e-128	1e-129
	CNAG_07408		1e-53	1e-118	1e-108	1e-115	1e-119	1e-118	1e-118	1e-119	1e-121	1e-117	1e-118	1e-120	1e-119	1e-117	4e-84	1e-123	1e-136	0	0	0	0	1e-138	0	0	1e-140	1e-155	1e-168	3e-27	0	1e-167	1e-100	1e-120	1e-108	5e-56	3e-55			1e-50 ~ 1e-30
	CNAG_00405		6e-54	1e-65	3e-64	2e-59	2e-64	2e-61	4e-61	3e-61	5e-64	3e-63	2e-70	2e-63	9e-58	5e-78	2e-64	3e-73	2e-79	0	1e-77	1e-71	3e-71	2e-93	1e-87	2e-85	8e-97	5e-70	2e-66	2e-24	2e-72	3e-42	9e-69	4e-69	3e-63	1e-59	5e-60
	CNAG_01155		3e-89	1e-101	3e-98	2e-97	1e-104	9e-99	2e-97	6e-69	2e-93	1e-95	1e-100	1e-106	1e-103	5e-86	7e-97	7e-80	-	0	0	1e-146	0	1e-90	1e-137	1e-115	1e-134	1e-116	8e-92	-	1e-113	1e-113	1e-100	1e-100	3e-84	1e-100	2e-94			1e-30 ~ 1e-10
	CNAG_01209		1e-49	0	0	1e-129	1e-129	0	0	0	0	0	0	1e-116	0	1e-85	0	1e-109	1e-113	0	0	0	0	1e-117	0	1e-141	0	6e-96	1e-125	2e-19	0	1e-131	6e-75	4e-77	4e-67	5e-71	1e-73
	CNAG_02028		6e-55	5e-81	6e-80	1e-21	2e-80	5e-82	8e-80	2e-80	2e-80	1e-80	3e-79	1e-82	2e-79	3e-89	2e-80	1e-123	3e-65	0	0	1e-177	0	0	1e-105	0	0	3e-72	6e-59	6e-12	9e-68	4e-68	1e-108	1e-113	1e-103	4e-57	1e-54			1e-10 ~
	CNAG_02680		2e-49	0	0	0	3e-96	0	0	0	0	0	0	0	2e-84	1e-125	0	1e-120	4e-80	0	0	0	0	3e-74	0	0	1e-142	1e-140	0	-	1e-130	1e-133	1e-115	1e-152	1e-68	8e-69	2e-59
	CNAG_02866		2e-54	1e-81	4e-81	2e-83	1e-86	1e-83	1e-82	8e-83	2e-84	1e-83	4e-80	5e-82	1e-81	4e-75	4e-87	3e-70	6e-78	0	1e-158	1e-156	1e-159	1e-133	1e-106	1e-129	1e-149	1e-87	6e-88	-	1e-82	5e-84	4e-48	5e-62	2e-58	2e-73	2e-72
	CNAG_03024		1e-51	1e-159	1e-155	1e-53	0	1e-180	1e-167	1e-166	1e-167	0	1e-179	1e-178	1e-180	8e-69	1e-166	3e-64	1e-147	0	0	0	0	0	0	5e-63	0	1e-150	6e-63	6e-25	1e-113	0	1e-53	2e-59	1e-50	5e-93	5e-90
	CNAG_03670		5e-17	1e-118	7e-97	1e-117	1e-109	1e-100	1e-105	1e-104	1e-101	1e-101	1e-112	1e-119	1e-110	1e-109	1e-114	1e-103	1e-101	0	1e-167	1e-158	1e-135	1e-119	1e-140	1e-108	1e-128	1e-113	7e-65	2e-11	4e-74	8e-67	7e-78	1e-78	2e-80	9e-75	7e-74
	CNAG_03821		1e-132	0	0	0	0	0	0	0	0	0	1e-175	0	0	1e-130	0	1e-142	1e-169	0	0	0	0	0	0	0	0	3e-39	0	3e-33	0	0	3e-97	0	1e-109	1e-169	1e-170
	CNAG_02962		9e-91	1e-129	1e-130	1e-126	1e-135	1e-122	1e-116	1e-125	1e-125	1e-125	2e-69	1e-124	1e-111	2e-45	1e-135	1e-46	1e-104	0	1e-139	1e-139	1e-161	1e-150	1e-141	1e-132	1e-120	1e-122	1e-119	9e-35	1e-111	1e-125	1e-103	1e-111	1e-100	1e-97	1e-97
	CNAG_05439		2e-65	2e-93	4e-91	2e-81	2e-76	1e-89	1e-83	4e-83	5e-91	7e-91	3e-86	9e-91	4e-88	5e-83	6e-90	2e-76	2e-61	0	2e-89	1e-99	5e-83	3e-81	1e-101	4e-98	2e-95	3e-64	3e-66	2e-37	3e-85	6e-80	6e-66	4e-70	4e-68	2e-50	5e-50
	CNAG_06980		2e-61	3e-99	2e-96	1e-106	9e-61	6e-98	8e-98	1e-98	1e-93	1e-103	3e-94	1e-99	2e-98	9e-93	9e-99	1e-83	4e-93	0	1e-178	1e-112	1e-114	5e-73	1e-110	7e-95	1e-110	8e-82	1e-74	6e-27	2e-88	1e-95	1e-43	1e-59	1e-41	8e-70	3e-65
	CNAG_00130		1e-54	1e-161	1e-157	1e-153	1e-151	1e-158	1e-160	1e-157	1e-154	1e-163	1e-157	1e-155	1e-165	1e-121	1e-147	8e-96	1e-141	0	0	0	0	1e-180	0	0	0	1e-108	1e-55	1e-33	1e-152	1e-138	4e-50	3e-57	8e-53	1e-41	4e-43
	CNAG_00769		2e-42	1e-104	1e-103	1e-101	4e-99	2e-91	1e-103	1e-102	1e-100	2e-95	9e-98	8e-94	3e-96	1e-102	1e-106	9e-99	1e-113	0	1e-130	1e-109	1e-101	6e-69	1e-118	1e-110	1e-117	1e-113	9e-88	2e-21	1e-102	1e-116	4e-59	2e-59	3e-57	3e-47	2e-42
	CNAG_01730		8e-40	8e-85	1e-83	1e-79	5e-83	7e-80	2e-76	2e-80	1e-83	1e-81	8e-83	7e-77	4e-82	4e-62	5e-83	5e-56	1e-74	0	1e-108	1e-110	1e-100	7e-96	1e-108	7e-96	1e-100	3e-72	4e-78	6e-21	9e-85	1e-74	9e-82	3e-80	1e-67	3e-48	8e-47
	CNAG_03701		0	0	0	0	6e-71	0	0	0	0	0	0	0	0	0	0	0	0	0	0	0	0	0	0	0	0	0	0	-	0	0	-	-	-	3e-70	5e-66
	CNAG_04108		4e-58	1e-138	1e-131	1e-132	7e-49	1e-135	1e-138	1e-137	1e-125	1e-137	1e-134	1e-141	1e-125	1e-117	1e-133	6e-17	4e-97	0	1e-168	1e-163	1e-164	1e-142	1e-160	1e-151	1e-148	1e-130	1e-114	-	1e-138	1e-113	4e-54	2e-52	2e-48	5e-62	2e-74
	CNAG_04191		2e-71	1e-105	1e-104	-	3e-68	1e-115	1e-106	4e-89	1e-114	1e-118	1e-111	1e-117	1e-109	8e-57	1e-104	5e-37	8e-47	0	1e-154	1e-154	1e-160	1e-141	1e-117	1e-159	1e-147	3e-78	4e-91	-	1e-99	1e-103	2e-75	1e-75	2e-68	2e-78	8e-79
	CNAG_04314		2e-51	4e-91	2e-94	1e-92	2e-91	5e-98	2e-95	2e-94	2e-92	7e-96	1e-94	6e-93	2e-93	2e-46	5e-89	6e-75	5e-69	0	1e-150	1e-133	1e-150	1e-138	1e-62	1e-119	1e-139	7e-90	4e-75	-	9e-98	2e-98	3e-57	9e-60	-	1e-51	1e-49
	CNAG_04755		8e-53	2e-79	9e-81	5e-75	5e-78	4e-83	9e-74	1e-77	3e-77	2e-77	1e-59	5e-77	2e-78	1e-82	2e-80	1e-88	5e-80	0	8e-71	2e-72	1e-105	1e-95	1e-74	7e-77	1e-109	2e-71	2e-63	8e-25	2e-69	2e-78	5e-40	1e-49	7e-41	5e-60	9e-58
	CNAG_05600		2e-78	2e-80	7e-82	3e-72	6e-69	4e-73	7e-75	5e-72	4e-74	3e-67	1e-81	2e-75	3e-79	1e-69	2e-59	-	2e-80	0	1e-122	1e-111	1e-112	2e-85	1e-115	9e-65	2e-97	1e-102	2e-67	-	2e-76	3e-25	3e-80	-	3e-67	3e-69	1e-68
	CNAG_06051		2e-31	5e-73	6e-70	7e-59	3e-70	1e-74	3e-68	2e-67	1e-71	5e-71	3e-69	1e-70	8e-69	8e-59	3e-69	2e-58	8e-56	0	2e-88	9e-74	9e-74	1e-60	4e-81	2e-51	4e-69	-	4e-61	-	5e-59	4e-65	4e-52	2e-52	3e-35	4e-52	2e-53
	CNAG_02285		2e-55	2e-57	4e-60	5e-58	-	4e-60	2e-61	4e-62	7e-63	2e-61	3e-60	2e-60	6e-33	9e-53	2e-62	3e-48	3e-49	0	2e-63	1e-61	1e-62	6e-56	1e-64	2e-57	6e-57	8e-58	2e-55	5e-41	2e-52	7e-55	2e-52	3e-53	5e-55	8e-52	3e-56
	CNAG_02357		8e-41	2e-69	7e-70	1e-72	1e-69	2e-70	2e-66	4e-67	1e-60	1e-68	3e-73	7e-70	3e-73	5e-55	3e-70	7e-67	3e-72	0	2e-69	4e-69	8e-69	1e-73	3e-52	4e-76	2e-89	2e-53	3e-60	2e-25	2e-67	7e-57	2e-52	1e-52	4e-45	4e-39	1e-37
	CNAG_02799		7e-82	1e-108	1e-109	-	1e-120	1e-110	1e-121	1e-105	1e-108	1e-115	1e-119	1e-112	1e-115	1e-106	1e-110	1e-112	1e-115	0	1e-141	1e-149	1e-172	1e-55	1e-175	1e-158	1e-117	-	1e-37	-	1e-109	4e-70	-	1e-91	2e-80	1e-81	5e-82
	CNAG_02947		4e-47	2e-96	9e-96	1e-96	1e-102	1e-103	4e-97	8e-66	4e-94	1e-104	1e-103	1e-103	8e-63	4e-49	9e-96	1e-59	6e-82	0	0	1e-129	0	1e-148	1e-176	1e-168	1e-166	1e-52	6e-76	3e-07	1e-122	4e-96	5e-67	6e-74	4e-32	2e-51	4e-40
	CNAG_03811		9e-52	1e-74	2e-71	1e-74	3e-85	6e-77	3e-53	3e-52	3e-78	6e-77	2e-76	1e-77	2e-45	2e-49	7e-70	3e-49	1e-46	0	1e-145	1e-139	1e-140	1e-135	1e-146	1e-130	1e-137	1e-121	2e-85	1e-32	1e-111	5e-94	4e-58	9e-69	5e-57	2e-53	2e-54
	CNAG_04197		1e-30	4e-98	3e-93	1e-87	9e-92	4e-95	7e-91	4e-92	9e-85	4e-93	2e-90	3e-93	3e-92	5e-70	2e-90	4e-79	2e-78	0	2e-97	7e-95	1e-101	3e-82	4e-94	1e-92	9e-91	3e-76	5e-76	2e-28	2e-80	9e-79	2e-34	5e-38	8e-34	1e-59	8e-79
	CNAG_04316		3e-43	2e-97	5e-99	5e-87	2e-96	1e-101	1e-100	1e-101	1e-100	4e-98	5e-92	1e-101	7e-98	9e-74	1e-91	3e-75	3e-65	0	0	1e-155	0	1e-157	1e-126	1e-130	1e-165	3e-84	5e-71	-	1e-103	1e-106	1e-56	3e-57	3e-07	5e-41	6e-45
	CNAG_04631		-	1e-131	1e-142	1e-142	4e-87	1e-142	1e-141	1e-141	1e-138	1e-138	1e-140	1e-144	1e-140	1e-127	1e-142	1e-123	-	0	1e-179	0	0	1e-179	0	0	0	3e-98	3e-06	-	1e-139	1e-138	9e-99	1e-111	-	1e-108	1e-106
	CNAG_04821		-	5e-86	1e-116	-	4e-90	1e-103	2e-93	7e-52	1e-118	1e-106	3e-93	3e-91	1e-88	1e-64	4e-76	2e-64	5e-55	0	1e-104	1e-104	1e-117	1e-105	1e-118	1e-107	1e-135	3e-97	1e-123	-	1e-132	7e-97	3e-99	1e-101	3e-72	3e-08	1e-06
	CNAG_06845		2e-77	1e-112	1e-111	1e-110	2e-84	1e-110	1e-107	5e-94	4e-49	1e-103	1e-114	1e-103	1e-118	2e-63	8e-51	5e-54	4e-90	0	0	1e-176	0	0	1e-166	0	0	2e-59	5e-76	1e-31	3e-65	5e-67	6e-46	2e-49	1e-46	6e-84	2e-84
	CNAG_00047		4e-58	1e-138	1e-133	1e-133	9e-44	1e-131	1e-136	1e-136	1e-128	1e-133	1e-138	1e-135	1e-122	1e-115	1e-134	4e-16	2e-89	0	1e-169	1e-164	1e-163	1e-130	1e-149	1e-136	1e-147	1e-117	1e-104	-	1e-126	1e-106	2e-50	8e-46	2e-42	2e-58	6e-58
	CNAG_04347		6e-39	1e-113	1e-113	1e-106	1e-108	1e-109	2e-99	1e-107	1e-107	1e-105	1e-99	1e-102	1e-104	1e-114	1e-114	1e-110	1e-123	0	1e-175	1e-174	1e-179	1e-165	1e-174	1e-170	1e-170	1e-120	1e-110	-	1e-136	1e-142	-	-	-	3e-48	2e-48
	CNAG_05386		4e-32	1e-96	1e-77	2e-90	4e-98	6e-99	6e-97	7e-99	1e-94	1e-96	2e-91	4e-96	2e-97	8e-88	3e-94	4e-94	8e-96	0	1e-120	1e-112	1e-130	1e-106	7e-95	1e-100	1e-107	5e-89	3e-95	-	6e-98	1e-103	8e-23	1e-25	6e-26	4e-26	4e-27
	CNAG_05753		7e-57	0	0	0	0	0	1e-119	1e-118	0	0	0	0	0	0	0	0	0	0	0	0	0	0	0	0	0	0	-	-	0	0	-	3e-32	-	2e-34	6e-28
	CNAG_07372		4e-50	3e-84	1e-75	3e-66	7e-73	2e-78	8e-63	9e-74	7e-72	2e-76	2e-88	2e-80	3e-71	7e-63	2e-54	5e-61	4e-42	0	1e-148	1e-151	1e-146	1e-130	1e-135	1e-126	1e-118	4e-73	5e-56	-	1e-100	3e-86	3e-48	7e-53	2e-48	2e-48	7e-48
	CNAG_07667		3e-26	1e-81	9e-83	2e-78	2e-78	9e-81	1e-82	7e-80	2e-59	2e-78	1e-72	2e-79	2e-79	9e-70	6e-72	2e-72	2e-78	0	1e-118	1e-113	1e-117	1e-121	1e-121	1e-121	1e-157	2e-97	1e-82	5e-23	4e-79	3e-84	1e-29	1e-33	2e-30	9e-31	5e-29
	CNAG_01850		2e-41	0	0	0	0	0	0	0	0	0	0	0	0	0	0	8e-19	6e-64	0	0	0	0	0	0	0	0	7e-41	7e-12	-	0	0	-	-	-	3e-59	4e-59
	CNAG_04156		6e-26	1e-68	1e-106	1e-107	1e-112	1e-101	1e-106	1e-104	1e-104	1e-106	1e-113	1e-103	1e-106	6e-97	1e-107	1e-105	2e-89	0	1e-138	1e-132	1e-133	1e-100	1e-136	1e-127	1e-124	4e-44	1e-55	-	1e-110	1e-107	-	-	-	1e-20	3e-20
	CNAG_05063		5e-39	1e-178	1e-171	0	0	0	0	0	1e-178	1e-179	0	0	0	1e-161	0	1e-145	0	0	0	0	0	0	0	0	0	5e-51	2e-39	1e-22	0	0	9e-41	3e-44	9e-35	2e-47	7e-45
	CNAG_05097		5e-44	1e-60	1e-62	1e-61	7e-60	2e-63	1e-64	9e-66	4e-60	3e-61	4e-66	5e-60	2e-53	1e-47	1e-59	4e-57	2e-65	0	2e-76	1e-73	9e-79	2e-60	1e-82	3e-67	3e-73	8e-51	1e-50	5e-19	7e-77	8e-46	3e-49	1e-55	3e-42	6e-53	9e-50
	CNAG_05935		6e-47	2e-62	6e-61	8e-65	2e-66	6e-70	4e-71	3e-68	4e-60	4e-68	2e-17	2e-70	9e-65	1e-63	3e-64	4e-61	1e-52	0	7e-70	3e-71	2e-70	3e-73	4e-73	1e-77	9e-82	2e-59	9e-52	3e-10	2e-61	5e-63	3e-45	6e-50	5e-45	2e-44	3e-45
	CNAG_07359		1e-48	1e-134	1e-129	1e-122	2e-95	1e-127	1e-128	1e-120	1e-133	1e-129	1e-132	1e-128	1e-128	1e-109	2e-87	3e-97	2e-91	0	1e-157	1e-155	1e-160	1e-122	1e-151	1e-147	1e-149	2e-10	1e-72	-	1e-110	1e-07	7e-07	5e-38	2e-26	1e-55	3e-50
	CNAG_04230		-	6e-90	5e-93	-	1e-95	1e-92	2e-90	1e-89	3e-82	3e-93	4e-95	1e-97	5e-99	1e-77	4e-82	4e-79	1e-91	0	1e-150	1e-151	1e-156	1e-83	1e-149	2e-95	1e-101	3e-92	3e-39	-	1e-106	1e-111	-	-	-	2e-34	1e-29
	CNAG_03184		6e-22	2e-57	1e-101	4e-61	1e-108	2e-68	3e-68	2e-67	6e-55	7e-65	1e-102	1e-104	5e-57	1e-73	8e-56	2e-64	6e-63	0	1e-114	1e-108	1e-147	1e-121	1e-104	1e-121	1e-120	6e-07	5e-52	-	1e-26	8e-23	1e-31	9e-32	2e-21	1e-45	2e-40
	CNAG_03592		-	4e-89	7e-92	-	9e-15	1e-89	3e-97	4e-98	6e-91	1e-88	3e-80	2e-95	1e-88	6e-62	5e-82	1e-61	4e-74	0	1e-128	1e-105	1e-129	6e-89	1e-111	1e-91	1e-95	8e-85	-	-	3e-87	6e-88	-	-	-	7e-35	3e-36
	CNAG_03796		1e-39	6e-72	6e-72	1e-71	3e-71	3e-64	5e-70	2e-70	8e-59	5e-70	1e-68	1e-68	4e-72	1e-61	2e-68	3e-55	7e-56	0	1e-114	1e-104	1e-103	1e-89	3e-97	1e-104	6e-89	2e-34	4e-40	7e-14	1e-85	9e-42	1e-47	7e-46	1e-22	1e-36	4e-39
	CNAG_06568		2e-26	8e-77	7e-78	2e-67	7e-52	3e-74	1e-70	4e-70	5e-74	1e-72	2e-68	9e-73	1e-71	3e-28	2e-72	4e-38	3e-67	0	2e-70	9e-58	5e-72	2e-88	7e-74	3e-90	3e-73	1e-24	5e-32	8e-20	4e-66	4e-66	2e-25	8e-29	8e-26	4e-28	7e-26
	CNAG_03167		5e-37	2e-52	9e-51	3e-54	4e-52	1e-50	1e-54	9e-54	9e-57	7e-54	6e-49	5e-51	2e-54	3e-34	4e-55	9e-51	7e-57	0	2e-91	3e-88	6e-93	1e-69	2e-89	2e-69	1e-84	3e-50	4e-54	4e-34	7e-36	1e-36	2e-56	6e-50	2e-44	9e-39	8e-40
	CNAG_03843		1e-14	4e-66	2e-64	1e-58	3e-59	2e-64	2e-66	3e-41	7e-64	4e-65	4e-58	2e-58	2e-65	5e-53	1e-66	1e-50	3e-50	0	8e-98	9e-90	7e-82	5e-70	7e-75	8e-63	3e-82	7e-48	2e-52	3e-06	6e-60	4e-43	6e-35	2e-36	2e-29	2e-24	3e-26
	CNAG_07377		1e-135	0	0	0	0	0	0	1e-68	0	0	0	0	0	0	0	0	0	0	0	0	0	0	0	0	8e-11	0	0	4e-46	0	0	1e-134	0	1e-68	0	1e-130
	CNAG_00388		2e-56	1e-139	1e-145	1e-147	1e-102	1e-150	1e-144	1e-143	1e-152	1e-144	1e-142	1e-146	1e-144	1e-120	1e-146	1e-107	1e-150	0	0	0	0	-	9e-99	1e-179	0	1e-101	1e-146	4e-23	1e-133	1e-143	1e-52	3e-50	4e-52	1e-59	2e-63
	CNAG_02459		2e-80	1e-124	1e-125	1e-125	5e-52	1e-126	1e-126	1e-128	1e-127	1e-122	1e-121	1e-132	1e-127	1e-111	1e-128	1e-109	1e-108	0	1e-118	2e-14	1e-111	1e-117	1e-127	1e-128	1e-140	1e-104	1e-106	-	1e-119	1e-118	1e-105	1e-113	1e-106	1e-104	3e-41
	CNAG_06086		1e-62	2e-95	1e-100	1e-101	1e-101	2e-97	4e-97	2e-96	1e-101	6e-86	9e-99	1e-97	5e-94	4e-90	1e-81	4e-95	4e-87	0	1e-113	1e-112	1e-118	1e-46	1e-109	1e-106	1e-109	1e-45	6e-97	1e-43	1e-96	1e-99	4e-57	3e-59	8e-53	1e-66	1e-69
	CNAG_01907		7e-85	4e-67	6e-69	1e-69	2e-64	7e-74	2e-72	5e-74	2e-72	3e-73	1e-72	2e-74	9e-73	3e-92	2e-67	4e-92	3e-95	0	0	0	0	3e-41	1e-124	1e-101	1e-142	3e-77	1e-127	5e-69	2e-76	3e-41	3e-72	4e-78	8e-71	8e-44	2e-43
	CNAG_04843		1e-48	2e-94	2e-95	5e-87	5e-76	1e-95	6e-89	3e-89	3e-87	9e-88	1e-93	3e-90	2e-76	2e-90	4e-92	3e-81	2e-95	0	1e-153	1e-149	1e-139	1e-131	1e-155	1e-32	1e-148	7e-77	8e-70	-	1e-93	2e-93	2e-66	6e-67	3e-63	7e-60	2e-44
	CNAG_05243		2e-62	6e-99	3e-96	3e-97	4e-99	3e-94	5e-82	4e-76	1e-71	9e-97	1e-95	3e-95	3e-89	2e-79	4e-91	8e-84	2e-89	0	3e-89	3e-93	4e-91	6e-37	4e-85	3e-61	1e-142	-	-	-	1e-85	4e-83	7e-64	4e-76	5e-64	2e-82	2e-80
	CNAG_05549		6e-60	2e-56	1e-59	8e-59	1e-68	3e-56	3e-54	2e-50	1e-58	5e-60	3e-60	3e-59	2e-57	2e-49	1e-59	7e-54	2e-61	0	9e-66	7e-64	6e-61	9e-59	2e-66	9e-47	4e-78	4e-56	3e-66	2e-43	8e-66	5e-60	2e-57	4e-53	4e-63	1e-64	5e-66
	CNAG_05005		1e-69	1e-112	1e-101	1e-100	1e-97	1e-102	1e-103	2e-71	1e-106	1e-106	1e-100	1e-104	1e-101	1e-80	1e-109	6e-73	3e-89	0	1e-101	1e-71	1e-102	1e-118	7e-28	1e-84	1e-142	2e-62	7e-80	1e-23	1e-60	3e-57	2e-49	2e-50	1e-49	3e-57	2e-51
	CNAG_06174		5e-56	1e-131	1e-142	3e-17	1e-110	1e-139	1e-133	1e-135	1e-125	1e-132	1e-111	1e-141	1e-140	1e-106	1e-138	1e-123	1e-152	0	1e-163	1e-165	1e-176	1e-112	1e-165	3e-16	0	1e-119	3e-49	6e-14	1e-178	1e-150	5e-78	1e-108	1e-59	2e-42	9e-33
	CNAG_00826		1e-75	3e-98	1e-100	-	1e-107	1e-127	1e-118	1e-117	1e-103	1e-118	1e-122	1e-125	1e-119	1e-108	1e-103	4e-99	1e-106	0	1e-101	5e-94	1e-107	6e-26	1e-111	3e-97	1e-116	-	5e-38	-	8e-95	1e-48	-	2e-75	4e-65	1e-78	8e-74
	CNAG_07744		4e-69	8e-41	3e-42	3e-85	3e-93	4e-92	1e-45	3e-45	2e-35	3e-97	8e-91	3e-92	1e-90	5e-80	8e-42	6e-84	2e-88	0	0	0	6e-39	1e-114	0	0	0	1e-84	5e-72	8e-61	1e-106	2e-86	1e-78	1e-77	2e-74	1e-62	4e-62
	CNAG_00636		2e-20	4e-62	1e-73	1e-76	3e-79	5e-75	2e-71	9e-74	2e-75	1e-74	8e-76	9e-76	9e-74	2e-58	2e-36	5e-54	7e-76	0	5e-82	7e-84	2e-83	8e-33	7e-80	4e-73	4e-91	1e-62	1e-63	1e-55	1e-67	1e-64	1e-21	3e-25	4e-22	9e-22	1e-21
	CNAG_04148		8e-67	2e-71	4e-74	3e-73	3e-74	4e-73	2e-73	8e-73	6e-74	3e-75	1e-57	1e-75	4e-73	1e-61	2e-72	1e-62	6e-57	0	3e-83	3e-82	3e-91	6e-54	2e-80	3e-66	3e-27	7e-75	6e-67	8e-27	3e-27	1e-30	1e-47	7e-63	2e-38	9e-47	4e-44
	CNAG_06001		4e-39	5e-61	1e-60	1e-51	1e-58	1e-57	2e-53	7e-55	3e-57	2e-56	8e-64	1e-57	3e-49	3e-52	4e-58	1e-43	8e-52	0	3e-86	1e-96	1e-93	4e-65	-	4e-62	2e-76	4e-73	2e-75	-	9e-82	7e-63	-	-	-	2e-62	3e-63
	CNAG_02202		2e-54	6e-66	1e-67	-	1e-71	2e-72	5e-70	2e-70	1e-68	1e-71	4e-70	1e-72	6e-75	5e-66	1e-69	4e-69	3e-67	0	9e-76	8e-78	3e-80	-	1e-79	2e-61	3e-77	-	-	-	9e-74	1e-72	1e-49	8e-55	2e-46	5e-49	1e-48
	CNAG_00745		6e-19	2e-85	2e-85	1e-44	2e-82	8e-82	1e-82	2e-59	3e-80	6e-79	1e-85	2e-81	2e-76	3e-77	2e-83	8e-79	5e-84	0	1e-154	1e-106	1e-112	6e-50	1e-164	1e-91	1e-137	4e-49	2e-46	3e-19	2e-70	5e-75	8e-22	8e-22	8e-24	2e-23	1e-24
	CNAG_01250		-	2e-64	7e-65	5e-54	1e-65	8e-66	1e-63	6e-68	9e-68	9e-60	9e-64	1e-64	3e-72	6e-52	2e-65	3e-52	2e-61	0	1e-113	1e-128	1e-124	2e-87	1e-66	2e-75	3e-45	5e-41	2e-64	-	1e-36	7e-22	-	-	-	-	-
	CNAG_04215		2e-27	0	0	-	0	0	0	0	0	0	0	0	0	1e-141	0	1e-142	1e-150	0	0	0	0	-	0	1e-152	0	-	-	-	0	0	3e-31	3e-30	8e-30	9e-33	3e-32
	CNAG_06193		3e-49	7e-58	1e-62	5e-61	8e-60	4e-62	9e-65	4e-62	1e-45	4e-64	9e-69	8e-62	7e-65	1e-41	7e-64	2e-43	8e-50	0	1e-129	7e-69	1e-143	6e-29	2e-58	1e-112	1e-141	8e-45	2e-53	3e-30	2e-54	4e-54	6e-49	4e-54	3e-46	3e-52	8e-48
	CNAG_06632		6e-57	8e-99	1e-102	6e-96	1e-104	4e-99	1e-100	6e-97	1e-41	1e-94	5e-91	4e-98	9e-91	5e-78	1e-101	4e-36	1e-91	0	1e-104	1e-112	1e-122	6e-34	1e-117	1e-113	1e-109	4e-46	7e-37	-	1e-117	1e-102	1e-50	1e-49	1e-43	4e-50	3e-34
	CNAG_03946		2e-25	5e-54	2e-51	3e-52	1e-50	8e-56	2e-54	1e-52	8e-50	3e-51	4e-57	1e-49	8e-53	1e-44	9e-52	2e-45	8e-42	0	4e-86	2e-70	5e-64	8e-58	5e-72	3e-46	5e-60	-	4e-51	-	1e-55	2e-51	2e-39	1e-41	2e-27	4e-42	4e-44
	CNAG_01988		5e-28	0	0	0	1e-145	0	1e-170	0	4e-28	0	0	0	0	1e-38	3e-30	7e-20	2e-25	0	0	9e-37	0	8e-94	0	0	0	1e-21	2e-06	-	2e-38	1e-40	5e-16	3e-12	6e-08	1e-38	8e-34
	CNAG_02897		3e-13	4e-60	3e-57	2e-39	2e-60	4e-57	2e-61	4e-62	3e-34	9e-62	2e-57	1e-63	9e-59	5e-27	1e-33	6e-33	1e-65	0	1e-129	1e-125	1e-128	4e-70	1e-136	4e-36	4e-66	4e-43	9e-10	-	2e-38	5e-35	8e-33	5e-29	9e-20	-	-
	CNAG_06809		5e-15	2e-46	2e-42	4e-12	2e-49	9e-53	9e-48	3e-47	9e-52	9e-53	7e-50	3e-53	5e-50	9e-28	1e-46	7e-38	4e-19	0	3e-90	7e-86	2e-96	2e-56	3e-14	5e-58	4e-67	9e-55	7e-49	2e-10	7e-60	7e-58	1e-13	5e-14	8e-12	7e-18	4e-17
	CNAG_06454		1e-78	3e-90	2e-92	4e-90	4e-97	1e-91	6e-88	4e-89	1e-91	2e-88	2e-82	2e-93	1e-78	2e-80	3e-90	9e-73	2e-80	0	6e-78	4e-18	5e-07	1e-107	8e-80	1e-108	2e-79	7e-86	1e-62	4e-47	1e-83	4e-92	8e-84	2e-88	2e-81	4e-88	6e-75
	CNAG_02915		4e-45	1e-61	2e-59	7e-65	2e-62	3e-61	1e-63	2e-63	6e-61	9e-62	2e-61	6e-63	7e-62	2e-57	2e-58	1e-59	2e-61	0	1e-60	6e-44	5e-63	8e-46	2e-61	7e-59	6e-76	1e-61	3e-54	5e-34	1e-57	1e-41	2e-48	2e-56	2e-44	5e-52	9e-51
	CNAG_03367		4e-35	3e-85	3e-87	7e-33	4e-34	7e-94	1e-84	5e-90	4e-44	5e-89	2e-88	3e-86	9e-80	9e-80	6e-47	1e-82	6e-76	0	1e-141	1e-141	1e-117	9e-35	1e-151	1e-34	1e-114	1e-108	1e-37	-	1e-114	3e-70	4e-99	1e-104	4e-83	7e-75	1e-76
	CNAG_01704		-	2e-94	9e-90	1e-89	8e-83	1e-80	2e-78	2e-81	5e-90	1e-83	8e-93	6e-83	2e-85	-	1e-94	-	1e-78	0	1e-167	1e-158	8e-41	1e-40	1e-176	1e-113	1e-136	2e-60	3e-41	7e-28	3e-55	2e-53	-	-	-	9e-36	1e-33
	CNAG_02859		1e-43	9e-40	8e-45	9e-43	8e-39	2e-38	5e-40	7e-41	6e-45	5e-40	2e-40	1e-39	3e-39	1e-43	7e-42	2e-49	3e-58	0	5e-78	2e-80	2e-79	3e-55	4e-74	4e-58	4e-80	1e-45	8e-69	-	2e-57	1e-46	2e-43	2e-44	-	3e-48	2e-49
	CNAG_02847		7e-42	3e-48	3e-38	3e-33	5e-46	3e-44	2e-43	3e-40	1e-49	3e-42	2e-43	7e-39	1e-40	2e-33	3e-48	4e-41	6e-52	0	5e-55	5e-51	7e-57	4e-53	2e-57	5e-50	1e-54	2e-49	8e-46	1e-30	6e-53	9e-06	3e-39	3e-46	1e-42	4e-48	7e-45
	CNAG_05200		4e-42	9e-32	6e-36	3e-34	7e-37	1e-46	3e-41	9e-22	2e-40	1e-42	1e-34	2e-46	7e-28	9e-41	1e-43	1e-43	2e-42	0	2e-70	1e-70	3e-76	-	5e-72	1e-58	4e-63	7e-32	-	-	3e-53	3e-24	1e-38	4e-44	4e-37	2e-39	9e-41
	CNAG_01062		4e-27	6e-35	1e-31	1e-34	4e-37	2e-36	4e-35	6e-35	2e-37	1e-33	3e-35	2e-36	4e-34	6e-38	7e-34	1e-35	5e-37	0	3e-95	1e-91	5e-26	9e-87	2e-93	4e-84	1e-108	9e-37	1e-34	7e-27	1e-40	8e-41	8e-32	5e-29	1e-27	5e-26	2e-23
	CNAG_04408		3e-37	3e-29	2e-50	2e-38	3e-22	5e-40	4e-47	1e-46	3e-52	8e-48	1e-49	1e-49	2e-50	2e-41	6e-46	6e-34	1e-51	0	2e-73	9e-76	3e-72	7e-57	1e-80	2e-42	6e-24	2e-36	2e-17	-	8e-45	2e-42	5e-21	2e-30	1e-24	2e-33	7e-36
	CNAG_01165		2e-26	1e-54	1e-43	4e-37	2e-46	1e-42	1e-37	2e-36	1e-40	4e-38	2e-35	5e-42	3e-49	1e-32	2e-45	5e-46	5e-33	0	2e-45	5e-54	4e-54	5e-35	6e-64	2e-57	3e-54	1e-18	-	-	6e-38	4e-34	2e-22	2e-26	6e-13	3e-29	2e-30
	CNAG_05216		8e-47	3e-40	1e-40	7e-41	1e-47	8e-43	1e-46	5e-47	2e-44	6e-39	1e-43	3e-43	2e-40	7e-49	1e-42	1e-50	2e-53	0	4e-75	1e-73	4e-73	8e-37	3e-62	1e-51	4e-40	6e-43	1e-42	2e-31	2e-39	2e-42	5e-41	2e-44	1e-40	1e-38	1e-37
	CNAG_06671		5e-26	1e-19	1e-16	3e-17	7e-17	2e-18	2e-18	2e-18	1e-18	2e-18	1e-19	3e-19	9e-18	3e-18	7e-18	4e-17	6e-17	0	1e-131	1e-130	1e-100	2e-70	1e-129	3e-72	2e-92	2e-23	8e-19	5e-17	1e-39	1e-17	8e-22	6e-24	2e-24	8e-31	5e-36
	CNAG_01905		6e-11	7e-23	1e-21	3e-21	2e-20	8e-20	9e-20	1e-19	6e-24	8e-20	1e-18	3e-19	1e-20	4e-14	4e-22	2e-13	4e-19	0	3e-77	2e-93	6e-69	2e-97	1e-115	3e-38	1e-78	5e-19	2e-18	2e-06	8e-23	3e-23	2e-10	2e-08	7e-12	6e-09	7e-09
	CNAG_06310		1e-20	6e-24	6e-22	1e-18	1e-21	3e-25	8e-22	2e-20	7e-20	7e-21	2e-20	4e-20	7e-20	8e-21	2e-18	1e-21	4e-20	0	6e-84	7e-92	3e-91	1e-70	3e-93	1e-17	2e-59	3e-25	2e-19	3e-17	2e-23	4e-21	8e-26	4e-26	3e-26	7e-21	9e-21
	CNAG_02296		1e-14	2e-25	2e-18	1e-16	-	1e-23	2e-24	6e-23	-	2e-20	2e-21	1e-09	3e-16	2e-17	2e-18	1e-19	3e-21	0	2e-75	6e-55	-	3e-44	8e-61	2e-52	1e-52	1e-30	6e-29	-	-	3e-16	3e-10	4e-12	7e-15	7e-20	6e-15
	CNAG_02389		6e-33	4e-29	6e-29	7e-31	1e-29	9e-30	6e-29	3e-29	1e-28	7e-33	1e-29	8e-30	2e-29	4e-30	3e-30	5e-30	5e-31	0	4e-67	5e-48	2e-63	3e-48	2e-57	2e-53	3e-64	1e-44	5e-31	2e-21	4e-42	4e-43	8e-31	1e-32	6e-32	9e-28	2e-29
	CNAG_02787		5e-30	1e-39	2e-37	3e-36	9e-41	3e-36	2e-11	6e-38	8e-38	6e-33	4e-38	4e-37	7e-41	6e-38	3e-42	3e-38	2e-38	0	8e-60	1e-53	2e-59	5e-59	2e-55	3e-43	6e-44	1e-45	9e-36	1e-13	4e-46	6e-43	1e-28	6e-35	4e-39	2e-37	1e-37
	CNAG_06490		4e-43	1e-38	2e-39	2e-39	8e-40	4e-40	8e-41	1e-40	3e-39	5e-41	2e-41	4e-41	3e-41	7e-42	4e-40	3e-41	7e-42	0	6e-50	6e-62	6e-43	7e-98	2e-65	3e-61	2e-94	2e-42	8e-46	4e-37	1e-46	8e-44	4e-42	1e-42	6e-43	2e-41	3e-42
	CNAG_05771		3e-58	1e-102	1e-98	5e-30	1e-100	7e-97	5e-93	7e-59	1e-50	1e-96	5e-89	1e-103	1e-103	5e-64	1e-106	2e-60	7e-81	0	0	1e-58	1e-168	1e-113	5e-43	6e-30	1e-23	3e-62	2e-62	4e-23	6e-19	3e-27	2e-57	4e-87	4e-30	6e-70	8e-70
	CNAG_00363		2e-22	9e-69	3e-69	6e-56	4e-48	4e-66	4e-70	1e-72	1e-25	1e-64	1e-55	1e-32	2e-36	2e-17	4e-25	1e-12	5e-19	0	0	7e-19	0	9e-17	1e-84	9e-28	1e-172	3e-13	3e-09	-	1e-20	5e-18	3e-10	1e-10	1e-11	2e-19	1e-15
	CNAG_01364		9e-37	2e-50	2e-51	2e-38	3e-40	3e-41	5e-41	7e-43	8e-47	4e-44	3e-40	3e-43	8e-39	5e-52	6e-47	9e-51	3e-48	0	2e-51	7e-53	3e-52	3e-46	3e-53	6e-48	3e-48	5e-41	1e-46	2e-21	1e-43	3e-46	1e-42	2e-43	8e-37	9e-36	1e-38
	CNAG_03171		8e-26	4e-52	5e-50	1e-47	2e-24	8e-52	1e-43	6e-46	4e-43	8e-46	1e-46	1e-47	2e-46	2e-34	8e-46	1e-34	4e-47	0	2e-78	2e-21	2e-79	7e-61	2e-19	2e-31	9e-72	9e-29	5e-36	2e-23	7e-40	1e-18	8e-37	4e-43	3e-35	6e-21	2e-25
	CNAG_06161		2e-29	1e-32	6e-32	7e-37	6e-36	3e-33	1e-33	8e-34	3e-35	1e-33	3e-31	1e-33	2e-33	2e-35	9e-36	1e-38	3e-34	0	4e-86	6e-86	2e-90	4e-14	4e-90	5e-38	2e-38	3e-38	4e-50	3e-08	4e-58	3e-26	2e-27	3e-34	2e-29	4e-35	4e-34
	CNAG_00106		1e-14	6e-17	1e-16	6e-14	3e-17	2e-15	4e-17	8e-15	2e-13	8e-15	5e-18	2e-17	3e-17	1e-12	1e-12	8e-15	4e-11	0	6e-89	1e-119	1e-123	5e-14	1e-120	3e-14	1e-12	2e-28	-	-	1e-27	5e-16	-	-	-	3e-18	5e-20
	CNAG_01333		-	3e-25	8e-25	-	1e-18	6e-18	3e-19	5e-19	2e-23	5e-22	-	2e-21	4e-20	-	2e-26	2e-06	4e-35	0	4e-61	2e-57	5e-62	-	6e-59	2e-23	2e-38	7e-13	3e-26	6e-20	-	-	2e-30	6e-28	1e-23	2e-21	4e-20
	CNAG_03216		4e-17	3e-38	1e-32	8e-19	4e-24	2e-19	5e-20	5e-18	3e-35	6e-21	2e-22	4e-23	8e-22	7e-15	5e-35	5e-16	1e-17	0	5e-52	1e-55	1e-54	5e-37	3e-64	4e-14	3e-15	2e-20	8e-19	3e-09	1e-25	1e-40	5e-18	3e-17	5e-17	3e-25	3e-18
	CNAG_04083		6e-31	7e-27	1e-24	-	2e-09	6e-24	2e-24	4e-25	3e-23	2e-21	1e-23	7e-24	6e-23	2e-19	-	2e-25	1e-34	0	1e-165	-	2e-84	6e-27	1e-125	5e-48	1e-137	8e-24	3e-31	4e-07	2e-48	5e-15	8e-28	2e-29	1e-14	8e-33	2e-32
	CNAG_05484		1e-41	5e-62	2e-71	7e-59	7e-67	2e-71	2e-67	7e-51	7e-60	2e-68	5e-68	3e-72	3e-64	5e-37	2e-75	9e-36	4e-49	0	2e-34	2e-33	4e-32	2e-75	8e-33	2e-57	7e-82	5e-65	2e-61	2e-27	5e-52	3e-70	1e-43	7e-54	3e-42	6e-47	1e-48
	CNAG_06432		1e-44	6e-53	3e-70	-	1e-09	3e-68	5e-43	2e-72	5e-27	3e-68	2e-76	3e-41	1e-77	-	8e-51	-	-	0	-	-	8e-73	-	7e-72	-	1e-60	-	-	-	-	-	-	-	-	-	-
	CNAG_00877		2e-33	4e-40	1e-40	7e-31	6e-33	7e-35	2e-31	8e-33	7e-41	2e-33	4e-32	6e-33	4e-32	3e-37	1e-35	3e-40	5e-33	0	2e-54	1e-51	5e-28	5e-43	6e-51	3e-40	4e-47	3e-37	2e-39		1e-43	4e-35	7e-35	2e-34	1e-32	5e-30	1e-31
	CNAG_07580		1e-30	5e-45	2e-46	3e-35	1e-27	2e-38	2e-38	1e-37	4e-38	3e-41	4e-41	1e-42	4e-40	9e-34	3e-46	4e-34	2e-31	0	4e-32	6e-57	8e-25	2e-32	2e-72	6e-50	9e-72	2e-32	3e-33	3e-30	5e-37	1e-38	2e-30	1e-32	6e-35	6e-32	1e-31
	CNAG_03355		3e-40	1e-36	1e-36	5e-86	7e-89	1e-88	6e-81	2e-83	2e-40	3e-76	1e-83	1e-81	1e-77	9e-20	1e-37	3e-12	2e-23	0	1e-21	8e-21	7e-21	0	1e-20	1e-179	6e-44	3e-17	6e-11	-	3e-25	4e-27	-	-	-	2e-28	7e-24
	CNAG_05590		3e-30	1e-28	2e-34	7e-67	2e-75	2e-69	3e-68	8e-69	8e-26	1e-64	5e-70	1e-68	2e-69	6e-23	4e-29	2e-10	4e-22	0	2e-23	8e-24	3e-24	1e-176	2e-27	0	7e-28	5e-15	3e-12	-	1e-24	4e-26	-	-	-	5e-21	2e-16
	CNAG_03791		8e-29	2e-29	4e-27	2e-26	1e-31	1e-34	3e-39	2e-27	2e-30	5e-32	2e-49	3e-35	4e-34	2e-45	3e-32	7e-50	1e-54	0	2e-38	1e-43	1e-46	3e-71	5e-36	1e-35	6e-83	1e-40	1e-42	8e-17	5e-72	2e-55	9e-28	4e-29	2e-31	2e-24	1e-24
	CNAG_04577		6e-51	5e-45	4e-48	2e-41	-	2e-43	4e-43	2e-43	2e-45	8e-45	3e-42	1e-43	3e-23	3e-47	7e-44	2e-43	3e-42	0	3e-42	1e-43	2e-42	1e-38	8e-43	1e-71	3e-74	8e-58	5e-41	3e-34	5e-39	1e-62	3e-46	2e-46	2e-45	3e-43	8e-44
	CNAG_06500		1e-06	6e-11	3e-14	5e-17	4e-18	3e-15	1e-11	7e-13	3e-15	1e-17	2e-18	8e-13	8e-11	2e-08	6e-14	7e-20	4e-19	0	1e-51	3e-33	5e-43	4e-16	1e-53	1e-21	2e-32	4e-10	1e-15	-	5e-09	5e-06	2e-08	4e-16	6e-08	2e-10	-
	CNAG_07779		8e-24	5e-26	3e-43	1e-31	4e-43	3e-36	3e-37	1e-37	3e-34	2e-35	2e-34	9e-42	2e-45	3e-34	5e-35	8e-33	7e-35	0	8e-51	2e-35	3e-47	2e-44	1e-47	4e-44	1e-51	7e-29	2e-27	-	4e-35	5e-44	-	-	-	1e-37	5e-39
	CNAG_02542		-	1e-45	4e-42	-	2e-41	5e-48	3e-51	6e-51	1e-33	1e-49	9e-47	2e-46	1e-45	-	3e-33	-	-	0	2e-44	-	5e-14	1e-49	2e-45	-	1e-51	-	-	-	-	6e-39	-	2e-38	2e-28	6e-37	5e-35
	CNAG_00782		6e-35	1e-32	1e-33	7e-34	1e-30	7e-33	3e-33	5e-32	5e-31	4e-32	3e-35	1e-33	2e-31	5e-23	9e-35	6e-28	3e-28	0	2e-48	1e-34	2e-65	4e-37	5e-39	2e-35	3e-34	4e-45	4e-45	4e-15	2e-44	2e-45	5e-36	4e-39	9e-37	8e-35	1e-35
	CNAG_01061		7e-12	1e-15	8e-12	6e-12	1e-11	1e-11	1e-11	1e-11	2e-12	7e-14	1e-12	2e-12	7e-13	2e-12	8e-13	4e-11	1e-13	0	7e-13	1e-11	2e-12	2e-13	2e-12	8e-18	1e-75	9e-11	2e-12	7e-12	6e-16	3e-18	3e-12	3e-13	6e-13	3e-11	7e-12
	CNAG_02976		3e-18	9e-33	3e-30	9e-36	9e-41	6e-39	1e-41	3e-41	8e-35	7e-34	8e-42	7e-34	7e-26	4e-27	2e-18	5e-29	2e-25	0	2e-49	2e-43	3e-55	2e-34	9e-43	2e-19	4e-38	6e-38	2e-22	-	2e-27	3e-35	5e-17	4e-18	1e-12	4e-19	4e-18
	CNAG_03369		1e-16	6e-41	3e-38	2e-42	2e-15	2e-38	7e-36	1e-35	3e-32	6e-39	2e-47	1e-34	5e-32	3e-26	3e-38	5e-33	1e-38	0	1e-46	4e-14	3e-41	1e-45	7e-14	7e-28	2e-51	8e-23	2e-27	2e-17	3e-28	4e-14	7e-24	1e-24	4e-23	2e-16	9e-19
	CNAG_05965		-	-	-	-	6e-07	-	-	-	-	-	-	2e-07	-	-	-	-	-	0	6e-49	5e-44	-	7e-22	8e-57	1e-23	4e-17	-	-	-	-	-	-	-	-	-	-
	CNAG_06033		9e-07	3e-30	4e-32	1e-18	2e-24	2e-22	5e-17	2e-20	1e-14	9e-10	8e-28	9e-12	-	6e-16	3e-13	2e-13	5e-24	0	4e-42	1e-40	4e-53	3e-30	-	1e-22	4e-30	-	-	-	2e-19	1e-13	-	-	-	-	-
	CNAG_06278		4e-08	5e-22	3e-26	5e-21	3e-23	2e-34	4e-32	3e-22	2e-11	4e-23	2e-31	5e-21	1e-28	4e-14	1e-10	4e-10	1e-10	0	4e-24	3e-13	4e-24	3e-10	6e-14	2e-16	1e-54	3e-09	-	-	2e-16	1e-11	-	-	-	1e-09	4e-08
	CNAG_06697		2e-16	4e-47	8e-47	3e-40	2e-37	1e-46	7e-43	1e-41	9e-46	4e-43	2e-13	1e-43	3e-45	2e-36	2e-45	4e-38	4e-51	0	1e-42	3e-50	2e-48	1e-40	5e-48	1e-35	1e-29	4e-35	1e-42	1e-32	5e-42	6e-36	2e-28	3e-39	3e-14	2e-37	9e-41
	CNAG_03258		2e-35	1e-28	1e-28	2e-30	9e-31	8e-31	4e-31	4e-29	1e-28	4e-29	2e-30	2e-29	3e-29	2e-33	2e-27	1e-34	2e-33	0	2e-45	3e-36	8e-44	2e-30	7e-49	4e-31	2e-39	3e-33	9e-34	2e-24	3e-34	3e-36	4e-33	1e-34	1e-37	2e-35	1e-34
	CNAG_04927		-	3e-31	9e-33	7e-35	4e-31	2e-32	6e-33	7e-34	5e-32	1e-32	1e-33	2e-33	2e-30	2e-23	7e-32	4e-14	6e-25	0	6e-40	2e-39	4e-39	2e-30	7e-35	1e-32	1e-15	2e-21	-	-	-	-	-	-	-	1e-28	1e-24
	CNAG_00266		-	1e-32	5e-33	3e-31	5e-27	5e-37	2e-38	6e-37	2e-30	2e-30	8e-36	7e-33	2e-32	1e-18	5e-29	2e-17	5e-26	0	2e-35	2e-36	2e-36	3e-32	8e-36	2e-22	5e-20	7e-17	-	-	-	-	-	-	-	2e-22	1e-26
	CNAG_01162		-	1e-26	3e-30	2e-27	2e-28	1e-32	8e-33	6e-32	7e-18	6e-19	1e-27	3e-21	-	2e-13	3e-16	4e-22	3e-23	0	1e-41	7e-44	2e-47	2e-30	-	2e-27	4e-25	-	-	-	2e-17	1e-11	-	-	-	1e-06	-
	CNAG_02712		3e-29	7e-31	1e-31	8e-32	-	2e-22	5e-32	3e-32	3e-15	8e-39	3e-34	6e-38	3e-35	2e-23	1e-31	7e-21	2e-30	0	7e-30	9e-34	6e-49	3e-41	2e-39	2e-22	2e-48	4e-26	1e-24	1e-13	6e-33	5e-18	1e-24	5e-34	1e-20	2e-27	7e-29
	CNAG_03048		-	1e-27	2e-31	2e-26	2e-29	2e-26	8e-30	3e-27	4e-23	3e-30	5e-24	6e-27	2e-28	7e-25	1e-24	2e-18	8e-27	0	1e-33	7e-46	1e-41	8e-32	2e-43	3e-11	1e-24	1e-15	3e-20	-	7e-31	4e-25	-	3e-21	1e-26	6e-17	-
	CNAG_06553		8e-25	2e-25	1e-28	5e-25	2e-28	8e-24	5e-26	3e-24	7e-25	5e-27	-	6e-29	2e-27	2e-24	4e-33	1e-22	3e-30	0	3e-13	3e-24	3e-13	2e-32	6e-22	2e-34	8e-45	2e-23	2e-30	-	1e-35	-	5e-22	3e-19	2e-21	2e-14	4e-11
	CNAG_01294		-	-	-	-	-	-	-	-	-	-	-	-	-	-	-	-	-	0	7e-37	6e-35	4e-38	5e-24	6e-41	2e-19	8e-22	-	-	-	-	-	-	-	-	3e-12	-
	CNAG_03137		1e-13	2e-12	1e-13	5e-14	4e-13	2e-13	3e-14	1e-14	5e-15	4e-15	1e-14	4e-14	5e-15	4e-13	5e-14	1e-14	4e-14	0	2e-36	2e-32	3e-16	1e-30	5e-12	2e-27	9e-25	5e-14	1e-13	1e-13	8e-13	8e-13	6e-12	9e-13	8e-14	4e-14	5e-14
	CNAG_02675		3e-10	4e-13	5e-11	-	2e-06	-	2e-07	2e-07	1e-09	2e-06	9e-10	4e-08	1e-06	7e-11	8e-10	4e-13	3e-09	0	7e-31	1e-15	5e-17	1e-27	2e-09	1e-43	1e-22	2e-09	8e-06	-	9e-06	5e-12	2e-10	4e-10	6e-09	-	-
	CNAG_02820		2e-14	1e-13	4e-14	4e-13	3e-11	4e-12	2e-13	2e-14	3e-12	3e-12	7e-13	1e-13	8e-13	1e-11	6e-13	4e-16	3e-13	0	2e-14	4e-12	2e-13	2e-25	3e-12	3e-25	4e-45	3e-24	3e-16	1e-12	2e-12	2e-12	2e-16	3e-17	3e-16	2e-16	6e-13
	CNAG_05104		1e-23	3e-26	7e-24	6e-25	7e-24	1e-26	5e-25	6e-25	2e-23	2e-26	2e-24	5e-25	8e-25	7e-27	3e-24	6e-25	3e-25	0	2e-26	9e-27	1e-26	2e-26	8e-27	2e-30	1e-27	4e-27	3e-27	2e-29	6e-29	3e-26	2e-25	2e-26	4e-27	4e-27	5e-25
	CNAG_06366		5e-14	3e-14	4e-14	6e-15	3e-11	1e-14	6e-14	4e-14	1e-13	1e-14	5e-16	4e-15	1e-14	1e-14	1e-13	2e-13	6e-14	0	1e-12	2e-12	4e-13	5e-14	1e-12	2e-13	6e-14	1e-13	1e-13	2e-07	8e-13	9e-14	4e-13	9e-15	1e-10	1e-15	7e-16
	CNAG_01612		1e-18	5e-21	2e-18	6e-19	3e-18	3e-21	2e-18	3e-19	1e-19	2e-20	1e-16	5e-19	3e-21	5e-27	4e-20	4e-21	2e-20	0	2e-22	7e-21	9e-22	2e-24	1e-22	6e-22	7e-20	8e-23	2e-20	1e-15	1e-20	3e-18	1e-20	3e-22	3e-19	4e-20	7e-19
	CNAG_02551		-	8e-13	6e-11	-	9e-12	2e-09	1e-11	1e-10	7e-08	7e-08	4e-09	6e-10	6e-11	8e-14	3e-11	1e-15	2e-13	0	3e-16	4e-21	7e-18	2e-20	3e-18	3e-18	5e-16	-	-	-	4e-13	3e-08	-	6e-08	1e-06	7e-08	9e-07
	CNAG_02802		-	-	-	-	4e-07	-	9e-08	4e-09	-	1e-08	1e-12	-	5e-06	-	-	3e-07	-	0	5e-12	7e-10	7e-15	3e-09	3e-18	1e-08	1e-08	6e-08	-	-	-	-	1e-07	2e-08	-	-	-

## Sheet: EvalueMatrix_plain
Supplementary Data 7. BLAST matrix analysis of Cryptococcus neoformans kinases (E-value matrix)
Species CNAG		Phytophthora infestans		Aspergillus fumigatus		Aspergillus nidulans		Blumeria graminis		Botrytis cinerea		Coccidioides immitis		Colletotrichum graminicola		Fusarium graminearum		Fusarium oxysporum		Histoplasma capsulatum		Magnaporthe oryzae		Mycosphaerella graminicola		Neurospora crassa		Podospora anserina		Candida albicans		Saccharomyces cerevisiae		Schizosaccharomyces pombe		Heterobasidion irregulare		Laccaria bicolor		Phanerochaete chrysosporium		Serpula lacrymans		Melampsora laricis-populina		Puccinia graminis		Ustilago maydis
CNAG_00396		PITG_02429	2e-88	Afu2g12200	1e-132	ANID_06305	1e-132	bghP005860000001001	1e-131	BC1G_10410	1e-75	CIMG_05383.2	1e-131	GLRG_03738T0	1e-132	FGSG_07251T0	1e-131	FOXG_03067T0	2e-78	HCEG_05838	1e-125	MGG_06368T0 AGC/PKA protein kinase	1e-131	estExt_fgenesh1_pm.C_chr_30496	1e-132	NCU06240T0 Neurospora crassa OR74A (finished) protein kinase A catalytic subunit-1	1e-130	Pa_1_18940	1e-76	orf19.2277	1e-123	YPL203W cAMP-dependent protein kinase catalytic subunit; promotes vegetative growth in response to nutrients via the Ras-cAMP signaling pathway; partially redundant with Tpk1p and Tpk3p; localizes to P-bodies during stationary phase	1e-121	SPBC106.10	1e-111	Hetan1.estExt_Genewise1Plus.C_140366	1e-127	e_gww1.58.24.1	1e-121	e_gww2.4.223.1	1e-124	estExt_fgenesh1_kg.C_50393	1e-125	estExt_fgenesh1_pg.C_330076	1e-148	PGTG_17146	1e-156	UM04456.1	1e-150
CNAG_00415		PITG_00583	9e-88	Afu2g09710	1e-102	ANID_06044	2e-96	bgh06661	6e-97	BC1G_06609	5e-92	CIMG_07871.2	4e-98	GLRG_08426T0	1e-96	FGSG_05406T0	2e-98	FOXG_09498T0	1e-100	HCEG_04472	7e-97	MGG_06413T0 cmgc/cdk/pitslre protein kinase	2e-99	estExt_fgenesh1_pm.C_chr_20043	2e-96	NCU07880T0 Neurospora crassa OR74A (finished) protein kinase	2e-95	Pa_7_11140	1e-100	orf19.3856	7e-67	YBR160W Catalytic subunit of the main cell cycle cyclin-dependent kinase (CDK); alternately associates with G1 cyclins (CLNs) and G2/M cyclins (CLBs) which direct the CDK to specific substrates	4e-65	SPBC18H10.15	2e-96	estExt_Genewise1.C_011008	1e-141	eu2.Lbscf0001g02580	1e-139	gww2.13.209.1	1e-128	estExt_fgenesh1_kg.C_30057	4e-90	e_gw1.16.75.1	1e-125	PGTG_04561	1e-122	UM00761.1	5e-71
CNAG_00556		PITG_05240	6e-99	Afu6g06870	1e-157	ANID_05757	1e-158	bgh03503	1e-97	BC1G_14285	1e-121	CIMG_04038.2	1e-157	GLRG_03453T0	1e-155	FGSG_10066T0	1e-152	FOXG_05428T0	1e-152	HCEG_01519	1e-154	MGG_08097T0 CK1/CK1/CK1-G protein kinase	1e-149	estExt_Genewise1Plus.C_chr_120346	1e-155	NCU04005T0 Neurospora crassa OR74A (finished) casein kinase-1b	1e-152	Pa_4_2500	1e-148	orf19.2222	1e-132	YNL154C Palmitoylated plasma membrane-bound casein kinase I isoform; shares redundant functions with Yck1p in morphogenesis, proper septin assembly, endocytic trafficking; provides an essential function overlapping with that of Yck1p	1e-133	SPBP35G2.05c	1e-147	Hetan1.estExt_fgenesh2_pm.C_20187	1e-154	e_gww1.2.882.1	1e-148	fgenesh1_pg.C_scaffold_1000404	1e-162	estExt_fgenesh1_kg.C_70894	1e-156	e_gw1.1.163.1	1e-159	PGTG_01096	1e-163	UM00274.1	1e-168
CNAG_01285		PITG_16977	1e-93	Afu2g07550	3e-97	ANID_05815	5e-96	bghP005441	3e-97	BC1G_15821	2e-89	CIMG_00952.2	3e-93	GLRG_03603T0	2e-98	FGSG_06959T0	3e-98	FOXG_01856T0	1e-98	HCEG_01263	2e-98	MGG_00479T0 AUR protein kinase	2e-93	estExt_Genewise1Plus.C_chr_50575	9e-97	NCU00108T0 Neurospora crassa OR74A (finished) serine/threonine-protein kinase 6	2e-94	Pa_7_8500	1e-94	orf19.3474	1e-72	YPL209C Aurora kinase subunit of the conserved chromosomal passenger complex (CPC; Ipl1p-Sli15p-Bir1p-Nbl1p), involved in regulating kinetochore-microtubule attachments; helps maintain condensed chromosomes during anaphase and early telophase	1e-77	SPCC320.13c	1e-110	e_gw1.05.2156.1	1e-114	e_gwh1.3.275.1	1e-110	e_gww2.17.70.1	1e-118	estExt_Genewise1Plus.C_80685	1e-118	estExt_fgenesh1_kg.C_500011	1e-122	PGTG_01580	1e-122	UM00471.1	3e-99
CNAG_01664		PITG_19450	1e-110	Afu6g07980	1e-116	ANID_04182	1e-111	bgh00316	1e-113	BC1G_14635	1e-112	CIMG_01161.2	1e-115	GLRG_05453T0	1e-117	FGSG_08468T0	1e-114	FOXG_16245T0	1e-107	HCEG_05334	4e-91	MGG_01362T0 CMGC/CDK/CDC2 protein kinase	1e-112	estExt_Genewise1Plus.C_chr_40699	1e-112	NCU09778T0 Neurospora crassa OR74A (finished) cell division control protein 2	1e-115	Pa_4_6070	1e-115	orf19.3856	1e-120	YBR160W Catalytic subunit of the main cell cycle cyclin-dependent kinase (CDK); alternately associates with G1 cyclins (CLNs) and G2/M cyclins (CLBs) which direct the CDK to specific substrates	1e-117	SPBC11B10.09	1e-117	estExt_Genewise1.C_110650	1e-122	e_gwh1.20.74.1	1e-110	e_gww2.19.123.1	1e-119	estExt_fgenesh1_kg.C_90626	1e-121	estExt_Genewise1.C_480035	1e-129	PGTG_06600	5e-90	UM04902.1	6e-71
CNAG_01820		PITG_07405	1e-101	Afu6g07430	0	ANID_05210	0	bgh00037	1e-175	BC1G_05305	1e-162	CIMG_08032.2	0	GLRG_07108T0	1e-174	FGSG_07528T0	1e-168	FOXG_15445T0	1e-174	HCEG_01961	0	MGG_08063T0 pyruvate kinase	1e-174	estExt_Genewise1.C_chr_40255	0	NCU06075T0 Neurospora crassa OR74A (finished) pyruvate kinase	1e-178	Pa_5_3960	1e-178	orf19.3575	0	YAL038W Pyruvate kinase, functions as a homotetramer in glycolysis to convert phosphoenolpyruvate to pyruvate, the input for aerobic (TCA cycle) or anaerobic (glucose fermentation) respiration	1e-175	SPAC4H3.10c	1e-176	fgenesh1_kg.01_	0	estExt_GeneWisePlus_human.C_11076	0	e_gww2.11.158.1	0	estExt_fgenesh1_kg.C_10729	0	EuGene.00060092	0	PGTG_16473	0	UM00157.1	0
CNAG_01938		PITG_14707	1e-59	Afu1g11080	1e-166	ANID_01171	1e-164	bgh00789	1e-161	BC1G_02254	1e-158	CIMG_06940.2	1e-161	GLRG_08751T0	1e-164	FGSG_09274T0	1e-149	FOXG_05966T0	1e-157	HCEG_02569	1e-156	MGG_01279T0 CAMK/CAMKL/KIN1 protein kinase	1e-166	e_gw1.1.168.1	1e-164	NCU04747T0 Neurospora crassa OR74A (finished) serine/threonine protein kinase Kin1	1e-144	Pa_4_7350	1e-138	orf19.7510	1e-111	YDR122W Serine/threonine protein kinase involved in regulation of exocytosis; localizes to the cytoplasmic face of the plasma membrane; closely related to Kin2p	1e-107	SPBC4F6.06	1e-143	estExt_Genewise1Plus.C_111165	1e-156	e_gww1.20.9.1	0	gww2.10.188.1	1e-120	estExt_Genewise1.C_90867	1e-161	estExt_fgenesh2_pg.C_110167	0	PGTG_12210	1e-103	UM05837.1	1e-149
CNAG_02233		PITG_02495	1e-160	Afu4g04760	1e-114	ANID_06975	0	bghP006752	0	BC1G_11001	1e-143	CIMG_08512.2	0	GLRG_02591T0	0	FGSG_13318T0	0	FOXG_03117T0	1e-141	HCEG_04725	0	MGG_02656T0 protein kinase rad3	0	e_gw1.3.7.1	0	NCU11188T0 Neurospora crassa OR74A (finished) mutagen sensitive-9	0	Pa_1_14870	0	orf19.1283	1e-148	YBR136W Genome integrity checkpoint protein and PI kinase superfamily member; signal transducer required for cell cycle arrest and transcriptional responses prompted by damaged or unreplicated DNA; monitors and participates in meiotic recombination	1e-134	SPBC216.05	0	Hetan1.e_gw1.4.1025.1	0	gww1.4.2.1	0	fgenesh1_pg.C_scaffold_2000058	1e-122	estExt_Genewise1Plus.C_41609	0	gw1.39.1.1	0	PGTG_12078	0	UM01110.1	0
CNAG_03358		PITG_00132	2e-95	Afu1g10350	1e-165	ANID_01246	1e-168	bgh06167	1e-165	BC1G_12890	1e-167	CIMG_10318.2	1e-136	GLRG_10859T0	1e-170	FGSG_03992T0	1e-168	FOXG_11669T0	2e-98	HCEG_02205	1e-157	MGG_05063T0 phosphoglycerate kinase	1e-164	estExt_fgenesh1_kg.C_chr_11090	1e-162	NCU07914T0 Neurospora crassa OR74A (finished) phosphoglycerate kinase	1e-175	Pa_6_10610	1e-172	orf19.3651	1e-163	YCR012W 3-phosphoglycerate kinase, catalyzes transfer of high-energy phosphoryl groups from the acyl phosphate of 1,3-bisphosphoglycerate to ADP to produce ATP; key enzyme in glycolysis and gluconeogenesis	1e-150	SPBC14F5.04c	1e-163	fgenesh1_kg.02_	1e-176	estExt_GeneWisePlus_worm.C_60029	1e-175	e_gwh2.1.612.1	1e-175	estExt_fgenesh1_kg.C_110179	1e-169	estExt_fgenesh1_kg.C_410005	1e-166	PGTG_17029	1e-161	UM04871.1	0
CNAG_04118		PITG_06708	5e-70	Afu5g03160	1e-101	ANID_08190	1e-106	bgh05605	4e-91	BC1G_02926	1e-107	CIMG_06521.2	1e-104	GLRG_04957T0	5e-93	FGSG_06793T0	6e-90	FOXG_02030T0	4e-89	HCEG_04268	1e-66	MGG_07291T0 CMGC/CDK/CRK7 protein kinase	1e-104	estExt_Genewise1Plus.C_chr_80966	3e-98	NCU06685T0 Neurospora crassa OR74A (finished) protein kinase	4e-92	Pa_2_11320	1e-105	orf19.1619	2e-87	YKL139W Catalytic (alpha) subunit of C-terminal domain kinase I (CTDK-I), which phosphorylates both RNA pol II subunit Rpo21p to affect transcription and pre-mRNA 3' end processing, and ribosomal protein Rps2p to increase translational fidelity	1e-81	SPAC2F3.15	1e-104	estExt_Genewise1.C_031008	1e-105	gwh1.4.285.1	1e-114	e_gww2.2.468.1	1e-122	estExt_fgenesh1_kg.C_90626	6e-60	e_gw1.21.23.1	1e-104	PGTG_01835	5e-93	UM04925.1	3e-97
CNAG_04162		PITG_02429	2e-86	Afu2g12200	6e-98	ANID_06305	1e-99	bghP005860000001001	8e-96	BC1G_07542	1e-58	CIMG_05383.2	3e-95	GLRG_03738T0	2e-99	FGSG_07251T0	1e-97	FOXG_03067T0	1e-81	HCEG_05838	5e-94	MGG_06368T0 AGC/PKA protein kinase	1e-100	estExt_fgenesh1_pm.C_chr_30496	1e-94	NCU06240T0 Neurospora crassa OR74A (finished) protein kinase A catalytic subunit-1	1e-103	Pa_1_18940	4e-82	orf19.4892	5e-89	YPL203W cAMP-dependent protein kinase catalytic subunit; promotes vegetative growth in response to nutrients via the Ras-cAMP signaling pathway; partially redundant with Tpk1p and Tpk3p; localizes to P-bodies during stationary phase	7e-90	SPBC106.10	2e-82	e_gw1.02.2737.1	1e-117	estExt_GeneWisePlus_worm.C_60427	1e-119	e_gww2.1.422.1	1e-122	estExt_Genewise1Plus.C_110394	1e-116	gw1.10.100.1	1e-104	PGTG_17146	4e-96	UM01124.1	1e-120
CNAG_04433		PITG_14626	4e-99	Afu2g01520	1e-154	ANID_07678	1e-149	bgh05739	1e-150	BC1G_09015	1e-163	CIMG_00136.2	1e-150	GLRG_03417T0	1e-151	FGSG_10095T0	1e-154	FOXG_05313T0	1e-150	HCEG_07025	1e-147	MGG_00760T0 CMGC/DYRK/DYRK2 protein kinase	1e-159	gw1.1.4023.1	1e-133	NCU06638T0 Neurospora crassa OR74A (finished) serine/threonine protein kinase	1e-168	Pa_2_630	1e-156	orf19.147	3e-69	YJL141C Serine-threonine protein kinase that is part of a glucose-sensing system involved in growth control in response to glucose availability; translocates from the cytoplasm to the nucleus and phosphorylates Pop2p in response to a glucose signal	3e-76	SPAC2F7.03c	1e-134	estExt_Genewise1.C_021373	1e-168	gww1.6.137.1	1e-152	gww2.1.438.1	1e-150	fgenesh1_kg.11_	1e-158	estExt_Genewise1Plus.C_1030001	1e-158	PGTG_10743	1e-163	UM06306.1	1e-81
CNAG_04678		PITG_18420	1e-94	Afu2g10620	1e-154	ANID_05973	1e-155	bgh00372	1e-151	BC1G_15110	1e-106	CIMG_07917.2	1e-153	GLRG_09918T0	1e-153	FGSG_05845T0	1e-153	FOXG_07521T0	1e-153	HCEG_00255	8e-97	MGG_06599T0 AGC/AKT protein kinase	1e-144	fgenesh1_pm.C_chr_5000398	1e-150	NCU07280T0 Neurospora crassa OR74A (finished) serine/threonine-protein kinase gad8	1e-153	Pa_6_9150	1e-152	orf19.399	1e-135	YKL126W Serine/threonine protein kinase required for receptor-mediated endocytosis; involved in sphingolipid-mediated and cell integrity signaling pathways; localized to the bud neck, cytosol and plasma membrane; homolog of mammalian kinase SGK	1e-145	SPCC24B10.07	0	Hetan1.estExt_fgenesh3_kg.C_70164	0	eu2.Lbscf0003g05610	0	e_gww2.8.127.1	0	estExt_fgenesh1_pg.C_80338	0	estExt_fgenesh2_pg.C_60020	0	PGTG_06041	0	UM00484.1	0
CNAG_05694		PITG_00194	1e-153	Afu8g04810	1e-160	ANID_01485	1e-158	bgh05626	1e-155	BC1G_01857	1e-156	CIMG_02160.2	1e-160	GLRG_00484T0	1e-156	FGSG_00677T0	1e-159	FOXG_00997T0	1e-158	HCEG_03887	1e-159	MGG_03696T0 CMGC/CK2 protein kinase	1e-159	estExt_Genewise1Plus.C_chr_50547	1e-157	NCU03124T0 Neurospora crassa OR74A (finished) casein kinase II subunit alpha	1e-161	Pa_1_11090	1e-156	orf19.7652	1e-127	YOR061W Alpha' catalytic subunit of casein kinase 2, a Ser/Thr protein kinase with roles in cell growth and proliferation; the holoenzyme also contains CKA1, CKB1 and CKB2, the many substrates include transcription factors and all RNA polymerases	1e-113	SPAC23C11.11	1e-140	estExt_Genewise1Plus.C_012620	1e-161	estExt_fgenesh2_pg.C_10789	1e-161	e_gwh2.11.311.1	1e-159	fgenesh1_kg.1_	1e-159	estExt_Genewise1.C_950007	1e-169	PGTG_15089	1e-168	UM01180.1	1e-175
CNAG_06301		PITG_03754	6e-85	Afu1g06400	1e-147	ANID_04238	1e-146	bgh00840	1e-147	BC1G_14873	1e-152	CIMG_03541.2	1e-148	GLRG_01564T0	1e-149	FGSG_00472T0	1e-153	FOXG_00582T0	1e-152	HCEG_00255	1e-149	MGG_14773T0 AGC/AKT protein kinase	1e-149	estExt_Genewise1.C_chr_30314	1e-146	NCU03200T0 Neurospora crassa OR74A (finished) serine/threonine-protein kinase sck1	1e-146	Pa_1_9070	1e-149	orf19.829	1e-144	YHR205W Protein kinase involved in transcriptional activation of osmostress-responsive genes; regulates G1 progression, cAPK activity, nitrogen activation of the FGM pathway; involved in life span regulation; homologous to mammalian Akt/PKB	1e-143	SPAC1B9.02c	1e-143	Hetan1.e_gw1.4.140.1	0	gwh1.2.846.1	0	gww2.2.88.1	0	e_gw1.4.2010.1	0	estExt_fgenesh2_pg.C_210103	1e-162	PGTG_08262	1e-125	UM00602.1	0
CNAG_06445		PITG_07995	8e-79	Afu7g03720	2e-79	ANID_08285	7e-81	bgh02590	4e-55	BC1G_01470	9e-83	CIMG_07467.2	7e-71	GLRG_03221T0	9e-79	FGSG_07423T0	1e-76	FOXG_01468T0	2e-79	HCEG_09349	4e-81	MGG_13401T0 CMGC/CDK/CDK7 protein kinase	7e-71	e_gw1.7.258.1	5e-68	NCU03659T0 Neurospora crassa OR74A (finished) serine/threonine-protein kinase	3e-78	Pa_2_5940	7e-74	orf19.6239	3e-88	YDL108W Serine/threonine protein kinase, subunit of the transcription factor TFIIH; involved in transcription initiation at RNA polymerase II promoters	5e-80	SPBC19F8.07	5e-84	Hetan1.estExt_Genewise1.C_60925	1e-108	eu2.Lbscf0002g05080	1e-114	fgenesh1_pg.C_scaffold_3000324	1e-110	estExt_fgenesh1_pm.C_100097	1e-113	e_gw1.2.238.1	1e-106	PGTG_15320	2e-88	UM04902.1	2e-95
CNAG_06552		PITG_14707	1e-104	Afu2g01700	1e-113	ANID_07695	1e-116	bgh06655	1e-116	BC1G_12009	1e-127	CIMG_05623.2	1e-114	GLRG_04232T0	1e-117	FGSG_09897T0	1e-113	FOXG_05528T0	1e-114	HCEG_04405	1e-112	MGG_00803T0 CAMK/CAMKL/AMPK protein kinase	1e-116	estExt_fgenesh1_pm.C_chr_10090	1e-121	NCU04566T0 Neurospora crassa OR74A (finished) protein kinase SNF1	1e-124	Pa_2_770	1e-119	orf19.1936	1e-118	YDR477W AMP-activated serine/threonine protein kinase found in a complex containing Snf4p and members of the Sip1p/Sip2p/Gal83p family; required for transcription of glucose-repressed genes, thermotolerance, sporulation, and peroxisome biogenesis	1e-117	SPCC74.03c	1e-113	e_gw1.01.1866.1	1e-138	estExt_GeneWisePlus_human.C_280082	1e-136	gww2.18.89.1	1e-100	estExt_Genewise1.C_180263	1e-134	fgenesh1_pm.C_scaffold_6000043	1e-102	PGTG_07034	1e-140	UM03928.1	5e-65
CNAG_07427		PITG_05240	1e-138	Afu2g02530	1e-160	ANID_04563	1e-162	bgh03503	1e-161	BC1G_14285	1e-80	CIMG_01817.2	1e-163	GLRG_10150T0	1e-162	FGSG_08731T0	1e-162	FOXG_03065T0	1e-164	HCEG_01743	1e-162	MGG_02829T0 CK1/CK1/CK1-D protein kinase	1e-164	estExt_fgenesh1_pm.C_chr_130047	1e-164	NCU00685T0 Neurospora crassa OR74A (finished) casein kinase I isoform delta	1e-163	Pa_1_18850	1e-163	orf19.3476	1e-152	YPL204W Protein kinase involved in regulating diverse events including vesicular trafficking, DNA repair, and chromosome segregation; binds the CTD of RNA pol II; homolog of mammalian casein kinase 1delta (CK1delta)	1e-128	SPBC3H7.15	1e-153	e_gw1.01.3476.1	1e-167	e_gwh1.1.589.1	1e-166	e_gwh2.13.231.1	1e-165	estExt_Genewise1Plus.C_210160	1e-166	e_gw1.35.34.1	1e-164	PGTG_12988	1e-159	UM00584.1	1e-167
CNAG_08022		PITG_19450	1e-75	EDP51259.1	1e-105	ANID_08261	1e-106	bgh02590	1e-107	BC1G_05099	1e-108	CIMG_04718.2	1e-104	GLRG_08408T0	1e-107	FGSG_05393T0	1e-105	FOXG_09513T0	1e-107	HCEG_05334	1e-105	MGG_04660T0	1e-109	estExt_fgenesh1_pm.C_chr_50054	1e-104	NCU07580T0	1e-107	Pa_7_7040	1e-102	orf19.6846	1e-104	YPL031C	2e-96	SPCC16C4.11	1e-98	estExt_Genewise1.C_013003	1e-126	e_gww1.1.1259.1	1e-126	e_gww2.14.144.1	1e-135	estExt_fgenesh1_pm.C_40346	1e-127	estExt_fgenesh1_kg.C_90036	1e-125	PGTG_03402	1e-131	UM04902.1	1e-60
CNAG_00683		PITG_17333	3e-59	Afu1g16780	1e-108	ANID_00988	1e-107	bgh05267	2e-98	BC1G_03734	1e-93	CIMG_03007.2	1e-102	GLRG_02174T0	3e-97	FGSG_06637T0	9e-57	FOXG_02307T0	1e-106	HCEG_03282	5e-99	MGG_16904T0 CMGC/CLK protein kinase	1e-102	estExt_Genewise1Plus.C_chr_20956	3e-91	NCU00230T0 Neurospora crassa OR74A (finished) protein kinase lkh1	1e-103	Pa_7_2770	2e-73	orf19.4979	7e-66	YLL019C Nonessential putative protein kinase of unknown cellular role; member of the LAMMER family of protein kinases, which are serine/threonine kinases also capable of phosphorylating tyrosine residues	6e-63	SPAC1D4.11c	1e-100	estExt_fgenesh1_kg.C_040134	1e-118	gww1.11.144.1	1e-107	e_gww2.7.189.1	1e-110	e_gw1.7.62.1	1e-107	estExt_fgenesh1_pg.C_230030	3e-93	PGTG_10770	1e-95	UM04543.1	1e-108
CNAG_01523		PITG_12186	5e-90	Afu1g12940	0	ANID_01017	1e-167	bgh05628	0	BC1G_03001	0	CIMG_05915.2	1e-180	GLRG_02789T0	1e-180	FGSG_09612T0	1e-179	FOXG_06318T0	1e-179	HCEG_08210	0	MGG_01822T0 CMGC/MAPK/P38 protein kinase	0	estExt_Genewise1Plus.C_chr_100765	0	NCU07024T0 Neurospora crassa OR74A (finished) osmotic sensitive-2	1e-180	Pa_1_23930	0	orf19.895	1e-163	YLR113W Mitogen-activated protein kinase involved in osmoregulation via three independent osmosensors; mediates the recruitment and activation of RNA Pol II at Hot1p-dependent promoters; localization regulated by Ptp2p and Ptp3p	1e-167	SPAC24B11.06c	1e-179	Hetan1.estExt_fgenesh2_pm.C_10041	0	estExt_GeneWisePlus_worm.C_10838	0	e_gww2.13.222.1	0	estExt_fgenesh1_kg.C_11018	0	EuGene.00240027	0	PGTG_04715	0	UM02357.1	0
CNAG_01687		PITG_03672	4e-80	Afu5g11730	2e-91	ANID_00124	1e-101	bgh04626	1e-98	BC1G_03223	1e-111	CIMG_09176.2	1e-107	GLRG_05732T0	1e-103	FGSG_09784T0	1e-105	FOXG_08276T0	9e-98	HCEG_03803	1e-109	MGG_07119T0 atypical/RIO/RIO2 protein kinase	3e-97	fgenesh1_pm.C_chr_9000240	9e-89	NCU07722T0 Neurospora crassa OR74A (finished) serine/threonine-protein kinase RIO2	2e-96	Pa_6_3160	2e-97	orf19.6369	9e-93	YNL207W Essential serine kinase involved in the processing of the 20S pre-rRNA into mature 18S rRNA; has similarity to Rio1p	2e-88	SPBC1703.05	1e-100	Hetan1.e_gw1.1.1882.1	1e-120	e_gwh1.1.565.1	1e-115	gwh2.11.174.1	1e-128	e_gw1.5.570.1	1e-114	estExt_fgenesh1_pm.C_110044	1e-120	PGTG_16106	1e-121	UM04732.1	3e-90
CNAG_01845		PITG_21185	5e-79	Afu5g11970	0	ANID_00106	0	bghP001885000001001	0	BC1G_07478	0	CIMG_09206.2	0	GLRG_09877T0	0	FGSG_09660T0	0	FOXG_08410T0	0	HCEG_03773	0	MGG_08689T0 AGC/PKC protein kinase	0	fgenesh1_pm.C_chr_9000247	0	NCU06544T0 Neurospora crassa OR74A (finished) protein kinase C-like protein	0	Pa_6_8430	0	orf19.5901	0	YBL105C Protein serine/threonine kinase essential for cell wall remodeling during growth; localized to sites of polarized growth and the mother-daughter bud neck; homolog of the alpha, beta, and gamma isoforms of mammalian protein kinase C (PKC)	1e-123	SPBC12D12.04c	0	estExt_fgenesh1_pg.C_050177	0	eu2.Lbscf0003g07090	0	gww2.20.7.1	0	estExt_Genewise1Plus.C_80512	0	EuGene.00160049	0	PGTG_12641	0	UM00484.1	2e-77
CNAG_02007		PITG_20775	3e-64	Afu1g07530	2e-92	ANID_05122	1e-92	bgh00745	4e-93	BC1G_02463	3e-90	CIMG_02525.2	1e-94	GLRG_07396T0	6e-88	FGSG_10737T0	6e-88	FOXG_12661T0	2e-87	HCEG_07356	1e-91	MGG_01058T0 adenylate kinase 1	3e-91	estExt_Genewise1.C_chr_21678	8e-89	NCU01550T0 Neurospora crassa OR74A (finished) adenylate kinase cytosolic	4e-89	Pa_3_5380	4e-90	orf19.3391	8e-90	YDR226W Adenylate kinase, required for purine metabolism; localized to the cytoplasm and the mitochondria; lacks cleavable signal sequence	3e-83	SPAC4G9.03	7e-84	estExt_Genewise1.C_020614	1e-94	estExt_fgenesh2_pm.C_60015	1e-95	e_gww2.1.938.1	1e-101	estExt_fgenesh1_kg.C_110619	1e-95	estExt_Genewise1Plus.C_70012	5e-95	PGTG_01071	5e-90	UM02088.1	1e-105
CNAG_02194		PITG_07916	2e-60	Afu6g02840	1e-141	ANID_08751	1e-136	bgh02538	1e-136	BC1G_11240	1e-139	CIMG_10025.2	1e-135	GLRG_02522T0	1e-137	FGSG_08635T0	1e-137	FOXG_03164T0	1e-136	HCEG_09125	1e-142	MGG_02757T0 AGC/NDR protein kinase	1e-137	fgenesh1_pg.C_chr_5000132	1e-136	NCU09071T0 Neurospora crassa OR74A (finished) serine/threonine-protein kinase cot-1	1e-140	Pa_1_19190	1e-141	orf19.1223	1e-115	YPR111W Ser/Thr kinase involved in late nuclear division, one of the mitotic exit network (MEN) proteins; necessary for the execution of cytokinesis	1e-121	SPAC24B11.11c	1e-134	fgenesh1_pm.09_	0	e_gww1.61.7.1	0	e_gwh2.14.71.1	1e-161	estExt_fgenesh1_kg.C_160003	1e-138	estExt_fgenesh1_kg.C_490028	1e-120	PGTG_10256	1e-158	UM03446.1	1e-169
CNAG_02511		PITG_12186	1e-97	Afu6g12820	1e-143	ANID_03719	1e-141	bgh00074	1e-137	BC1G_13966	1e-112	CIMG_01715.2	1e-141	GLRG_06773T0	1e-142	FGSG_06385T0	1e-142	FOXG_08140T0	1e-142	HCEG_01838	1e-140	MGG_09565T0 CMGC/MAPK/ERK protein kinase	1e-142	estExt_Genewise1Plus.C_chr_60615	1e-142	NCU02393T0 Neurospora crassa OR74A (finished) mitogen-activated protein kinase-2	1e-142	Pa_5_5680	1e-142	orf19.2886	1e-128	YBL016W Mitogen-activated serine/threonine protein kinase involved in mating; phosphoactivated by Ste7p; substrates include Ste12p, Far1p, Bni1p, Sst2p; inhibits invasive growth during mating by phosphorylating Tec1p, promoting its degradation	1e-114	SPAC31G5.09c	1e-131	Hetan1.estExt_Genewise1Plus.C_120759	1e-143	e_gww1.12.82.1	1e-141	e_gww2.7.411.1	1e-144	estExt_fgenesh1_kg.C_20689	1e-145	estExt_Genewise1.C_20063	1e-140	PGTG_13814	1e-136	UM03305.1	1e-151
CNAG_02531		PITG_12186	3e-93	Afu6g12820	1e-143	ANID_03719	1e-140	bgh00074	1e-141	BC1G_13966	1e-114	CIMG_01715.2	1e-142	GLRG_06773T0	1e-144	FGSG_06385T0	1e-143	FOXG_08140T0	1e-143	HCEG_01838	1e-142	MGG_09565T0 CMGC/MAPK/ERK protein kinase	1e-144	estExt_Genewise1Plus.C_chr_60615	1e-146	NCU02393T0 Neurospora crassa OR74A (finished) mitogen-activated protein kinase-2	1e-144	Pa_5_5680	1e-143	orf19.2886	1e-131	YBL016W Mitogen-activated serine/threonine protein kinase involved in mating; phosphoactivated by Ste7p; substrates include Ste12p, Far1p, Bni1p, Sst2p; inhibits invasive growth during mating by phosphorylating Tec1p, promoting its degradation	1e-111	SPAC31G5.09c	1e-124	Hetan1.estExt_fgenesh3_kg.C_120166	1e-167	estExt_GeneWisePlus_human.C_120035	1e-165	e_gwh2.7.375.1	1e-167	estExt_fgenesh1_kg.C_20887	1e-166	estExt_fgenesh1_kg.C_820005	1e-163	PGTG_13814	1e-159	UM03305.1	1e-146
CNAG_02686		PITG_13402	2e-89	Afu4g03950	1e-127	ANID_07051	1e-127	bgh02770	1e-128	BC1G_02862	1e-129	CIMG_08682.2	1e-132	GLRG_02704T0	1e-125	FGSG_01932T0	1e-130	FOXG_04200T0	1e-130	HCEG_07817	1e-128	MGG_07074T0 cystathionine beta-lyase	1e-126	estExt_fgenesh1_pg.C_chr_50506	1e-129	NCU07987T0 Neurospora crassa OR74A (finished) cystathionine beta-lyase	1e-130	Pa_6_1410	1e-128	orf19.2092	1e-116	YGL184C Cystathionine beta-lyase, converts cystathionine into homocysteine	4e-85	SPCC11E10.01	1e-98	estExt_fgenesh1_kg.C_040142	0	gww1.11.23.1	0	gww2.7.65.1	0	estExt_fgenesh1_pm.C_70416	0	estExt_fgenesh2_pg.C_300115	0	PGTG_02797	0	UM05496.1	0
CNAG_03290		PITG_00187	2e-97	Afu7g04330	1e-126	ANID_05674	1e-122	bgh01479	1e-125	BC1G_02496	9e-94	CIMG_07521.2	1e-128	GLRG_09002T0	1e-123	FGSG_05734T0	1e-123	FOXG_08759T0	1e-126	HCEG_06092	1e-98	MGG_08746T0 STE/STE20/YSK protein kinase	1e-125	estExt_fgenesh1_pm.C_chr_70224	1e-130	NCU00772T0 Neurospora crassa OR74A (finished) serine/threonine-protein kinase 24	1e-127	Pa_1_5890	1e-116	orf19.191	1e-70	YHR102W Protein kinase of the PAK/Ste20 kinase family, required for cell integrity possibly through regulating 1,6-beta-glucan levels in the wall; physically interacts with Cdc31p (centrin), which is a component of the spindle pole body	3e-73	SPAC2C4.14c	3e-86	e_gw1.01.2442.1	1e-139	e_gww1.1.407.1	1e-140	gww2.13.278.1	1e-137	estExt_fgenesh1_pg.C_220035	8e-99	estExt_fgenesh2_pg.C_500006	1e-141	PGTG_17074	1e-140	UM03721.1	1e-139
CNAG_03567		PITG_07916	1e-85	Afu4g11890	1e-124	ANID_05529	1e-124	bgh02993	1e-134	BC1G_03245	1e-133	CIMG_01604.2	1e-131	GLRG_07772T0	1e-129	FGSG_01188T0	1e-128	FOXG_03164T0	1e-58	HCEG_02333	1e-126	MGG_05376T0 AGC/NDR protein kinase	1e-132	estExt_fgenesh1_kg.C_chr_10855	1e-129	NCU07296T0 Neurospora crassa OR74A (finished) colonial temperature sensitive-1	1e-132	Pa_6_9030	1e-132	orf19.4909	1e-160	YNL161W Serine/threonine protein kinase that regulates cell morphogenesis pathways; involved in cell wall biosynthesis, apical growth, proper mating projection morphology, bipolar bud site selection in diploid cells, and cell separation	1e-160	SPAC821.12	1e-152	Hetan1.estExt_fgenesh2_pm.C_40234	0	gwh1.4.771.1	1e-179	fgenesh1_pg.C_scaffold_2000244	0	estExt_fgenesh1_kg.C_40966	0	estExt_Genewise1Plus.C_280100	0	PGTG_04151	0	UM04956.1	0
CNAG_04040		PITG_21185	4e-65	Afu5g11520	1e-147	ANID_00144	1e-148	bgh03332	1e-133	BC1G_05928	1e-148	CIMG_09155.2	1e-141	GLRG_05135T0	1e-146	FGSG_04382T0	1e-147	FOXG_13852T0	1e-147	HCEG_06628	1e-134	MGG_07012T0 AGC/RSK protein kinase	1e-132	estExt_Genewise1.C_chr_90709	1e-146	NCU01797T0 Neurospora crassa OR74A (finished) nonrepressor of conidiation-2	1e-146	Pa_3_8760	9e-69	orf19.223	1e-126	YNR047W Ser/Thr protein kinase that regulates the putative phospholipid translocases Lem3p-Dnf1p/Dnf2p; phosphorylates and inhibits upstream inhibitory kinase, Ypk1p; localizes to the cytoplasm, early endosome/TGN compartments, and plasma membrane	1e-123	SPAC4G8.05	1e-134	e_gw1.03.2588.1	1e-145	gwh1.4.754.1	1e-146	e_gww2.2.174.1	1e-150	estExt_fgenesh1_kg.C_40751	1e-148	estExt_Genewise1Plus.C_80025	1e-142	PGTG_13325	1e-85	UM05698.1	1e-166
CNAG_04221		PITG_09923	4e-89	Afu7g05800	1e-122	ANID_10844	1e-119	bgh00515	1e-126	BC1G_15078	1e-123	CIMG_05445.2	1e-119	GLRG_08148T0	1e-129	FGSG_04343T0	1e-128	FOXG_13893T0	1e-128	HCEG_05906	1e-121	MGG_06524T0 fructose-2,6-bisphosphatase	1e-130	estExt_fgenesh1_pg.C_chr_10564	1e-131	NCU09347T0 Neurospora crassa OR74A (finished) fructose-2,6-bisphosphatase	1e-129	Pa_3_11390	1e-131	orf19.6423	2e-82	YJL155C Fructose-2,6-bisphosphatase, required for glucose metabolism	1e-122	SPAC732.02c	6e-92	Hetan1.estExt_Genewise1.C_21252	0	e_gww1.54.11.1	0	e_gwh2.1.264.1	0	e_gw1.6.1485.1	0	fgenesh1_pm.C_scaffold_7000067	1e-162	PGTG_01181	1e-174	UM02633.1	1e-119
CNAG_04272		PITG_15892	4e-62	Afu3g09550	1e-122	ANID_03065	1e-119	bgh03342	1e-112	BC1G_15259	1e-122	CIMG_01893.2	1e-120	GLRG_06706T0	1e-120	FGSG_00337T0	1e-119	FOXG_00725T0	1e-118	HCEG_01680	1e-121	MGG_17341T0 CAMK/CAMK1 protein kinase	1e-119	fgenesh1_pm.C_chr_11000196	1e-122	NCU02283T0 Neurospora crassa OR74A (finished) calcium/calmodulin-dependent protein kinase type I	1e-114	Pa_5_9050	1e-110	orf19.1754	5e-65	YFR014C Calmodulin-dependent protein kinase; may play a role in stress response, many CA++/calmodulan dependent phosphorylation substrates demonstrated in vitro, amino acid sequence similar to Cmk2p and mammalian Cam Kinase II	2e-63	SPACUNK12.02c	3e-97	Hetan1.estExt_fgenesh3_kg.C_80093	1e-130	gwh1.7.135.1	1e-126	e_gww2.28.16.1	1e-139	estExt_fgenesh1_kg.C_51109	1e-128	estExt_Genewise1.C_420063	1e-131	PGTG_06479	1e-123	UM05544.1	1e-128
CNAG_04282		PITG_19213	3e-71	Afu4g13720	1e-87	ANID_11786	1e-83	bgh00074	3e-66	BC1G_07144	3e-90	CIMG_01981.2	7e-88	GLRG_06603T0	2e-89	FGSG_10313T0	6e-90	FOXG_05092T0	6e-89	HCEG_00574	3e-86	MGG_04943T0 CMGC/MAPK protein kinase	4e-89	estExt_fgenesh1_kg.C_chr_10163	6e-89	NCU11376T0 Neurospora crassa OR74A (finished) mitogen-activated protein kinase MKC1	4e-89	Pa_2_13340	3e-90	orf19.7523	1e-85	YHR030C Serine/threonine MAP kinase involved in regulating the maintenance of cell wall integrity and progression through the cell cycle; regulated by the PKC1-mediated signaling pathway	2e-85	SPBC119.08	5e-88	e_gw1.08.1658.1	1e-103	e_gww1.2.361.1	1e-105	gww2.3.343.1	6e-94	estExt_Genewise1.C_50645	2e-86	estExt_Genewise1Plus.C_20347	6e-86	PGTG_16812	2e-85	UM00421.1	7e-75
CNAG_04335		PITG_03847	8e-54	Afu7g03760	0	ANID_04278	0	bgh00546	6e-38	BC1G_08323	0	CIMG_07471.2	0	GLRG_03893T0	0	FGSG_01161T0	0	FOXG_00230T0	0	HCEG_09352	0	MGG_13790T0 phosphatidylinositol 4-kinase	0	fgenesh1_pm.C_chr_7000021	0	NCU09367T0 Neurospora crassa OR74A (finished) phosphatidylinositol 3-kinase 3	0	Pa_1_14030	0	orf19.1814	0	YLR305C Phosphatidylinositol-4-kinase that functions in the Pkc1p protein kinase pathway; required for normal vacuole morphology, cell wall integrity, and actin cytoskeleton organization	0	SPBC577.06c	0	Hetan1.estExt_Genewise1Plus.C_20425	0	estExt_GeneWisePlus_worm.C_20649	0	e_gww2.1.18.1	0	estExt_Genewise1Plus.C_120525	0	estExt_Genewise1.C_70063	0	PGTG_08672	0	UM06103.1	0
CNAG_04514		PITG_12186	2e-97	Afu4g13720	1e-143	ANID_11786	1e-129	bgh00074	9e-91	BC1G_07144	1e-139	CIMG_01981.2	1e-143	GLRG_06603T0	1e-140	FGSG_10313T0	1e-139	FOXG_05092T0	1e-139	HCEG_00574	1e-138	MGG_04943T0 CMGC/MAPK protein kinase	1e-143	estExt_fgenesh1_kg.C_chr_10163	1e-139	NCU11376T0 Neurospora crassa OR74A (finished) mitogen-activated protein kinase MKC1	1e-142	Pa_2_13340	1e-142	orf19.7523	1e-132	YHR030C Serine/threonine MAP kinase involved in regulating the maintenance of cell wall integrity and progression through the cell cycle; regulated by the PKC1-mediated signaling pathway	1e-137	SPBC119.08	1e-133	Hetan1.AOL_estExt_Genewise1.C_140079	1e-165	e_gwh1.5.229.1	1e-169	fgenesh1_pg.C_scaffold_4000450	1e-172	estExt_Genewise1.C_50645	1e-169	estExt_Genewise1Plus.C_20347	1e-159	PGTG_16812	1e-154	UM00421.1	1e-145
CNAG_05125		PITG_15778	1e-91	Afu4g07130	1e-112	ANID_04414	1e-115	bgh00877	1e-103	BC1G_14194	1e-106	CIMG_04156.2	1e-108	GLRG_10503T0	1e-111	FGSG_10424T0	1e-108	FOXG_04972T0	1e-110	HCEG_01475	1e-113	MGG_09750T0 diphosphomevalonate decarboxylase	1e-109	estExt_Genewise1Plus.C_chr_120013	1e-103	NCU11381T0 Neurospora crassa OR74A (finished) diphosphomevalonate decarboxylase	1e-114	Pa_5_2620	1e-108	orf19.6105	1e-100	YNR043W Mevalonate pyrophosphate decarboxylase, essential enzyme involved in the biosynthesis of isoprenoids and sterols, including ergosterol; acts as a homodimer	1e-103	SPAC24C9.03	1e-110	estExt_fgenesh1_kg.C_060307	1e-147	e_gwh1.1.466.1	1e-138	fgenesh1_pm.C_scaffold_6000020	1e-153	estExt_fgenesh1_kg.C_61200	1e-150	estExt_fgenesh1_pm.C_100036	1e-119	PGTG_06637	1e-114	UM05179.1	1e-136
CNAG_05220		PITG_12226	5e-90	Afu2g10270	1e-113	ANID_05982	1e-115	bgh05868	1e-112	BC1G_11880	1e-106	CIMG_04365.2	1e-110	GLRG_11535T0	1e-113	FGSG_08133T0	1e-112	FOXG_15946T0	1e-102	HCEG_07745	1e-112	MGG_15156T0 phosphatidylinositol 3-kinase tor2	1e-110	estExt_Genewise1Plus.C_chr_20240	1e-115	NCU05608T0 Neurospora crassa OR74A (finished) phosphatidylinositol 3-kinase tor2	1e-108	Pa_4_9630	1e-112	orf19.2290	1e-108	YJR066W PIK-related protein kinase and rapamycin target; subunit of TORC1, a complex that controls growth in response to nutrients by regulating translation, transcription, ribosome biogenesis, nutrient transport and autophagy; involved in meiosis	1e-107	SPBC216.07c	1e-117	estExt_Genewise1Plus.C_081491	1e-121	e_gww1.2.812.1	1e-118	e_gww2.42.1.1	1e-117	estExt_fgenesh1_pm.C_100124	1e-120	estExt_fgenesh2_pg.C_500022	1e-115	PGTG_03326	1e-112	UM03216.1	1e-123
CNAG_05274		PITG_00187	7e-84	Afu5g02220	1e-100	ANID_11032	1e-100	bgh01479	7e-87	BC1G_02496	3e-97	CIMG_06423.2	3e-99	GLRG_03046T0	3e-97	FGSG_07344T0	8e-93	FOXG_08759T0	2e-91	HCEG_06092	1e-101	MGG_12118T0 STE/STE20/YSK protein kinase	2e-96	estExt_Genewise1Plus.C_chr_80736	7e-89	NCU04096T0 Neurospora crassa OR74A (finished) serine/threonine-protein kinase 3	4e-95	Pa_2_10850	2e-95	orf19.3049	1e-62	YHR102W Protein kinase of the PAK/Ste20 kinase family, required for cell integrity possibly through regulating 1,6-beta-glucan levels in the wall; physically interacts with Cdc31p (centrin), which is a component of the spindle pole body	3e-63	SPAC9G1.09	3e-82	Hetan1.estExt_fgenesh2_pm.C_40337	1e-142	e_gww1.4.280.1	1e-113	gwh2.2.399.1	1e-112	estExt_fgenesh1_pg.C_220035	1e-139	estExt_Genewise1Plus.C_70037	2e-96	PGTG_13250	1e-100	UM05543.1	1e-117
CNAG_05558		PITG_14707	4e-62	Afu1g14810	2e-95	ANID_00822	6e-93	bgh06676	2e-74	BC1G_13227	2e-86	CIMG_03267.2	3e-87	GLRG_00747T0	4e-93	FGSG_11812T0	9e-91	FOXG_01025T0	4e-92	HCEG_03509	8e-72	MGG_01196T0 CAMK/CAMKL/KIN4 protein kinase	7e-95	estExt_fgenesh1_pg.C_chr_10403	1e-89	NCU00914T0 Neurospora crassa OR74A (finished) serine/threonine protein kinase	3e-90	Pa_1_1860	2e-92	orf19.3751	7e-92	YPL141C Putative protein kinase; similar to Kin4p; green fluorescent protein (GFP)-fusion protein localizes to the cytoplasm; YPL141C is not an essential gene	4e-89	SPAC110.01	5e-72	e_gw1.07.1810.1	1e-104	gwh1.9.351.1	2e-96	gwh2.9.347.1	4e-97	e_gw1.3.1171.1	1e-102	gw1.47.27.1	9e-90	PGTG_04875	1e-127	UM04991.1	1e-163
CNAG_05970		PITG_06107	9e-52	Afu2g04680	1e-140	ANID_02067	1e-143	bgh00182	3e-94	BC1G_05000	1e-139	CIMG_06227.2	5e-61	GLRG_05474T0	1e-143	FGSG_06957T0	1e-102	FOXG_06188T0	1e-128	HCEG_08460	1e-119	MGG_12821T0 STE/STE20/PAKA protein kinase	1e-150	fgenesh1_pm.C_chr_4000176	1e-136	NCU03894T0 Neurospora crassa OR74A (finished) serine/threonine-protein kinase ste-20	1e-141	Pa_4_7000	1e-140	orf19.4242	1e-109	YHL007C Cdc42p-activated signal transducing kinase of the PAK (p21-activated kinase) family, involved in pheromone response, pseudohyphal/invasive growth, and vacuole inheritance; GBB motif (found in noncatalytic domains of PAKs) binds Ste4p	1e-120	SPBC1604.14c	1e-105	Hetan1.estExt_Genewise1Plus.C_61024	1e-127	e_gwh1.2.152.1	1e-121	fgenesh1_pg.C_scaffold_3000235	1e-138	e_gw1.10.685.1	1e-121	estExt_fgenesh1_pm.C_470016	1e-112	PGTG_14316	1e-131	UM04583.1	1e-117
CNAG_06489		PITG_13265	2e-57	Afu5g06390	1e-74	ANID_02272	9e-77	bgh00685	4e-66	BC1G_06571	2e-68	CIMG_06031.2	2e-78	GLRG_00104T0	3e-80	FGSG_06932T0	3e-76	FOXG_01888T0	9e-77	HCEG_08088	2e-73	MGG_06270T0 adenosine kinase	6e-70	estExt_fgenesh1_pg.C_chr_20827	6e-74	NCU00414T0 Neurospora crassa OR74A (finished) adenosine kinase	3e-75	Pa_7_8220	8e-75	orf19.5591	2e-78	YJR105W Adenosine kinase, required for the utilization of S-adenosylmethionine (AdoMet); may be involved in recycling adenosine produced through the methyl cycle	3e-62	SPCC338.14	3e-71	estExt_fgenesh1_kg.C_010064	1e-115	estExt_fgenesh1_kg.C_10048	1e-105	e_gwh2.13.245.1	1e-111	estExt_fgenesh1_pg.C_180134	1e-110	estExt_Genewise1.C_740016	1e-106	PGTG_03432	4e-97	UM00797.1	3e-93
CNAG_06642		PITG_12226	0	Afu2g10270	0	ANID_05982	0	bgh05868	0	BC1G_11880	0	CIMG_04365.2	0	GLRG_11535T0	0	FGSG_08133T0	0	FOXG_15946T0	0	HCEG_07745	0	MGG_15156T0 phosphatidylinositol 3-kinase tor2	0	estExt_Genewise1Plus.C_chr_20240	0	NCU05608T0 Neurospora crassa OR74A (finished) phosphatidylinositol 3-kinase tor2	0	Pa_4_9630	0	orf19.2290	0	YKL203C PIK-related protein kinase and rapamycin target; subunit of TORC1, a complex that regulates growth in response to nutrients and TORC2, a complex that regulates cell-cycle dependent polarization of the actin cytoskeleton; involved in meiosis	0	SPBC216.07c	0	estExt_Genewise1Plus.C_081491	0	e_gww1.2.812.1	0	e_gww2.42.1.1	0	estExt_fgenesh1_pm.C_100124	0	estExt_fgenesh2_pg.C_500022	0	PGTG_03326	0	UM03216.1	0
CNAG_06730		PITG_10998	1e-122	Afu6g05120	1e-156	ANID_06508	1e-155	bghP002868000001001	1e-152	BC1G_13455	1e-116	CIMG_02613.2	1e-158	GLRG_03041T0	1e-152	FGSG_07329T0	1e-150	FOXG_01575T0	1e-150	HCEG_07518	1e-152	MGG_12122T0 CMGC/GSK protein kinase	1e-148	estExt_fgenesh1_pm.C_chr_80043	1e-155	NCU04185T0 Neurospora crassa OR74A (finished) protein kinase gsk3	1e-152	Pa_2_10910	1e-144	orf19.791	1e-127	YMR139W Protein kinase required for signal transduction during entry into meiosis; promotes the formation of the Ime1p-Ume6p complex by phosphorylating Ime1p and Ume6p; shares similarity with mammalian glycogen synthase kinase 3-beta	1e-103	SPAC1687.15	1e-143	fgenesh1_pm.02_6	0	estExt_fgenesh2_pm.C_20123	0	e_gww2.1.676.1	1e-177	estExt_fgenesh1_kg.C_110526	0	estExt_Genewise1Plus.C_210032	1e-166	PGTG_01413	1e-161	UM00560.1	0
CNAG_07408		PITG_06107	1e-53	Afu5g05900	1e-118	ANID_08836	1e-108	bgh00182	1e-115	BC1G_06518	1e-119	CIMG_06227.2	4e-84	GLRG_00160T0	1e-118	FGSG_06957T0	1e-118	FOXG_01858T0	1e-119	HCEG_04323	1e-121	MGG_06320T0 STE/STE20/PAKA protein kinase	1e-117	estExt_Genewise1Plus.C_chr_81084	1e-118	NCU00406T0 Neurospora crassa OR74A (finished) protein kinase CHM1	1e-120	Pa_7_8380	1e-119	orf19.4890	1e-117	YOL113W Member of the PAK family of serine/threonine protein kinases with similarity to Ste20p and Cla4p; proposed to be a downstream effector of Cdc42p during polarized growth	1e-123	SPAC1F5.09c	1e-136	Hetan1.estExt_Genewise1Plus.C_50650	0	estExt_GeneWisePlus_worm.C_670057	0	e_gww2.9.14.1	0	estExt_Genewise1.C_280018	0	estExt_fgenesh1_pm.C_470016	0	PGTG_07225	1e-138	UM02406.1	1e-140
CNAG_00405		PITG_00187	6e-54	Afu5g02220	1e-65	ANID_11032	3e-64	bgh01479	2e-59	BC1G_02496	2e-64	CIMG_07521.2	2e-64	GLRG_09002T0	2e-61	FGSG_05734T0	4e-61	FOXG_08759T0	3e-61	HCEG_06092	5e-64	MGG_08746T0 STE/STE20/YSK protein kinase	3e-63	estExt_fgenesh1_pm.C_chr_70224	2e-70	NCU04096T0 Neurospora crassa OR74A (finished) serine/threonine-protein kinase 3	2e-63	Pa_1_5890	9e-58	orf19.191	5e-78	YHR102W Protein kinase of the PAK/Ste20 kinase family, required for cell integrity possibly through regulating 1,6-beta-glucan levels in the wall; physically interacts with Cdc31p (centrin), which is a component of the spindle pole body	3e-73	SPBC17F3.02	2e-79	e_gw1.06.2040.1	1e-77	gww1.5.261.1	1e-71	e_gww2.6.253.1	1e-87	e_gw1.6.1970.1	3e-71	estExt_Genewise1Plus.C_800006	2e-85	PGTG_19994	2e-93	UM02265.1	8e-97
CNAG_01155		PITG_17445	3e-89	Afu6g08470	1e-101	ANID_05589	3e-98	bgh00124	2e-97	BC1G_00654	1e-104	CIMG_01582.2	7e-97	GLRG_10955T0	9e-99	FGSG_03247T0	2e-97	FOXG_10000T0	6e-69	HCEG_02365	2e-93	MGG_10005T0 glycerol kinase	1e-95	fgenesh1_pm.C_chr_3000097	1e-100	NCU06005T0 Neurospora crassa OR74A (finished) glycerol kinase	1e-106	Pa_4_7610	1e-103	orf19.558	5e-86	YHL032C Glycerol kinase, converts glycerol to glycerol-3-phosphate; glucose repression of expression is mediated by Adr1p and Ino2p-Ino4p; derepression of expression on non-fermentable carbon sources is mediated by Opi1p and Rsf1p	7e-80	None		estExt_Genemark.C_080203	0	estExt_GeneWisePlus_worm.C_20399	1e-146	e_gwh2.3.259.1	1e-137	estExt_Genewise1.C_100415	0	estExt_fgenesh2_pg.C_140039	1e-115	PGTG_14522	1e-90	UM04659.1	1e-134
CNAG_01209		PITG_06917	1e-49	Afu6g07440	0	ANID_05211	0	bgh05784	1e-129	BC1G_01268	1e-129	CIMG_08037.2	0	GLRG_00574T0	0	FGSG_11742T0	0	FOXG_01168T0	0	HCEG_01962	0	MGG_14757T0 1-phosphatidylinositol-3-phosphate 5-kinase FAB1	0	e_gw1.4.656.1	0	NCU02083T0 Neurospora crassa OR74A (finished) 1-phosphatidylinositol-3-phosphate 5-kinase	1e-116	Pa_1_2720	0	orf19.1513	1e-85	YFR019W 1-phosphatidylinositol-3-phosphate 5-kinase; vacuolar membrane kinase that generates phosphatidylinositol (3,5)P2, which is involved in vacuolar sorting and homeostasis	1e-109	SPBC3E7.01	1e-113	e_gw1.01.279.1	0	eu2.Lbscf0001g07040	0	fgenesh1_pg.C_scaffold_13000220	0	estExt_Genewise1.C_11763	0	estExt_fgenesh2_pg.C_110272	1e-141	PGTG_04375	1e-117	UM00566.1	0
CNAG_02028		PITG_00407	6e-55	Afu4g03140	5e-81	ANID_07185	6e-80	bgh03292	1e-21	BC1G_06823	2e-80	CIMG_08909.2	2e-80	GLRG_02654T0	5e-82	FGSG_02795T0	8e-80	FOXG_15645T0	2e-80	HCEG_04583	2e-80	MGG_10596T0 CMGC/SRPK protein kinase	1e-80	fgenesh1_pm.C_chr_2000292	3e-79	NCU09202T0 Neurospora crassa OR74A (finished) protein kinase dsk1	1e-82	Pa_1_15870	2e-79	orf19.2436	3e-89	YMR216C SR protein kinase (SRPK) involved in regulating proteins involved in mRNA metabolism and cation homeostasis; similar to human SRPK1	1e-123	SPBC530.14c	3e-65	estExt_Genewise1.C_020057	0	gww1.55.29.1	1e-177	e_gww2.11.144.1	1e-105	estExt_Genewise1Plus.C_110858	0	estExt_fgenesh2_pg.C_10585	0	PGTG_15313	0	UM03796.1	0
CNAG_02680		PITG_19875	2e-49	Afu6g11190	0	ANID_00576	0	bghP001166	0	BC1G_07434	3e-96	CIMG_00240.2	0	GLRG_05885T0	0	FGSG_05306T0	0	FOXG_06373T0	0	HCEG_06903	0	MGG_06100T0 VPS15 protein kinase	0	estExt_Genewise1Plus.C_chr_90221	0	NCU06626T0 Neurospora crassa OR74A (finished) phosphoinositide 3-kinase regulatory subunit 4	0	Pa_6_1830	2e-84	orf19.130	1e-125	YBR097W Myristoylated serine/threonine protein kinase involved in vacuolar protein sorting; functions as a membrane-associated complex with Vps34p; active form recruits Vps34p to the Golgi membrane; interacts with the GDP-bound form of Gpa1p	1e-120	SPBC119.07	4e-80	Hetan1.fgenesh2_pm.C_scaffold_8000193	0	e_gww1.7.2.1	0	e_gww2.5.18.1	0	estExt_Genewise1Plus.C_50957	0	e_gw1.15.3.1	0	PGTG_15709	3e-74	UM01033.1	1e-142
CNAG_02866		PITG_04715	2e-54	Afu3g07180	1e-81	ANID_09446	4e-81	bgh05179	2e-83	BC1G_01210	1e-86	CIMG_00343.2	4e-87	GLRG_02652T0	1e-83	FGSG_08680T0	1e-82	FOXG_03120T0	8e-83	HCEG_01057	2e-84	MGG_17976T0 hypothetical protein	1e-83	estExt_Genewise1Plus.C_chr_30251	4e-80	NCU03154T0 Neurospora crassa OR74A (finished) pantothenate kinase	5e-82	Pa_1_14520	1e-81	orf19.5576	4e-75	YDR531W Pantothenate kinase (ATP:D-pantothenate 4'-phosphotransferase, EC 2.7.1.33); catalyzes the first committed step in the universal biosynthetic pathway for synthesis of coenzyme A (CoA)	3e-70	SPBC4B4.01c	6e-78	estExt_Genewise1Plus.C_010871	1e-158	eu2.Lbscf0001g06810	1e-156	e_gww2.13.211.1	1e-106	estExt_fgenesh1_pm.C_210089	1e-159	estExt_fgenesh2_pg.C_30079	1e-129	PGTG_13061	1e-133	UM06262.1	1e-149
CNAG_03024		PITG_07916	1e-51	Afu2g15010	1e-159	ANID_07572	1e-155	bgh02993	1e-53	BC1G_12394	0	CIMG_02369.2	1e-166	GLRG_03945T0	1e-180	FGSG_01312T0	1e-167	FOXG_00074T0	1e-166	HCEG_00089	1e-167	MGG_00345T0 AGC protein kinase	0	estExt_Genewise1Plus.C_chr_11947	1e-179	NCU07378T0 Neurospora crassa OR74A (finished) serine threonine protein kinase	1e-178	Pa_1_17910	1e-180	orf19.7044	8e-69	YNL161W Serine/threonine protein kinase that regulates cell morphogenesis pathways; involved in cell wall biosynthesis, apical growth, proper mating projection morphology, bipolar bud site selection in diploid cells, and cell separation	3e-64	SPAPB18E9.02c	1e-147	Hetan1.estExt_Genewise1Plus.C_40488	0	eu2.Lbscf0004g06330	0	gwh2.2.3.1	0	e_gw1.22.170.1	0	estExt_Genewise1Plus.C_280100	5e-63	PGTG_11466	0	UM01492.1	0
CNAG_03670		PITG_03006	5e-17	Afu1g01720	1e-118	ANID_00235	7e-97	bgh00765	1e-117	BC1G_11868	1e-109	CIMG_09916.2	1e-114	GLRG_10691T0	1e-100	FGSG_05775T0	1e-105	FOXG_08844T0	1e-104	HCEG_08404	1e-101	MGG_15988T0 IRE protein kinase	1e-101	e_gw1.7.583.1	1e-112	NCU02202T0 Neurospora crassa OR74A (finished) serine/threonine kinase IREI	1e-119	Pa_5_4250	1e-110	orf19.5068	1e-109	YHR079C Serine-threonine kinase and endoribonuclease; transmembrane protein that mediates the unfolded protein response (UPR) by regulating Hac1p synthesis through HAC1 mRNA splicing; Kar2p binds inactive Ire1p and releases from it upon ER stress	1e-103	SPAC167.01	1e-101	Hetan1.EuGene8000335	1e-167	eu2.Lbscf0007g01060	1e-158	fgenesh1_pg.C_scaffold_4000584	1e-140	estExt_Genewise1Plus.C_51020	1e-135	estExt_Genewise1Plus.C_10483	1e-108	PGTG_15298	1e-119	UM03841.1	1e-128
CNAG_03821		PITG_12326	1e-132	Afu5g08670	0	ANID_04709	0	bghP005427	0	BC1G_08774	0	CIMG_06770.2	0	GLRG_02602T0	0	FGSG_08522T0	0	FOXG_03324T0	0	HCEG_06453	0	MGG_03069T0 phosphatidylinositol 3-kinase catalytic subunit	0	estExt_Genewise1Plus.C_chr_31629	1e-175	NCU00656T0 Neurospora crassa OR74A (finished) phosphoinositide 3-kinase	0	Pa_1_20030	0	orf19.6243	1e-130	YLR240W Phosphatidylinositol 3-kinase responsible for the synthesis of phosphatidylinositol 3-phosphate; forms membrane-associated signal transduction complex with Vps15p to regulate protein sorting; activated by the GTP-bound form of Gpa1p	1e-142	SPAC458.05	1e-169	estExt_Genewise1.C_081574	0	e_gww1.11.367.1	0	e_gwh2.7.44.1	0	e_gw1.7.666.1	0	e_gw1.2.53.1	0	PGTG_16800	0	UM00453.1	0
CNAG_02962		PITG_13669	9e-91	Afu3g10520	1e-129	ANID_04936	1e-130	bgh03292	1e-126	BC1G_04815	1e-135	CIMG_03605.2	1e-135	GLRG_06393T0	1e-122	FGSG_04053T0	1e-116	FOXG_11594T0	1e-125	HCEG_00313	1e-125	MGG_12944T0 CMGC/DYRK/PRP4 protein kinase	1e-125	estExt_fgenesh1_kg.C_chr_20284	2e-69	NCU10853T0 Neurospora crassa OR74A (finished) conserved hypothetical protein	1e-124	Pa_3_1560	1e-111	orf19.147	2e-45	YJL141C Serine-threonine protein kinase that is part of a glucose-sensing system involved in growth control in response to glucose availability; translocates from the cytoplasm to the nucleus and phosphorylates Pop2p in response to a glucose signal	1e-46	SPCC777.14	1e-104	e_gw1.02.2757.1	1e-139	e_gww1.6.110.1	1e-139	e_gww2.1.534.1	1e-141	estExt_fgenesh1_kg.C_110873	1e-161	e_gw1.7.108.1	1e-132	PGTG_01312	1e-150	UM02074.1	1e-120
CNAG_05439		PITG_17512	2e-65	Afu2g13680	2e-93	ANID_02412	4e-91	bgh04639	2e-81	BC1G_07228	2e-76	CIMG_04631.2	6e-90	GLRG_01668T0	1e-89	FGSG_06878T0	1e-83	FOXG_01946T0	4e-83	HCEG_05279	5e-91	MGG_09912T0 CAMK/CAMK1 protein kinase	7e-91	estExt_fgenesh1_pg.C_chr_50335	3e-86	NCU09123T0 Neurospora crassa OR74A (finished) Ca/CaM-dependent kinase-1	9e-91	Pa_1_9410	4e-88	orf19.1754	5e-83	YFR014C Calmodulin-dependent protein kinase; may play a role in stress response, many CA++/calmodulan dependent phosphorylation substrates demonstrated in vitro, amino acid sequence similar to Cmk2p and mammalian Cam Kinase II	2e-76	SPACUNK12.02c	2e-61	estExt_Genewise1Plus.C_091489	2e-89	e_gww1.19.31.1	1e-99	gwh2.14.142.1	1e-101	estExt_fgenesh1_kg.C_150066	5e-83	estExt_fgenesh2_pg.C_250065	4e-98	PGTG_09361	3e-81	UM06019.1	2e-95
CNAG_06980		PITG_21189	2e-61	Afu5g06420	3e-99	ANID_02269	2e-96	bghP00354	1e-106	BC1G_11345	9e-61	CIMG_06015.2	9e-99	GLRG_00150T0	6e-98	FGSG_05484T0	8e-98	FOXG_09411T0	1e-98	HCEG_08107	1e-93	MGG_14847T0 STE/STE11 protein kinase	1e-103	estExt_Genewise1Plus.C_chr_40809	3e-94	NCU06182T0 Neurospora crassa OR74A (finished) nonrepressor of conidiation-1	1e-99	Pa_7_8030	2e-98	orf19.844	9e-93	YLR362W Signal transducing MEK kinase involved in pheromone response and pseudohyphal/invasive growth pathways where it phosphorylates Ste7p, and the high osmolarity response pathway, via phosphorylation of Pbs2p; regulated by Ste20p and Ste50p	1e-83	SPBC1D7.05	4e-93	Hetan1.e_gw1.2.1908.1	1e-178	e_gwh1.2.448.1	1e-112	e_gwh2.1.741.1	1e-110	estExt_Genewise1.C_110038	1e-114	estExt_Genewise1Plus.C_210087	7e-95	PGTG_08104	5e-73	UM04258.1	1e-110
CNAG_00130		PITG_17512	1e-54	Afu2g03490	1e-161	ANID_04483	1e-157	bgh01009	1e-153	BC1G_13037	1e-151	CIMG_04514.2	1e-147	GLRG_00804T0	1e-158	FGSG_00786T0	1e-160	FOXG_01121T0	1e-157	HCEG_05162	1e-154	MGG_08547T0 CAMK/CAMK1 protein kinase	1e-163	estExt_Genewise1Plus.C_chr_10184	1e-157	NCU09212T0 Neurospora crassa OR74A (finished) serine/threonine-protein kinase	1e-155	Pa_1_5470	1e-165	orf19.2268	1e-121	YLR248W Protein kinase involved in the response to oxidative and osmotic stress; identified as suppressor of S. pombe cell cycle checkpoint mutations	8e-96	SPCC1322.08	1e-141	estExt_fgenesh1_kg.C_030584	0	estExt_Genewise1_worm.C_40153	0	e_gww2.2.1100.1	0	estExt_fgenesh1_kg.C_40779	0	fgenesh1_pm.C_scaffold_10000023	0	PGTG_12918	1e-180	UM02121.1	0
CNAG_00769		PITG_00124	2e-42	Afu1g15950	1e-104	ANID_00931	1e-103	bghP00916	1e-101	BC1G_07633	4e-99	CIMG_03086.2	1e-106	GLRG_07565T0	2e-91	FGSG_08691T0	1e-103	FOXG_03107T0	1e-102	HCEG_03358	1e-100	MGG_10268T0 STE/STE7 protein kinase	2e-95	estExt_Genewise1Plus.C_chr_100402	9e-98	NCU00587T0 Neurospora crassa OR74A (finished) osmotic sensitive-5	8e-94	Pa_1_15320	3e-96	orf19.7388	1e-102	YJL128C MAP kinase kinase that plays a pivotal role in the osmosensing signal-transduction pathway, activated under severe osmotic stress; plays a role in regulating Ty1 transposition	9e-99	SPBC409.07c	1e-113	Hetan1.EuGene3000587	1e-130	fgenesh3_pg.C_scaffold_5000229	1e-109	e_gww2.15.132.1	1e-118	estExt_fgenesh1_kg.C_620005	1e-101	fgenesh1_pm.C_scaffold_5000072	1e-110	PGTG_18878	6e-69	UM06342.1	1e-117
CNAG_01730		PITG_00124	8e-40	Afu3g05900	8e-85	ANID_03422	1e-83	bgh05203	1e-79	BC1G_03809	5e-83	CIMG_00541.2	5e-83	GLRG_04259T0	7e-80	FGSG_09903T0	2e-76	FOXG_05521T0	2e-80	HCEG_02116	1e-83	MGG_00800T0 STE/STE7/MEK1 protein kinase	1e-81	estExt_Genewise1.C_chr_10886	8e-83	NCU04612T0 Neurospora crassa OR74A (finished) mitogen activated protein kinase kinase 2	7e-77	Pa_2_820	4e-82	orf19.469	4e-62	YOR231W Mitogen-activated kinase kinase involved in protein kinase C signaling pathway that controls cell integrity; upon activation by Bck1p phosphorylates downstream target, Slt2p; functionally redundant with Mkk2p	5e-56	SPAC1D4.13	1e-74	fgenesh1_pm.05_	1e-108	gww1.3.211.1	1e-110	gwh2.20.55.1	1e-108	fgenesh1_pm.8_	1e-100	estExt_Genewise1Plus.C_1110008	7e-96	PGTG_11141	7e-96	UM01514.1	1e-100
CNAG_03701		PITG_17925	0	Afu1g13740	0	ANID_12367	0	bghP0006111	0	BC1G_01049	6e-71	CIMG_03391.2	0	GLRG_08745T0	0	FGSG_04287T0	0	FOXG_13955T0	0	HCEG_02864	0	MGG_01128T0 pentafunctional AROM polypeptide	0	estExt_Genewise1Plus.C_chr_10977	0	NCU01632T0 Neurospora crassa OR74A (finished) pentafunctional AROM polypeptide	0	Pa_6_5280	0	orf19.4704	0	YDR127W Pentafunctional arom protein, catalyzes steps 2 through 6 in the biosynthesis of chorismate, which is a precursor to aromatic amino acids	0	SPAC1834.02	0	e_gw1.13.1032.1	0	e_gwh1.8.272.1	0	fgenesh1_pg.C_scaffold_10000254	0	estExt_Genewise1Plus.C_150286	0	estExt_fgenesh1_pm.C_190017	0	PGTG_13928	0	UM03607.1	0
CNAG_04108		PITG_00352	4e-58	Afu2g11900	1e-138	ANID_06207	1e-131	bgh01094	1e-132	BC1G_15996	7e-49	CIMG_05416.2	1e-133	GLRG_05237T0	1e-135	FGSG_04416T0	1e-138	FOXG_13817T0	1e-137	HCEG_05865	1e-125	MGG_07161T0 kinase isozyme 4	1e-137	estExt_Genewise1.C_chr_12323	1e-134	NCU06760T0 Neurospora crassa OR74A (finished) pyruvate dehydrogenase kinase	1e-141	Pa_3_7910	1e-125	orf19.7281	1e-117	YIL042C Mitochondrial protein kinase involved in negative regulation of pyruvate dehydrogenase complex activity by phosphorylating the ser-133 residue of the Pda1p subunit; acts in concert with kinase Pkp2p and phosphatases Ptc5p and Ptc6p	6e-17	SPAC644.11c	4e-97	estExt_Genemark.C_090392	1e-168	estExt_GeneWisePlus_worm.C_90221	1e-163	e_gww2.7.362.1	1e-160	estExt_fgenesh1_kg.C_20672	1e-164	estExt_Genewise1.C_20377	1e-151	PGTG_17358	1e-142	UM05275.1	1e-148
CNAG_04191		PITG_12105	2e-71	Afu1g09620	1e-105	ANID_01326	1e-104	None		BC1G_15103	3e-68	CIMG_07101.2	1e-104	GLRG_10209T0	1e-115	FGSG_10196T0	1e-106	FOXG_05209T0	4e-89	HCEG_00617	1e-114	MGG_07285T0 SCY1 protein kinase	1e-118	estExt_Genewise1.C_chr_120043	1e-111	NCU04279T0 Neurospora crassa OR74A (finished) protein kinase domain-containing protein	1e-117	Pa_2_12370	1e-109	orf19.3744	8e-57	YOR112W Cytoplasmic component of the nuclear aminoacylation-dependent tRNA export pathway; interacts with nuclear pore component Nup116p; copurifies with tRNA export receptors Los1p and Msn5p, as well as eIF-1a and the RAN GTPase Gsp1p	5e-37	SPAC15A10.13	8e-47	e_gw1.06.1659.1	1e-154	e_gwh1.10.297.1	1e-154	gwh2.15.40.1	1e-117	e_gw1.6.1390.1	1e-160	estExt_fgenesh2_pg.C_10291	1e-159	PGTG_01010	1e-141	UM06321.1	1e-147
CNAG_04314		PITG_02750	2e-51	Afu2g01350	4e-91	ANID_06824	2e-94	bgh01188	1e-92	BC1G_05737	2e-91	CIMG_09288.2	5e-89	GLRG_03172T0	5e-98	FGSG_07150T0	2e-95	FOXG_00298T0	2e-94	HCEG_00979	2e-92	MGG_08159T0 ATP NAD kinase	7e-96	e_gw1.2.286.1	1e-94	NCU03267T0 Neurospora crassa OR74A (finished) NAD+ kinase Utr1	6e-93	Pa_1_2220	2e-93	orf19.7393	2e-46	YEL041W ATP-NADH kinase; phosphorylates both NAD and NADH; homooctameric structure consisting of 60-kDa subunits; sequence similarity to Utr1p and Pos5p; overexpression complements certain pos5 phenotypes	6e-75	SPAC3H5.11	5e-69	e_gw1.06.2275.1	1e-150	gwh1.10.308.1	1e-133	gwh2.15.56.1	1e-62	estExt_Genewise1Plus.C_60017	1e-150	e_gw1.13.44.1	1e-119	PGTG_01587	1e-138	UM00549.1	1e-139
CNAG_04755		PITG_21189	8e-53	Afu3g11080	2e-79	ANID_04887	9e-81	bgh00183	5e-75	BC1G_11345	5e-78	CIMG_03788.2	2e-80	GLRG_02000T0	4e-83	FGSG_06326T0	9e-74	FOXG_08078T0	1e-77	HCEG_02958	3e-77	MGG_00883T0 STE/STE11 protein kinase	2e-77	e_gw1.11.782.1	1e-59	NCU02234T0 Neurospora crassa OR74A (finished) MAP kinase kinase kinase	5e-77	Pa_5_9370	2e-78	orf19.5162	1e-82	YJL095W Mitogen-activated protein (MAP) kinase kinase kinase acting in the protein kinase C signaling pathway, which controls cell integrity; upon activation by Pkc1p phosphorylates downstream kinases Mkk1p and Mkk2p	1e-88	SPAC1F3.02c	5e-80	fgenesh1_kg.01_	8e-71	gwh1.1.661.1	2e-72	e_gww2.11.353.1	1e-74	estExt_fgenesh1_kg.C_10765	1e-105	e_gw1.33.96.1	7e-77	PGTG_10631	1e-95	UM01662.1	1e-109
CNAG_05600		PITG_03143	2e-78	Afu2g05800	2e-80	ANID_07471	7e-82	bgh04595	3e-72	BC1G_02754	6e-69	CIMG_01015.2	2e-59	GLRG_01360T0	4e-73	FGSG_00486T0	7e-75	FOXG_00570T0	5e-72	HCEG_05622	4e-74	MGG_14801T0 IdgA domain-containing protein	3e-67	estExt_Genewise1Plus.C_chr_61076	1e-81	NCU03020T0 Neurospora crassa OR74A (finished) IdgA domain-containing protein	2e-75	Pa_1_7770	3e-79	orf19.6187	1e-69	None		SPBC1861.05	2e-80	estExt_Genewise1.C_010967	1e-122	eu2.Lbscf0001g00610	1e-111	gww2.11.104.1	1e-115	Genemark.1305_g	1e-112	e_gw1.39.43.1	9e-65	PGTG_18917	2e-85	UM00024.1	2e-97
CNAG_06051		PITG_10010	2e-31	Afu3g10300	5e-73	ANID_04957	6e-70	bgh01647	7e-59	BC1G_04827	3e-70	CIMG_03583.2	3e-69	GLRG_06361T0	1e-74	FGSG_04085T0	3e-68	FOXG_11551T0	2e-67	HCEG_00292	1e-71	MGG_05440T0 galactokinase	5e-71	estExt_Genewise1Plus.C_chr_31277	3e-69	NCU08687T0 Neurospora crassa OR74A (finished) galactokinase	1e-70	Pa_3_3160	8e-69	orf19.3670	8e-59	YBR020W Galactokinase, phosphorylates alpha-D-galactose to alpha-D-galactose-1-phosphate in the first step of galactose catabolism; expression regulated by Gal4p	2e-58	SPBPB2B2.13	8e-56	estExt_fgenesh1_kg.C_040495	2e-88	e_gww1.21.97.1	9e-74	e_gww2.4.179.1	4e-81	e_gw1.33.7.1	9e-74	estExt_Genewise1.C_560039	2e-51	PGTG_07973	1e-60	UM01962.1	4e-69
CNAG_02285		PITG_09596	2e-55	Afu5g03490	2e-57	ANID_08216	4e-60	bgh00757	5e-58	None		CIMG_06562.2	2e-62	GLRG_09369T0	4e-60	FGSG_05972T0	2e-61	FOXG_07677T0	4e-62	HCEG_06266	7e-63	MGG_08622T0 nucleoside diphosphate kinase	2e-61	fgenesh1_pg.C_chr_8000206	3e-60	NCU04202T0 Neurospora crassa OR74A (finished) nucleoside diphosphate kinase-1	2e-60	Pa_2_9020	6e-33	orf19.4311	9e-53	YKL067W Nucleoside diphosphate kinase, catalyzes the transfer of gamma phosphates from nucleoside triphosphates, usually ATP, to nucleoside diphosphates by a mechanism that involves formation of an autophosphorylated enzyme intermediate	3e-48	SPAC806.07	3e-49	estExt_Genewise1Plus.C_021139	2e-63	estExt_fgenesh1_kg.C_60011	1e-61	e_gwh2.1.1071.1	1e-64	estExt_fgenesh1_kg.C_110151	1e-62	estExt_fgenesh1_pm.C_600015	2e-57	PGTG_04663	6e-56	UM02776.1	6e-57
CNAG_02357		PITG_13420	8e-41	Afu1g05800	2e-69	ANID_04189	7e-70	bgh00039	1e-72	BC1G_11713	1e-69	CIMG_03875.2	3e-70	GLRG_02221T0	2e-70	FGSG_07295T0	2e-66	FOXG_02117T0	4e-67	HCEG_00372	1e-60	MGG_06482T0 STE/STE7 protein kinase	1e-68	estExt_Genewise1Plus.C_chr_41051	3e-73	NCU06419T0 Neurospora crassa OR74A (finished) MAP kinase kinase	7e-70	Pa_7_10270	3e-73	orf19.6889	5e-55	YPL140C Mitogen-activated kinase kinase involved in protein kinase C signaling pathway that controls cell integrity; upon activation by Bck1p phosphorylates downstream target, Slt2p; functionally redundant with Mkk1p	7e-67	SPBC543.07	3e-72	e_gw1.06.2359.1	2e-69	e_gwh1.5.297.1	4e-69	gwh2.20.55.1	3e-52	fgenesh1_pg.6_	8e-69	e_gw1.40.28.1	4e-76	PGTG_01624	1e-73	UM04864.1	2e-89
CNAG_02799		PITG_06260	7e-82	Afu5g12690	1e-108	ANID_00034	1e-109	None		BC1G_06804	1e-120	CIMG_09296.2	1e-110	GLRG_09335T0	1e-110	FGSG_07017T0	1e-121	FOXG_13047T0	1e-105	HCEG_03675	1e-108	MGG_04014T0 dihydroxyacetone kinase	1e-115	estExt_Genewise1Plus.C_chr_100639	1e-119	NCU03779T0 Neurospora crassa OR74A (finished) dihydroxyacetone kinase-1	1e-112	Pa_2_11570	1e-115	orf19.4777	1e-106	YFL053W Dihydroxyacetone kinase, required for detoxification of dihydroxyacetone (DHA); involved in stress adaptation	1e-112	SPAC22A12.11	1e-115	Hetan1.estExt_Genewise1Plus.C_60497	1e-141	gww1.2.203.1	1e-149	e_gww2.3.671.1	1e-175	estExt_Genewise1Plus.C_100271	1e-172	estExt_Genewise1Plus.C_560044	1e-158	PGTG_15683	1e-55	UM00109.1	1e-117
CNAG_02947		PITG_01832	4e-47	Afu4g06150	2e-96	ANID_04322	9e-96	bgh06723	1e-96	BC1G_14726	1e-102	CIMG_04202.2	9e-96	GLRG_08823T0	1e-103	FGSG_09513T0	4e-97	FOXG_06209T0	8e-66	HCEG_01351	4e-94	MGG_11895T0 SCY1 protein kinase	1e-104	gw1.1.185.1	1e-103	NCU04755T0 Neurospora crassa OR74A (finished) protein kinase domain-containing protein ppk32	1e-103	Pa_4_8590	8e-63	orf19.764	4e-49	YGL083W Putative kinase, suppressor of GTPase mutant, similar to bovine rhodopsin kinase	1e-59	SPBP23A10.10	6e-82	estExt_fgenesh1_pm.C_020561	0	eu2.Lbscf0006g07650	1e-129	gwh2.1.85.1	1e-176	e_gw1.11.959.1	0	EuGene.00230138	1e-168	PGTG_17517	1e-148	UM01509.1	1e-166
CNAG_03811		PITG_10899	9e-52	Afu6g09240	1e-74	ANID_07537	2e-71	bgh06842	1e-74	BC1G_10347	3e-85	CIMG_01204.2	7e-70	GLRG_05387T0	6e-77	FGSG_08631T0	3e-53	FOXG_03168T0	3e-52	HCEG_08651	3e-78	MGG_06514T0 AGC/YANK protein kinase	6e-77	estExt_Genewise1Plus.C_chr_40542	2e-76	NCU07062T0 Neurospora crassa OR74A (finished) protein kinase	1e-77	Pa_1_9100	2e-45	orf19.4892	2e-49	YKL166C cAMP-dependent protein kinase catalytic subunit; promotes vegetative growth in response to nutrients via the Ras-cAMP signaling pathway; partially redundant with Tpk1p and Tpk2p; localizes to P-bodies during stationary phase	3e-49	SPCC24B10.07	1e-46	Hetan1.estExt_Genewise1.C_60551	1e-145	eu2.Lbscf0002g06120	1e-139	e_gww2.3.283.1	1e-146	estExt_fgenesh1_kg.C_470027	1e-140	estExt_Genewise1Plus.C_190004	1e-130	PGTG_06419	1e-135	UM03973.1	1e-137
CNAG_04197		PITG_14626	1e-30	Afu4g03850	4e-98	ANID_07104	3e-93	bgh06013	1e-87	BC1G_06208	9e-92	CIMG_07885.2	2e-90	GLRG_08447T0	4e-95	FGSG_05418T0	7e-91	FOXG_09480T0	4e-92	HCEG_04516	9e-85	MGG_06399T0 CMGC/DYRK/YAK protein kinase	4e-93	estExt_Genewise1Plus.C_chr_20436	2e-90	NCU07872T0 Neurospora crassa OR74A (finished) protein kinase Yak1	3e-93	Pa_7_10980	3e-92	orf19.147	5e-70	YJL141C Serine-threonine protein kinase that is part of a glucose-sensing system involved in growth control in response to glucose availability; translocates from the cytoplasm to the nucleus and phosphorylates Pop2p in response to a glucose signal	4e-79	SPAC823.03	2e-78	e_gw1.06.1764.1	2e-97	e_gww1.5.565.1	7e-95	gww2.6.217.1	4e-94	fgenesh1_pm.6_	1e-101	estExt_Genewise1Plus.C_150108	1e-92	PGTG_03918	3e-82	UM06306.1	9e-91
CNAG_04316		PITG_02750	3e-43	Afu2g01350	2e-97	ANID_07666	5e-99	bgh01188	5e-87	BC1G_05737	2e-96	CIMG_00170.2	1e-91	GLRG_04371T0	1e-101	FGSG_11897T0	1e-100	FOXG_00298T0	1e-101	HCEG_00979	1e-100	MGG_16299T0 hypothetical protein	4e-98	estExt_Genewise1Plus.C_chr_12378	5e-92	NCU03267T0 Neurospora crassa OR74A (finished) NAD+ kinase Utr1	1e-101	Pa_1_2220	7e-98	orf19.7393	9e-74	YJR049C ATP-NADH kinase; phosphorylates both NAD and NADH; active as a hexamer; enhances the activity of ferric reductase (Fre1p)	3e-75	SPAC1B1.02c	3e-65	e_gw1.06.2275.1	0	gwh1.10.308.1	1e-155	gwh2.15.56.1	1e-126	estExt_Genewise1Plus.C_60017	0	e_gw1.13.44.1	1e-130	PGTG_01587	1e-157	UM00549.1	1e-165
CNAG_04631		None		Afu4g04680	1e-131	ANID_06985	1e-142	bgh03743	1e-142	BC1G_14762	4e-87	CIMG_08527.2	1e-142	GLRG_07352T0	1e-142	FGSG_01430T0	1e-141	FOXG_11284T0	1e-141	HCEG_04742	1e-138	MGG_08591T0 hypothetical protein	1e-138	estExt_Genewise1Plus.C_chr_30161	1e-140	NCU01701T0 Neurospora crassa OR74A (finished) ribitol kinase	1e-144	Pa_3_6740	1e-140	orf19.2737	1e-127	YDR109C Putative kinase	1e-123	None		e_gw1.03.2311.1	1e-179	eu2.Lbscf0025g00840	0	e_gwh2.2.1087.1	0	estExt_fgenesh1_kg.C_40056	0	estExt_fgenesh2_pg.C_190105	0	PGTG_07382	1e-179	UM01859.1	0
CNAG_04821		None		Afu1g14310	5e-86	ANID_12219	1e-116	None		BC1G_07644	4e-90	CIMG_03141.2	4e-76	GLRG_04615T0	1e-103	FGSG_08928T0	2e-93	FOXG_03661T0	7e-52	HCEG_03449	1e-118	MGG_02939T0 PAB-dependent poly(A)-specific ribonuclease subunit PAN3	1e-106	e_gw1.2.296.1	3e-93	NCU01929T0 Neurospora crassa OR74A (finished) PAB-dependent poly(A)-specific ribonuclease subunit pan-3	3e-91	Pa_1_20840	1e-88	orf19.4010	1e-64	YKL025C Essential subunit of the Pan2p-Pan3p poly(A)-ribonuclease complex, which acts to control poly(A) tail length and regulate the stoichiometry and activity of postreplication repair complexes	2e-64	SPBC336.14c	5e-55	estExt_fgenesh1_pm.C_070400	1e-104	e_gww1.9.78.1	1e-104	e_gww2.9.111.1	1e-118	estExt_fgenesh1_pm.C_140195	1e-117	e_gw1.70.5.1	1e-107	PGTG_04951	1e-105	UM02501.1	1e-135
CNAG_06845		PITG_10045	2e-77	Afu4g06750	1e-112	ANID_04385	1e-111	bgh01381	1e-110	BC1G_07031	2e-84	CIMG_07521.2	8e-51	GLRG_07463T0	1e-110	FGSG_10381T0	1e-107	FOXG_05020T0	5e-94	HCEG_08107	4e-49	MGG_04100T0 STE/STE11/CDC15 protein kinase	1e-103	e_gw1.12.7.1	1e-114	NCU01335T0 Neurospora crassa OR74A (finished) cell division control protein 15	1e-103	Pa_2_3030	1e-118	orf19.3545	2e-63	YAR019C Protein kinase of the Mitotic Exit Network that is localized to the spindle pole bodies at late anaphase; promotes mitotic exit by directly switching on the kinase activity of Dbf2p; required for spindle disassembly after meiosis II	5e-54	SPBC21.06c	4e-90	estExt_Genemark.C_050646	0	estExt_GeneWisePlus_worm.C_30636	1e-176	gww2.17.2.1	1e-166	estExt_fgenesh1_pm.C_690009	0	estExt_fgenesh2_pg.C_100083	0	PGTG_05368	0	UM00721.1	0
CNAG_00047		PITG_00352	4e-58	Afu2g11900	1e-138	ANID_06207	1e-133	bgh01094	1e-133	BC1G_15996	9e-44	CIMG_05416.2	1e-134	GLRG_05237T0	1e-131	FGSG_04416T0	1e-136	FOXG_13817T0	1e-136	HCEG_05865	1e-128	MGG_07161T0 kinase isozyme 4	1e-133	estExt_Genewise1.C_chr_12323	1e-138	NCU06760T0 Neurospora crassa OR74A (finished) pyruvate dehydrogenase kinase	1e-135	Pa_3_7910	1e-122	orf19.7281	1e-115	YIL042C Mitochondrial protein kinase involved in negative regulation of pyruvate dehydrogenase complex activity by phosphorylating the ser-133 residue of the Pda1p subunit; acts in concert with kinase Pkp2p and phosphatases Ptc5p and Ptc6p	4e-16	SPAC644.11c	2e-89	estExt_Genemark.C_090392	1e-169	estExt_GeneWisePlus_worm.C_90221	1e-164	e_gww2.7.362.1	1e-149	estExt_fgenesh1_kg.C_20672	1e-163	estExt_Genewise1.C_20377	1e-136	PGTG_17358	1e-130	UM05275.1	1e-147
CNAG_04347		PITG_12514	6e-39	Afu5g05590	1e-113	ANID_08859	1e-113	bgh00103	1e-106	BC1G_06596	1e-108	CIMG_06366.2	1e-114	GLRG_11056T0	1e-109	FGSG_07421T0	2e-99	FOXG_01470T0	1e-107	HCEG_04276	1e-107	MGG_11805T0 lysine-sensitive aspartokinase 3	1e-105	estExt_Genewise1Plus.C_chr_81097	1e-99	NCU04118T0 Neurospora crassa OR74A (finished) aspartokinase	1e-102	Pa_2_9650	1e-104	orf19.1235	1e-114	YER052C Aspartate kinase (L-aspartate 4-P-transferase); cytoplasmic enzyme that catalyzes the first step in the common pathway for methionine and threonine biosynthesis; expression regulated by Gcn4p and the general control of amino acid synthesis	1e-110	SPBC19F5.04	1e-123	estExt_Genewise1Plus.C_120240	1e-175	e_gww1.54.12.1	1e-174	fgenesh1_pg.C_scaffold_5000468	1e-174	estExt_Genewise1.C_20451	1e-179	estExt_Genewise1Plus.C_40026	1e-170	PGTG_18363	1e-165	UM00872.1	1e-170
CNAG_05386		PITG_12161	4e-32	Afu2g07570	1e-96	ANID_05817	1e-77	bgh00119	2e-90	BC1G_15819	4e-98	CIMG_00954.2	3e-94	GLRG_03605T0	6e-99	FGSG_06961T0	6e-97	FOXG_01854T0	7e-99	HCEG_01261	1e-94	MGG_00481T0 glutamate 5-kinase	1e-96	estExt_Genewise1Plus.C_chr_51254	2e-91	NCU00106T0 Neurospora crassa OR74A (finished) glutamate 5-kinase	4e-96	Pa_7_8520	2e-97	orf19.7638	8e-88	YDR300C Gamma-glutamyl kinase, catalyzes the first step in proline biosynthesis	4e-94	SPAC17H9.13c	8e-96	fgenesh1_pm.02_	1e-120	eu2.Lbscf0006g03540	1e-112	e_gww2.1.553.1	7e-95	estExt_fgenesh1_pm.C_110398	1e-130	EuGene.00150158	1e-100	PGTG_11734	1e-106	UM00215.1	1e-107
CNAG_05753		PITG_03101	7e-57	Afu6g02910	0	ANID_08770	0	bgh00903	0	BC1G_07180	0	CIMG_10081.2	0	GLRG_10136T0	0	FGSG_08426T0	1e-119	FOXG_03342T0	1e-118	HCEG_09082	0	MGG_02690T0 Arg-6 protein	0	estExt_fgenesh1_kg.C_chr_40182	0	NCU00567T0 Neurospora crassa OR74A (finished) arginine-6	0	Pa_1_14630	0	orf19.4788	0	YER069W Protein that is processed in the mitochondrion to yield acetylglutamate kinase and N-acetyl-gamma-glutamyl-phosphate reductase, which catalyze the 2nd and 3rd steps in arginine biosynthesis; enzymes form a complex with Arg2p	0	SPAC4G9.09c	0	estExt_Genewise1.C_130525	0	estExt_GeneWisePlus_worm.C_30649	0	e_gww2.10.38.1	0	estExt_Genewise1Plus.C_150148	0	estExt_Genewise1.C_380004	0	PGTG_11157	0	UM00945.1	0
CNAG_07372		PITG_09923	4e-50	Afu6g05100	3e-84	ANID_10824	1e-75	bgh00091	3e-66	BC1G_12359	7e-73	CIMG_05445.2	2e-54	GLRG_03052T0	2e-78	FGSG_07330T0	8e-63	FOXG_01574T0	9e-74	HCEG_07523	7e-72	MGG_08636T0 6-phosphofructo-2-kinase/fructose-2,6-bisphosphatase	2e-76	e_gw1.10.610.1	2e-88	NCU01178T0 Neurospora crassa OR74A (finished) 6-phosphofructo-2-kinase/fructose-2,6-bisphosphatase	2e-80	Pa_2_10590	3e-71	orf19.3689	7e-63	YLR345W Similar to 6-phosphofructo-2-kinase/fructose-2,6-bisphosphatase enzymes responsible for the metabolism of fructoso-2,6-bisphosphate; mRNA expression is repressed by the Rfx1p-Tup1p-Ssn6p repressor complex; YLR345W is not an essential gene	5e-61	SPAC222.13c	4e-42	estExt_fgenesh1_kg.C_090166	1e-148	e_gwh1.12.246.1	1e-151	gww2.7.226.1	1e-135	estExt_fgenesh1_kg.C_240068	1e-146	estExt_Genewise1.C_450022	1e-126	PGTG_04144	1e-130	UM01015.1	1e-118
CNAG_07667		PITG_04506	3e-26	Afu5g05960	1e-81	ANID_08830	9e-83	bgh03946	2e-78	BC1G_06585	2e-78	CIMG_06218.2	6e-72	GLRG_00112T0	9e-81	FGSG_06939T0	1e-82	FOXG_01880T0	7e-80	HCEG_03789	2e-59	MGG_06420T0 HAL protein kinase	2e-78	e_gw1.8.242.1	1e-72	NCU06179T0 Neurospora crassa OR74A (finished) serine/threonine-protein kinase hal4	2e-79	Pa_7_8070	2e-79	orf19.3854	9e-70	YCR008W Ser/Thr protein kinase involved in salt tolerance; funtions in regulation of Trk1p-Trk2p potassium transporter; partially redundant with Hal5p; has similarity to Npr1p	2e-72	SPAC29A4.16	2e-78	gw1.01.2525.1	1e-118	gww1.57.59.1	1e-113	gww2.14.96.1	1e-121	gw1.27.72.1	1e-117	e_gw1.65.13.1	1e-121	PGTG_10420	1e-121	UM04136.1	1e-157
CNAG_01850		PITG_13812	2e-41	Afu2g03560	0	ANID_04479	0	bgh01781	0	BC1G_00374	0	CIMG_04512.2	0	GLRG_01393T0	0	FGSG_07118T0	0	FOXG_01684T0	0	HCEG_05155	0	MGG_11174T0 sensor protein gacS	0	e_gw1.1.49.1	0	NCU02815T0 Neurospora crassa OR74A (finished) osmotic-1	0	Pa_1_7350	0	orf19.5181	0	YIL147C Histidine kinase osmosensor that regulates a MAP kinase cascade; transmembrane protein with an intracellular kinase domain that signals to Ypd1p and Ssk1p, thereby forming a phosphorelay system similar to bacterial two-component regulators	8e-19	SPAC27E2.09	6e-64	estExt_Genewise1.C_111229	0	estExt_Genewise1_human.C_340055	0	e_gww2.15.3.1	0	e_gw1.9.3.1	0	estExt_Genewise1.C_210109	0	PGTG_01791	0	UM02739.1	0
CNAG_04156		PITG_02198	6e-26	Afu5g05820	1e-68	ANID_08843	1e-106	bgh00113	1e-107	BC1G_00843	1e-112	CIMG_04090.2	1e-107	GLRG_06589T0	1e-101	FGSG_10211T0	1e-106	FOXG_05127T0	1e-104	HCEG_01407	1e-104	MGG_09550T0 homoserine kinase	1e-106	estExt_Genewise1Plus.C_chr_80829	1e-113	NCU04277T0 Neurospora crassa OR74A (finished) homoserine kinase	1e-103	Pa_2_9670	1e-106	orf19.923	6e-97	YHR025W Homoserine kinase, conserved protein required for threonine biosynthesis; expression is regulated by the GCN4-mediated general amino acid control pathway	1e-105	SPBC4C3.03	2e-89	gw1.01.2372.1	1e-138	estExt_GeneWisePlus_worm.C_10118	1e-132	fgenesh1_pg.C_scaffold_1000542	1e-136	estExt_Genewise1Plus.C_30503	1e-133	EuGene.00060187	1e-127	PGTG_18468	1e-100	UM04597.1	1e-124
CNAG_05063		PITG_06880	5e-39	Afu1g10940	1e-178	ANID_10153	1e-171	bgh01017	0	BC1G_04606	0	CIMG_06932.2	0	GLRG_03909T0	0	FGSG_00408T0	0	FOXG_00643T0	0	HCEG_02552	1e-178	MGG_00183T0 STE/STE11 protein kinase	1e-179	estExt_Genewise1Plus.C_chr_13625	0	NCU03071T0 Neurospora crassa OR74A (finished) MAP kinase kinase kinase SskB	0	Pa_1_12080	0	orf19.3775	1e-161	YNR031C MAP kinase kinase kinase of the HOG1 mitogen-activated signaling pathway; interacts with Ssk1p, leading to autophosphorylation and activation of Ssk2p which phosphorylates Pbs2p; also mediates actin cytoskeleton recovery from osmotic stress	1e-145	SPAC9G1.02	0	Hetan1.EuGene1001266	0	gww1.1.38.1	0	e_gww2.11.29.1	0	estExt_Genewise1Plus.C_30411	0	estExt_fgenesh2_pg.C_180039	0	PGTG_03102	0	UM01544.1	0
CNAG_05097		PITG_02281	5e-44	Afu2g10120	1e-60	ANID_05994	1e-62	bgh02313	1e-61	BC1G_07998	7e-60	CIMG_02220.2	1e-59	GLRG_06448T0	2e-63	FGSG_01069T0	1e-64	FOXG_00311T0	9e-66	HCEG_03819	4e-60	MGG_13834T0 YjeF	3e-61	estExt_fgenesh1_pm.C_chr_10689	4e-66	NCU02513T0 Neurospora crassa OR74A (finished) YjeF domain-containing protein	5e-60	Pa_1_8380	2e-53	orf19.3508	1e-47	YKL151C Putative protein of unknown function; YKL151C promoter contains STREs (stress response elements) and expression is induced by heat shock or methyl methanesulfonate; green fluorescent protein (GFP)-fusion protein localizes to the cytoplasm	4e-57	SPCC61.03	2e-65	estExt_Genewise1Plus.C_080329	2e-76	estExt_GeneWisePlus_worm.C_20139	1e-73	e_gwh2.3.406.1	1e-82	estExt_fgenesh1_kg.C_100528	9e-79	estExt_Genewise1Plus.C_510018	3e-67	PGTG_19583	2e-60	UM05844.1	3e-73
CNAG_05935		PITG_00765	6e-47	Afu7g03990	2e-62	ANID_04258	6e-61	bgh05450	8e-65	BC1G_08331	2e-66	CIMG_07499.2	3e-64	GLRG_01388T0	6e-70	FGSG_13064T0	4e-71	FOXG_01677T0	3e-68	HCEG_03158	4e-60	MGG_01594T0 uridylate kinase	4e-68	estExt_Genewise1.C_chr_21678	2e-17	NCU02812T0 Neurospora crassa OR74A (finished) uridylate kinase	2e-70	Pa_1_7950	9e-65	orf19.5195	1e-63	YKL024C Uridylate kinase, catalyzes the seventh enzymatic step in the de novo biosynthesis of pyrimidines, converting uridine monophosphate (UMP) into uridine-5'-diphosphate (UDP)	4e-61	SPCC1795.05c	1e-52	estExt_fgenesh1_kg.C_020262	7e-70	e_gww1.2.594.1	3e-71	e_gww2.1.973.1	4e-73	estExt_fgenesh1_kg.C_450013	2e-70	estExt_fgenesh2_pg.C_550031	1e-77	PGTG_02630	3e-73	UM04195.1	9e-82
CNAG_07359		PITG_08435	1e-48	Afu4g04590	1e-134	ANID_06996	1e-129	bgh00842	1e-122	BC1G_11818	2e-95	CIMG_08540.2	2e-87	GLRG_11049T0	1e-127	FGSG_08385T0	1e-128	FOXG_03437T0	1e-120	HCEG_04759	1e-133	MGG_16419T0 atypical/ABC1/ABC1-C protein kinase	1e-129	estExt_Genewise1Plus.C_chr_21230	1e-132	NCU05600T0 Neurospora crassa OR74A (finished) ubiquinone biosynthesis protein	1e-128	Pa_4_9700	1e-128	orf19.4575	1e-109	YPL109C Putative protein of unknown function; the authentic, non-tagged protein is detected in highly purified mitochondria in high-throughput studies	3e-97	SPBC21C3.03	2e-91	Hetan1.EuGene1000646	1e-157	estExt_GeneWisePlus_worm.C_10949	1e-155	e_gww2.13.95.1	1e-151	estExt_fgenesh1_kg.C_10959	1e-160	EuGene.00350081	1e-147	PGTG_05199	1e-122	UM00676.1	1e-149
CNAG_04230		None		Afu2g08970	6e-90	ANID_10472	5e-93	None		BC1G_10430	1e-95	CIMG_00798.2	4e-82	GLRG_03759T0	1e-92	FGSG_07264T0	2e-90	FOXG_02153T0	1e-89	HCEG_01104	3e-82	MGG_06448T0 hydroxyethylthiazole kinase	3e-93	estExt_Genewise1Plus.C_chr_31052	4e-95	NCU11173T0 Neurospora crassa OR74A (finished) thiamine-phosphate pyrophosphorylase	1e-97	Pa_7_2010	5e-99	orf19.277	1e-77	YPL214C Bifunctional enzyme with thiamine-phosphate pyrophosphorylase and 4-methyl-5-beta-hydroxyethylthiazole kinase activities, required for thiamine biosynthesis; GFP-fusion protein localizes to the cytoplasm in a punctate pattern	4e-79	SPAC23H4.10c	1e-91	Genemark.5330_g	1e-150	e_gwh1.5.153.1	1e-151	gwh2.6.174.1	1e-149	estExt_fgenesh1_kg.C_61236	1e-156	fgenesh1_pg.C_scaffold_21000118	2e-95	PGTG_08842	1e-83	UM02614.1	1e-101
CNAG_03184		PITG_05364	6e-22	Afu6g08120	2e-57	ANID_03946	1e-101	bgh02165	4e-61	BC1G_06695	1e-108	CIMG_01147.2	8e-56	GLRG_01318T0	2e-68	FGSG_01347T0	3e-68	FOXG_00034T0	2e-67	HCEG_08735	6e-55	MGG_14329T0 BUB protein kinase	7e-65	estExt_fgenesh1_pm.C_chr_60134	1e-102	NCU10043T0 Neurospora crassa OR74A (finished) mitotic spindle checkpoint component mad3	1e-104	Pa_1_10520	5e-57	orf19.2678	1e-73	YGR188C Protein kinase that forms a complex with Mad1p and Bub3p that is crucial in the checkpoint mechanism required to prevent cell cycle progression into anaphase in the presence of spindle damage, associates with centromere DNA via Skp1p	2e-64	SPCC1322.12c	6e-63	Hetan1.e_gw1.11.551.1	1e-114	eu2.Lbscf0011g03960	1e-108	fgenesh1_pg.C_scaffold_16000060	1e-104	Genemark.5921_g	1e-147	fgenesh2_pg.1_	1e-121	PGTG_12663	1e-121	UM06142.1	1e-120
CNAG_03592		None		Afu2g10740	4e-89	ANID_10762	7e-92	None		BC1G_11726	9e-15	CIMG_07892.2	5e-82	GLRG_00406T0	1e-89	FGSG_04128T0	3e-97	FOXG_11509T0	4e-98	HCEG_04521	6e-91	MGG_16900T0 hypothetical protein	1e-88	estExt_Genewise1Plus.C_chr_20377	3e-80	NCU07849T0 Neurospora crassa OR74A (finished) thiamine-4	2e-95	Pa_7_11350	1e-88	orf19.889	6e-62	YOL055C Multifunctional protein with hydroxymethylpyrimidine phosphate (HMP-P) kinase and thiaminase activities; involved in thiamine biosynthesis and degradation; in a gene family with THI21 and THI22; HMP-P kinase activity redundant with Thi21p	1e-61	SPBP8B7.18c	4e-74	estExt_Genewise1Plus.C_020323	1e-128	e_gwh1.6.484.1	1e-105	e_gww2.1.473.1	1e-111	estExt_Genewise1Plus.C_110924	1e-129	gw1.15.64.1	1e-91	PGTG_06172	6e-89	UM03618.1	1e-95
CNAG_03796		PITG_03617	1e-39	Afu8g04670	6e-72	ANID_10193	6e-72	bgh05279	1e-71	BC1G_00464	3e-71	CIMG_02181.2	2e-68	GLRG_01502T0	3e-64	FGSG_06832T0	5e-70	FOXG_01994T0	2e-70	HCEG_03877	8e-59	MGG_04463T0 NAK protein kinase	5e-70	estExt_Genewise1Plus.C_chr_50780	1e-68	NCU07399T0 Neurospora crassa OR74A (finished) serine/threonine kinase 16	1e-68	Pa_1_10260	4e-72	orf19.7164	1e-61	YPL236C Essential protein involved in transcription regulation; component of chromatin remodeling complexes; required for assembly and function of the INO80 complex; also referred to as reptin; member of the RUVB-like protein family	3e-55	SPAC3H1.13	7e-56	e_gw1.04.1064.1	1e-114	gww1.11.198.1	1e-104	e_gwh2.16.86.1	3e-97	estExt_fgenesh1_kg.C_70428	1e-103	estExt_Genewise1Plus.C_130147	1e-104	PGTG_14390	1e-89	UM02168.1	6e-89
CNAG_06568		PITG_17512	2e-26	Afu3g10530	8e-77	ANID_04935	7e-78	bgh02214	2e-67	BC1G_04819	7e-52	CIMG_03602.2	2e-72	GLRG_06392T0	3e-74	FGSG_04054T0	1e-70	FOXG_11593T0	4e-70	HCEG_00311	5e-74	MGG_05074T0 RAN protein kinase	1e-72	estExt_Genewise1Plus.C_chr_21194	2e-68	NCU04990T0 Neurospora crassa OR74A (finished) protein serine/threonine kinase	9e-73	Pa_3_1530	1e-71	orf19.3669	3e-28	YPL026C Putative serine/threonine protein kinase; involved in the adaptation to low concentrations of glucose independent of the SNF3 regulated pathway	4e-38	SPBC19C2.05	3e-67	estExt_Genewise1Plus.C_090668	2e-70	e_gww1.12.148.1	9e-58	gwh2.7.366.1	7e-74	estExt_fgenesh1_kg.C_41391	5e-72	estExt_Genewise1Plus.C_470019	3e-90	PGTG_10294	2e-88	UM02371.1	3e-73
CNAG_03167		PITG_14707	5e-37	Afu6g13160	2e-52	ANID_05494	9e-51	bgh04994	3e-54	BC1G_01768	4e-52	CIMG_01668.2	4e-55	GLRG_02965T0	1e-50	FGSG_01506T0	1e-54	FOXG_11222T0	9e-54	HCEG_08936	9e-57	MGG_03729T0 CAMK/CAMKL/CHK1 protein kinase	7e-54	estExt_Genewise1.C_chr_120335	6e-49	NCU08346T0 Neurospora crassa OR74A (finished) serine/threonine protein kinase	5e-51	Pa_1_3950	2e-54	orf19.3751	3e-34	YBR274W Serine/threonine kinase and DNA damage checkpoint effector, mediates cell cycle arrest via phosphorylation of Pds1p; phosphorylated by checkpoint signal transducer Mec1p; homolog of S. pombe and mammalian Chk1 checkpoint kinase	9e-51	SPCC1259.13	7e-57	e_gw1.13.1363.1	2e-91	eu2.Lbscf0026g00940	3e-88	gww2.10.136.1	2e-89	Genemark.11313_g	6e-93	fgenesh2_pg.3_	2e-69	PGTG_00714	1e-69	UM03490.1	1e-84
CNAG_03843		PITG_04977	1e-14	Afu1g05930	4e-66	ANID_10515	2e-64	bghP002846	1e-58	BC1G_05175	3e-59	CIMG_03857.2	1e-66	GLRG_08456T0	2e-64	FGSG_05586T0	2e-66	FOXG_09303T0	3e-41	HCEG_00356	7e-64	MGG_11326T0 NAK protein kinase	4e-65	estExt_Genewise1.C_chr_11625	4e-58	NCU06202T0 Neurospora crassa OR74A (finished) serine/threonine protein kinase	2e-58	Pa_7_5100	2e-65	orf19.5357	5e-53	YIL095W Protein serine/threonine kinase; regulates the organization and function of the actin cytoskeleton through the phosphorylation of the Pan1p-Sla1p-End3p protein complex	1e-50	SPBC6B1.02	3e-50	estExt_fgenesh1_pg.C_010129	8e-98	eu2.Lbscf0001g06630	9e-90	fgenesh1_pg.C_scaffold_13000139	7e-75	Genemark.259_g	7e-82	estExt_Genewise1Plus.C_340011	8e-63	PGTG_01774	5e-70	UM03081.1	3e-82
CNAG_07377		PITG_03571	1e-135	Afu5g02570	0	ANID_08000	0	bghP006297	0	BC1G_13732	0	CIMG_06465.2	0	GLRG_05007T0	0	FGSG_06089T0	0	FOXG_07799T0	1e-68	HCEG_06145	0	MGG_09523T0 atypical/PIKK/TRRAP protein kinase	0	estExt_Genewise1.C_chr_80343	0	NCU01379T0 Neurospora crassa OR74A (finished) histone acetylase complex subunit Paf400	0	Pa_2_8620	0	orf19.139	0	YHR099W Subunit of SAGA and NuA4 histone acetyltransferase complexes; interacts with acidic activators (e.g., Gal4p) which leads to transcription activation; similar to human TRRAP, which is a cofactor for c-Myc mediated oncogenic transformation	0	SPBP16F5.03c	0	estExt_Genewise1.C_050727	0	e_gww1.4.1.1	0	e_gww2.2.1063.1	0	estExt_fgenesh1_pm.C_40474	0	estExt_fgenesh1_pg.C_90226	0	PGTG_02544	0	UM03216.1	8e-11
CNAG_00388		PITG_15552	2e-56	Afu3g06080	1e-139	ANID_02766	1e-145	bgh00552	1e-147	BC1G_16298	1e-102	CIMG_00514.2	1e-146	GLRG_09322T0	1e-150	FGSG_10792T0	1e-144	FOXG_12724T0	1e-143	HCEG_07160	1e-152	MGG_06572T0 phosphatidylinositol-4-phosphate 5-kinase its3	1e-144	gw1.11.58.1	1e-142	NCU02295T0 Neurospora crassa OR74A (finished) phosphatidylinositol-4-phosphate 5-kinase its3	1e-146	Pa_5_9630	1e-144	orf19.3153	1e-120	YDR208W Phosphatidylinositol-4-phosphate 5-kinase, involved in actin cytoskeleton organization and cell morphogenesis; multicopy suppressor of stt4 mutation	1e-107	SPAC19G12.14	1e-150	e_gw1.09.1303.1	0	e_gww1.33.24.1	0	gww2.27.28.1	9e-99	e_gw1.2.54.1	0	estExt_Genewise1Plus.C_20097	1e-179	None		UM03809.1	0
CNAG_02459		PITG_01317	2e-80	Afu6g04380	1e-124	ANID_06572	1e-125	bgh05452	1e-125	BC1G_15045	5e-52	CIMG_02687.2	1e-128	GLRG_03240T0	1e-126	FGSG_07397T0	1e-126	FOXG_01511T0	1e-128	HCEG_07600	1e-127	MGG_06939T0 ABC1 protein	1e-122	estExt_fgenesh1_pm.C_chr_80093	1e-121	NCU03823T0 Neurospora crassa OR74A (finished) ABC1 protein	1e-132	Pa_2_9610	1e-127	orf19.3331	1e-111	YGL119W Protein required for ubiquinone (coenzyme Q) biosynthesis and for respiratory growth; exhibits genetic interaction with COQ9, suggesting a common function; similar to prokaryotic proteins involved in early steps of ubiquinone biosynthesis	1e-109	SPBC2D10.18	1e-108	Hetan1.estExt_Genewise1Plus.C_50782	1e-118	estExt_GeneWisePlus_human.C_700015	2e-14	e_gwh2.9.136.1	1e-127	estExt_fgenesh1_pm.C_30208	1e-111	estExt_fgenesh2_pg.C_470075	1e-128	PGTG_07416	1e-117	UM02464.1	1e-140
CNAG_06086		PITG_19235	1e-62	Afu3g13990	2e-95	ANID_02489	1e-100	bgh03080	1e-101	BC1G_13827	1e-101	CIMG_00063.2	1e-81	GLRG_06618T0	2e-97	FGSG_04484T0	4e-97	FOXG_13730T0	2e-96	HCEG_06957	1e-101	MGG_13931T0 CMGC/CDK/CDK8 protein kinase	6e-86	estExt_Genewise1Plus.C_chr_11571	9e-99	NCU07172T0 Neurospora crassa OR74A (finished) serine/threonine-protein kinase prk1	1e-97	Pa_2_13940	5e-94	orf19.794	4e-90	YPL042C Cyclin-dependent protein kinase, component of RNA polymerase II holoenzyme; involved in phosphorylation of the RNA polymerase II C-terminal domain; involved in glucose repression	4e-95	SPAC23H4.17c	4e-87	Hetan1.fgenesh2_pm.C_scaffold_9000019	1e-113	fgenesh3_pm.C_scaffold_4000007	1e-112	e_gww2.22.59.1	1e-109	estExt_Genewise1Plus.C_130058	1e-118	e_gw1.6.99.1	1e-106	PGTG_04561	1e-46	UM03131.1	1e-109
CNAG_01907		PITG_10092	7e-85	Afu8g05680	4e-67	ANID_01560	6e-69	bgh01313	1e-69	BC1G_00046	2e-64	CIMG_08773.2	2e-67	GLRG_04491T0	7e-74	FGSG_01271T0	2e-72	FOXG_00114T0	5e-74	HCEG_00596	2e-72	MGG_09960T0 PLK protein kinase	3e-73	e_gw1.5.847.1	1e-72	NCU09258T0 Neurospora crassa OR74A (finished) serine/threonine protein kinase	2e-74	Pa_1_7220	9e-73	orf19.6010	3e-92	YMR001C Polo-like kinase with similarity to Xenopus Plx1 and S. pombe Plo1p; found at bud neck, nucleus and SPBs; has multiple functions in mitosis and cytokinesis through phosphorylation of substrates; may be a Cdc28p substrate	4e-92	SPAC23C11.16	3e-95	Hetan1.estExt_fgenesh2_pm.C_120052	0	estExt_GeneWisePlus_worm.C_330026	0	e_gww2.7.121.1	1e-124	estExt_Genewise1Plus.C_21421	0	EuGene.00020096	1e-101	PGTG_01580	3e-41	UM03234.1	1e-142
CNAG_04843		PITG_20520	1e-48	Afu4g06760	2e-94	ANID_04386	2e-95	bghP005700	5e-87	BC1G_10638	5e-76	CIMG_04104.2	4e-92	GLRG_04125T0	1e-95	FGSG_09938T0	6e-89	FOXG_05486T0	3e-89	HCEG_01428	3e-87	MGG_00957T0 ABC1 family protein	9e-88	estExt_Genewise1Plus.C_chr_120491	1e-93	NCU04259T0 Neurospora crassa OR74A (finished) ubiquinone biosynthesis protein	3e-90	Pa_2_9850	2e-76	orf19.4144	2e-90	YLR253W Putative protein of unknown function; the authentic, non-tagged protein is detected in highly purified mitochondria in high-throughput studies; transcription is periodic during the metabolic cycle; YLR253W is not an essential gene	3e-81	SPBC15C4.02	2e-95	e_gw1.06.1647.1	1e-153	e_gww1.5.100.1	1e-149	gwh2.6.139.1	1e-155	estExt_fgenesh1_kg.C_60599	1e-139	EuGene.00700037	1e-32	PGTG_15999	1e-131	UM04970.1	1e-148
CNAG_05243		PITG_00452	2e-62	Afu5g09840	6e-99	ANID_08790	3e-96	bgh04722	3e-97	BC1G_04720	4e-99	CIMG_04715.2	4e-91	GLRG_00012T0	3e-94	FGSG_05507T0	5e-82	FOXG_09386T0	4e-76	HCEG_05331	1e-71	MGG_12860T0 xylulose kinase	9e-97	estExt_Genewise1.C_chr_11822	1e-95	NCU11353T0 Neurospora crassa OR74A (finished) D-xylulose kinase	3e-95	Pa_7_2440	3e-89	orf19.1290	2e-79	YGR194C Xylulokinase, converts D-xylulose and ATP to xylulose 5-phosphate and ADP; rate limiting step in fermentation of xylulose; required for xylose fermentation by recombinant S. cerevisiae strains	8e-84	SPCPJ732.02c	2e-89	fgenesh1_pg.08_	3e-89	eu2.Lbscf0024g01770	3e-93	gwh2.3.219.1	4e-85	estExt_fgenesh1_pm.C_100175	4e-91	fgenesh1_pg.C_scaffold_11000146	3e-61	PGTG_12206	6e-37	UM01921.1	1e-142
CNAG_05549		PITG_06708	6e-60	Afu5g05510	2e-56	ANID_08865	1e-59	bgh01986	8e-59	BC1G_06090	1e-68	CIMG_06354.2	1e-59	GLRG_03253T0	3e-56	FGSG_07409T0	3e-54	FOXG_02030T0	2e-50	HCEG_04268	1e-58	MGG_06928T0 CMGC/CDK protein kinase	5e-60	e_gw1.8.285.1	3e-60	NCU01435T0 Neurospora crassa OR74A (finished) serine/threonine-protein kinase bur-1	3e-59	Pa_2_5520	2e-57	orf19.3523	2e-49	YPR161C Cyclin (Bur2p)-dependent protein kinase that functions in transcriptional regulation; phosphorylates the carboxy-terminal domain of Rpo21p and the C-terminal repeat domain of Spt5p; regulated by Cak1p	7e-54	SPBC32H8.10	2e-61	Hetan1.e_gw1.10.89.1	9e-66	gww1.27.41.1	7e-64	gww2.5.303.1	2e-66	estExt_Genewise1.C_20764	6e-61	e_gw1.16.75.1	9e-47	PGTG_10429	9e-59	UM04950.1	4e-78
CNAG_05005		PITG_16904	1e-69	Afu4g09050	1e-112	ANID_01632	1e-101	bgh04721	1e-100	BC1G_05432	1e-97	CIMG_08220.2	1e-109	GLRG_00198T0	1e-102	FGSG_05547T0	1e-103	FOXG_09345T0	2e-71	HCEG_00824	1e-106	MGG_06393T0 ULK/ULK protein kinase	1e-106	estExt_Genewise1Plus.C_chr_70191	1e-100	NCU00188T0 Neurospora crassa OR74A (finished) ATG1 protein	1e-104	Pa_7_10890	1e-101	orf19.3841	1e-80	YGL180W Protein ser/thr kinase required for vesicle formation in autophagy and the cytoplasm-to-vacuole targeting (Cvt) pathway; structurally required for phagophore assembly site formation; during autophagy forms a complex with Atg13p and Atg17p	6e-73	SPCC63.08c	3e-89	e_gw1.10.1636.1	1e-101	e_gwh1.4.532.1	1e-71	gwh2.3.422.1	7e-28	e_gw1.5.477.1	1e-102	estExt_Genewise1Plus.C_630009	1e-84	PGTG_11663	1e-118	UM06363.1	1e-142
CNAG_06174		PITG_06505	5e-56	Afu5g06750	1e-131	ANID_02246	1e-142	bgh01479	3e-17	BC1G_06542	1e-110	CIMG_05990.2	1e-138	GLRG_03097T0	1e-139	FGSG_05135T0	1e-133	FOXG_07881T0	1e-135	HCEG_08133	1e-125	MGG_08643T0 PEK/GCN2 protein kinase	1e-132	estExt_Genewise1Plus.C_chr_81091	1e-111	NCU01187T0 Neurospora crassa OR74A (finished) cross pathway control-3	1e-141	Pa_2_10500	1e-140	orf19.6913	1e-106	YDR283C Protein kinase, phosphorylates the alpha-subunit of translation initiation factor eIF2 (Sui2p) in response to starvation; activated by uncharged tRNAs and the Gcn1p-Gcn20p complex; contributes to DNA damage checkpoint control	1e-123	SPBC36B7.09	1e-152	e_gw1.13.1030.1	1e-163	estExt_fgenesh2_pg.C_260027	1e-165	fgenesh1_pg.C_scaffold_10000307	1e-165	fgenesh1_pm.16_0	1e-176	estExt_fgenesh2_pg.C_500006	3e-16	PGTG_04218	1e-112	UM05045.1	0
CNAG_00826		PITG_06260	1e-75	Afu5g12690	3e-98	ANID_00034	1e-100	None		BC1G_06804	1e-107	CIMG_09296.2	1e-103	GLRG_09335T0	1e-127	FGSG_08042T0	1e-118	FOXG_04497T0	1e-117	HCEG_03675	1e-103	MGG_03095T0 dihydroxyacetone kinase	1e-118	estExt_Genewise1.C_chr_13797	1e-122	NCU04400T0 Neurospora crassa OR74A (finished) conserved hypothetical protein	1e-125	Pa_6_1010	1e-119	orf19.4777	1e-108	YFL053W Dihydroxyacetone kinase, required for detoxification of dihydroxyacetone (DHA); involved in stress adaptation	4e-99	SPAC977.16c	1e-106	Hetan1.fgenesh2_pm.C_scaffold_2000069	1e-101	gww1.2.203.1	5e-94	e_gww2.3.671.1	1e-111	estExt_Genewise1Plus.C_100271	1e-107	estExt_Genewise1Plus.C_560044	3e-97	PGTG_15683	6e-26	UM00109.1	1e-116
CNAG_07744		PITG_03453	4e-69	Afu7g03760	8e-41	ANID_04278	3e-42	bgh00546	3e-85	BC1G_11624	3e-93	CIMG_07471.2	8e-42	GLRG_00185T0	4e-92	FGSG_01161T0	1e-45	FOXG_00230T0	3e-45	HCEG_09352	2e-35	MGG_12862T0 phosphatidylinositol 4-kinase PIK1alpha	3e-97	estExt_fgenesh1_pm.C_chr_30479	8e-91	NCU10397T0 Neurospora crassa OR74A (finished) phosphatidylinositol 4-kinase PIK1a	3e-92	Pa_7_2490	1e-90	orf19.3199	5e-80	YNL267W Phosphatidylinositol 4-kinase; catalyzes first step in the biosynthesis of phosphatidylinositol-4,5-biphosphate; may control cytokineses through the actin cytoskeleton	6e-84	SPAC22E12.16c	2e-88	Hetan1.e_gw1.2.1073.1	0	estExt_fgenesh2_pm.C_20086	0	e_gwh2.1.27.1	0	estExt_Genewise1Plus.C_120525	6e-39	EuGene.00040138	0	PGTG_01812	1e-114	UM04931.1	0
CNAG_00636		PITG_00194	2e-20	Afu3g05540	4e-62	ANID_03450	1e-73	bgh04960	1e-76	BC1G_08128	3e-79	CIMG_02088.2	2e-36	GLRG_01743T0	5e-75	FGSG_07855T0	2e-71	FOXG_04073T0	9e-74	HCEG_02071	2e-75	MGG_03488T0 CDC7 protein kinase	1e-74	estExt_fgenesh1_pg.C_chr_60421	8e-76	NCU11410T0 Neurospora crassa OR74A (finished) cell cycle protein kinase	9e-76	Pa_5_6540	9e-74	orf19.3561	2e-58	YDL017W DDK (Dbf4-dependent kinase) catalytic subunit required for firing origins and replication fork progression in mitosis through phosphorylation of Mcm2-7p complexes and Cdc45p; kinase activity correlates with cyclical DBF4 expression	5e-54	SPBC776.12c	7e-76	Hetan1.e_gw1.4.1532.1	5e-82	gww1.4.783.1	7e-84	gww2.22.51.1	7e-80	e_gw1.4.1502.1	2e-83	e_gw1.66.16.1	4e-73	PGTG_05856	8e-33	UM01320.1	4e-91
CNAG_04148		PITG_00208	8e-67	Afu6g02670	2e-71	ANID_09504	4e-74	bgh00010	3e-73	BC1G_11194	3e-74	CIMG_10051.2	2e-72	GLRG_07821T0	4e-73	FGSG_09408T0	2e-73	FOXG_06086T0	8e-73	HCEG_09106	6e-74	MGG_03026T0 NEK protein kinase	3e-75	e_gw1.4.1593.1	1e-57	NCU03187T0 Neurospora crassa OR74A (finished) never in mitosis-1	1e-75	Pa_1_17170	4e-73	orf19.5325	1e-61	YAR018C Nonessential protein kinase with unknown cellular role	1e-62	SPAC19E9.02	6e-57	Hetan1.e_gw1.3.507.1	3e-83	gww1.54.35.1	3e-82	e_gww2.21.25.1	2e-80	Genemark.8979_g	3e-91	e_gw1.15.77.1	3e-66	PGTG_10104	6e-54	UM00721.1	3e-27
CNAG_06001		PITG_03270	4e-39	Afu5g10680	5e-61	ANID_02311	1e-60	bgh05381	1e-51	BC1G_07491	1e-58	CIMG_00714.2	4e-58	GLRG_05804T0	1e-57	FGSG_09764T0	2e-53	FOXG_08320T0	7e-55	HCEG_06745	3e-57	MGG_05812T0 phosphomevalonate kinase	2e-56	estExt_Genewise1Plus.C_chr_90979	8e-64	NCU08671T0 Neurospora crassa OR74A (finished) phosphomevalonate kinase	1e-57	Pa_3_710	3e-49	orf19.4606	3e-52	YMR220W Phosphomevalonate kinase, an essential cytosolic enzyme that acts in the biosynthesis of isoprenoids and sterols, including ergosterol, from mevalonate	1e-43	SPAC343.01c	8e-52	estExt_Genemark.C_060249	3e-86	e_gww1.5.150.1	1e-96	None		Genemark.4692_g	1e-93	EuGene.00010361	4e-62	PGTG_15329	4e-65	UM00760.1	2e-76
CNAG_02202		PITG_04010	2e-54	Afu1g10820	6e-66	ANID_01194	1e-67	None		BC1G_09677	1e-71	CIMG_06918.2	1e-69	GLRG_04353T0	2e-72	FGSG_01329T0	5e-70	FOXG_00055T0	2e-70	HCEG_02538	1e-68	MGG_06348T0 adenylyl-sulfate kinase	1e-71	fgenesh1_pg.C_chr_1001392	4e-70	NCU09896T0 Neurospora crassa OR74A (finished) adenylyl-sulfate kinase	1e-72	Pa_1_12790	6e-75	orf19.946	5e-66	YKL001C Adenylylsulfate kinase, required for sulfate assimilation and involved in methionine metabolism	4e-69	SPAC1782.11	3e-67	fgenesh1_kg.06_	9e-76	estExt_fgenesh2_pg.C_50084	8e-78	fgenesh1_pm.C_scaffold_6000058	1e-79	fgenesh1_kg.6_	3e-80	e_gw1.25.124.1	2e-61	None		UM01726.1	3e-77
CNAG_00745		PITG_10092	6e-19	Afu5g11840	2e-85	ANID_10019	2e-85	bgh03946	1e-44	BC1G_08689	2e-82	CIMG_09191.2	2e-83	GLRG_05904T0	8e-82	FGSG_06206T0	1e-82	FOXG_08504T0	2e-59	HCEG_03789	3e-80	MGG_06070T0 HAL protein kinase	6e-79	estExt_Genewise1Plus.C_chr_91116	1e-85	NCU04335T0 Neurospora crassa OR74A (finished) protein kinase	2e-81	Pa_3_3480	2e-76	orf19.5408	3e-77	YOR267C Protein kinase implicated in activation of the plasma membrane H(+)-ATPase Pma1p in response to glucose metabolism; plays a role in ion homeostasis	8e-79	SPCC1020.10	5e-84	estExt_Genemark.C_020531	1e-154	gww1.2.997.1	1e-106	fgenesh1_pg.C_scaffold_1000314	1e-164	gw1.12.730.1	1e-112	gw1.22.101.1	1e-91	PGTG_10420	6e-50	UM00691.1	1e-137
CNAG_01250		None		Afu1g09690	2e-64	ANID_01296	7e-65	bgh04348	5e-54	BC1G_03297	1e-65	CIMG_10259.2	2e-65	GLRG_11192T0	8e-66	FGSG_11594T0	1e-63	FOXG_10255T0	6e-68	HCEG_02290	9e-68	MGG_05169T0 tRNA ligase	9e-60	estExt_Genewise1Plus.C_chr_13833	9e-64	NCU04410T0 Neurospora crassa OR74A (finished) tRNA ligase	1e-64	Pa_6_900	3e-72	orf19.6511	6e-52	YJL087C tRNA ligase, required for tRNA splicing; composed of three essential domains containing the phosphodiesterase, polynucleotide kinase, and ligase activities required for ligation; localized at the inner membrane of the nuclear envelope	3e-52	SPAC17G8.01c	2e-61	estExt_Genewise1.C_120085	1e-113	e_gwh1.5.33.1	1e-128	fgenesh1_pg.C_scaffold_5000540	1e-66	estExt_Genewise1.C_290075	1e-124	estExt_fgenesh2_pg.C_490103	2e-75	PGTG_07519	2e-87	UM00871.1	3e-45
CNAG_04215		PITG_04010	2e-27	Afu3g06530	0	ANID_04769	0	None		BC1G_12242	0	CIMG_00454.2	0	GLRG_04635T0	0	FGSG_08875T0	0	FOXG_03600T0	0	HCEG_07095	0	MGG_15027T0 sulfate adenylyltransferase	0	estExt_fgenesh1_pg.C_chr_130067	0	NCU01985T0 Neurospora crassa OR74A (finished) sulfate adenylyltransferase	0	Pa_1_20270	0	orf19.5025	1e-141	YJR010W ATP sulfurylase, catalyzes the primary step of intracellular sulfate activation, essential for assimilatory reduction of sulfate to sulfide, involved in methionine metabolism	1e-142	SPBC27.08c	1e-150	Hetan1.estExt_fgenesh2_pm.C_30280	0	estExt_GeneWisePlus_human.C_50632	0	fgenesh1_pm.C_scaffold_6000040	0	estExt_fgenesh1_kg.C_60221	0	e_gw1.5.72.1	1e-152	None		UM05103.1	0
CNAG_06193		PITG_00063	3e-49	Afu2g13140	7e-58	ANID_06243	1e-62	bgh06783	5e-61	BC1G_10433	8e-60	CIMG_05093.2	7e-64	GLRG_05234T0	4e-62	FGSG_04418T0	9e-65	FOXG_13813T0	4e-62	HCEG_08790	1e-45	MGG_15325T0 CMGC/RCK/MAK protein kinase	4e-64	estExt_Genewise1.C_chr_12963	9e-69	NCU01498T0 Neurospora crassa OR74A (finished) serine/threonine-protein kinase MAK	8e-62	Pa_3_7230	7e-65	orf19.2395	1e-41	YJL106W Serine/threonine protein kinase involved in activation of meiosis, associates with Ime1p and mediates its stability, activates Ndt80p; IME2 expression is positively regulated by Ime1p	2e-43	SPAC3C7.06c	8e-50	gw1.01.1679.1	1e-129	e_gwh1.1.623.1	7e-69	gww2.11.293.1	2e-58	estExt_Genewise1Plus.C_10998	1e-143	estExt_fgenesh2_pg.C_30110	1e-112	PGTG_16812	6e-29	UM02513.1	1e-141
CNAG_06632		PITG_20520	6e-57	Afu3g07620	8e-99	ANID_04857	1e-102	bgh03852	6e-96	BC1G_12246	1e-104	CIMG_06714.2	1e-101	GLRG_02508T0	4e-99	FGSG_08709T0	1e-100	FOXG_03089T0	6e-97	HCEG_01428	1e-41	MGG_02627T0 atypical/ABC1/ABC1-B protein kinase	1e-94	estExt_Genewise1Plus.C_chr_130575	5e-91	NCU01997T0 Neurospora crassa OR74A (finished) ABC transporter	4e-98	Pa_1_20230	9e-91	orf19.4269	5e-78	YLR253W Putative protein of unknown function; the authentic, non-tagged protein is detected in highly purified mitochondria in high-throughput studies; transcription is periodic during the metabolic cycle; YLR253W is not an essential gene	4e-36	SPAC10F6.14c	1e-91	gw1.06.1725.1	1e-104	estExt_GeneWisePlus_human.C_700015	1e-112	gwh2.12.94.1	1e-117	estExt_Genewise1Plus.C_90227	1e-122	EuGene.00700037	1e-113	PGTG_15999	6e-34	UM01225.1	1e-109
CNAG_03946		PITG_10010	2e-25	Afu3g10300	5e-54	ANID_04957	2e-51	bgh01647	3e-52	BC1G_04827	1e-50	CIMG_03583.2	9e-52	GLRG_06361T0	8e-56	FGSG_04085T0	2e-54	FOXG_11551T0	1e-52	HCEG_00292	8e-50	MGG_05440T0 galactokinase	3e-51	estExt_Genewise1Plus.C_chr_31277	4e-57	NCU08687T0 Neurospora crassa OR74A (finished) galactokinase	1e-49	Pa_3_3160	8e-53	orf19.3670	1e-44	YBR020W Galactokinase, phosphorylates alpha-D-galactose to alpha-D-galactose-1-phosphate in the first step of galactose catabolism; expression regulated by Gal4p	2e-45	SPBPB2B2.13	8e-42	estExt_fgenesh1_kg.C_040495	4e-86	e_gww1.21.97.1	2e-70	e_gww2.4.179.1	5e-72	e_gw1.33.7.1	5e-64	estExt_Genewise1.C_560039	3e-46	PGTG_07973	8e-58	UM01962.1	5e-60
CNAG_01988		PITG_13826	5e-28	Afu4g02900	0	ANID_09008	0	bgh01671	0	BC1G_08283	1e-145	CIMG_03427.2	3e-30	GLRG_10611T0	0	FGSG_08608T0	1e-170	FOXG_03424T0	0	HCEG_02899	4e-28	MGG_12377T0 phytochrome-1	0	e_gw1.5.15.1	0	NCU04834T0 Neurospora crassa OR74A (finished) null	0	Pa_4_9540	0	orf19.5181	1e-38	YIL147C Histidine kinase osmosensor that regulates a MAP kinase cascade; transmembrane protein with an intracellular kinase domain that signals to Ypd1p and Ssk1p, thereby forming a phosphorelay system similar to bacterial two-component regulators	7e-20	SPAC27E2.09	2e-25	Hetan1.gw1.3.23.1	0	estExt_Genewise1_human.C_340055	9e-37	e_gwh2.17.3.1	0	estExt_Genewise1Plus.C_80659	0	e_gw1.61.4.1	0	PGTG_11206	8e-94	UM05732.1	0
CNAG_02897		PITG_04822	3e-13	Afu5g13240	4e-60	ANID_06880	3e-57	bgh05870	2e-39	BC1G_04980	2e-60	CIMG_09723.2	1e-33	GLRG_10265T0	4e-57	FGSG_01647T0	2e-61	FOXG_11055T0	4e-62	HCEG_06056	3e-34	MGG_11917T0 hypothetical protein	9e-62	fgenesh1_pg.C_chr_9000383	2e-57	NCU03546T0 Neurospora crassa OR74A (finished) conserved hypothetical protein	1e-63	Pa_6_4660	9e-59	orf19.1007	5e-27	YDR017C Inositol hexakisphosphate (IP6) and inositol heptakisphosphate (IP7) kinase; generation of high energy inositol pyrophosphates by Kcs1p is required for many processes such as vacuolar biogenesis, stress response and telomere maintenance	6e-33	SPCC970.08	1e-65	fgenesh1_pg.03_	1e-129	eu2.Lbscf0002g08080	1e-125	fgenesh1_pg.C_scaffold_2000192	1e-136	fgenesh1_pg.4_	1e-128	gw1.4.139.1	4e-36	PGTG_14578	4e-70	UM00883.1	4e-66
CNAG_06809		PITG_14968	5e-15	Afu4g08920	2e-46	ANID_01665	2e-42	bghP002846	4e-12	BC1G_01115	2e-49	CIMG_08332.2	1e-46	GLRG_07087T0	9e-53	FGSG_07520T0	9e-48	FOXG_15448T0	3e-47	HCEG_00809	9e-52	MGG_00700T0 IKS protein kinase	9e-53	fgenesh1_pg.C_chr_1000930	7e-50	NCU08177T0 Neurospora crassa OR74A (finished) protein kinase	3e-53	Pa_5_4030	5e-50	orf19.428	9e-28	YJL057C Putative serine/threonine kinase; expression is induced during mild heat stress; deletion mutants are hypersensitive to copper sulphate and resistant to sorbate; interacts with an N-terminal fragment of Sst2p	7e-38	SPBC36B7.09	4e-19	Hetan1.e_gw1.10.522.1	3e-90	eu2.Lbscf0017g00380	7e-86	gww2.12.158.1	3e-14	e_gw1.2.377.1	2e-96	estExt_fgenesh2_pg.C_890027	5e-58	PGTG_09638	2e-56	UM05216.1	4e-67
CNAG_06454		PITG_16813	1e-78	Afu2g14090	3e-90	ANID_06363	2e-92	bgh03769	4e-90	BC1G_14461	4e-97	CIMG_05276.2	3e-90	GLRG_02112T0	1e-91	FGSG_06502T0	6e-88	FOXG_02463T0	4e-89	HCEG_05806	1e-91	MGG_13447T0 atypical/RIO/RIO1 protein kinase	2e-88	estExt_Genewise1Plus.C_chr_31719	2e-82	NCU10652T0 Neurospora crassa OR74A (finished) serine/threonine-protein kinase RIO1	2e-93	Pa_7_4910	1e-78	orf19.2320	2e-80	YOR119C Essential serine kinase involved in cell cycle progression and processing of the 20S pre-rRNA into mature 18S rRNA	9e-73	SPAC10F6.10	2e-80	e_gw1.05.2193.1	6e-78	fgenesh3_pg.C_scaffold_3000583	4e-18	gww2.8.289.1	8e-80	estExt_fgenesh1_pg.C_40049	5e-07	estExt_Genewise1Plus.C_730036	1e-108	PGTG_09283	1e-107	UM05726.1	2e-79
CNAG_02915		PITG_01043	4e-45	Afu3g12670	1e-61	ANID_03110	2e-59	bghP005644	7e-65	BC1G_13375	2e-62	CIMG_03432.2	2e-58	GLRG_07300T0	3e-61	FGSG_10725T0	1e-63	FOXG_12647T0	2e-63	HCEG_02907	6e-61	MGG_01795T0 AGC/PDK1 protein kinase	9e-62	estExt_Genewise1Plus.C_chr_10494	2e-61	NCU03571T0 Neurospora crassa OR74A (finished) pkh1	6e-63	Pa_6_4370	7e-62	orf19.5224	2e-57	YOL100W Serine/threonine protein kinase involved in sphingolipid-mediated signaling pathway that controls endocytosis; activates Ypk1p and Ykr2p, components of signaling cascade required for maintenance of cell wall integrity; redundant with Pkh1p	1e-59	SPCC576.15c	2e-61	e_gw1.06.1990.1	1e-60	e_gww1.11.208.1	6e-44	gwh2.6.328.1	2e-61	Genemark.4725_g	5e-63	estExt_fgenesh2_pg.C_240166	7e-59	PGTG_04828	8e-46	UM05022.1	6e-76
CNAG_03367		PITG_12121	4e-35	Afu2g05430	3e-85	ANID_07502	3e-87	bgh01185	7e-33	BC1G_08716	4e-34	CIMG_00747.2	6e-47	GLRG_05778T0	7e-94	FGSG_02476T0	1e-84	FOXG_10436T0	5e-90	HCEG_06760	4e-44	MGG_12159T0 uridine kinase	5e-89	estExt_Genewise1Plus.C_chr_90076	2e-88	NCU05224T0 Neurospora crassa OR74A (finished) uridine-cytidine kinase 2	3e-86	Pa_1_24190	9e-80	orf19.5864	9e-80	YNR012W Uridine/cytidine kinase, component of the pyrimidine ribonucleotide salvage pathway that converts uridine into UMP and cytidine into CMP; involved in the pyrimidine deoxyribonucleotide salvage pathway, converting deoxycytidine into dCMP	1e-82	SPCC162.11c	6e-76	Hetan1.estExt_fgenesh2_pm.C_110213	1e-141	eu2.Lbscf0011g05190	1e-141	e_gww2.16.34.1	1e-151	estExt_fgenesh1_pg.C_70011	1e-117	EuGene.00320005	1e-34	PGTG_06364	9e-35	UM02015.1	1e-114
CNAG_01704		None		Afu2g15000	2e-94	ANID_07571	9e-90	bgh01512	1e-89	BC1G_00753	8e-83	CIMG_01420.2	1e-94	GLRG_05121T0	1e-80	FGSG_00831T0	2e-78	FOXG_00788T0	2e-81	HCEG_00031	5e-90	MGG_03937T0 serine/threonine protein kinase	1e-83	estExt_Genewise1Plus.C_chr_13699	8e-93	NCU04207T0 Neurospora crassa OR74A (finished) mechanosensitive ion channel family protein	6e-83	Pa_6_4080	2e-85	None		None		SPCC1183.11	1e-78	Hetan1.estExt_Genewise1Plus.C_30725	1e-167	e_gwh1.5.42.1	1e-158	e_gwh2.6.58.1	1e-176	estExt_Genewise1.C_40316	8e-41	fgenesh1_pg.C_scaffold_36000029	1e-113	PGTG_03823	1e-40	UM02237.1	1e-136
CNAG_02859		PITG_02750	1e-43	Afu5g05890	9e-40	ANID_08837	8e-45	bgh03519	9e-43	BC1G_05737	8e-39	CIMG_06228.2	7e-42	GLRG_04371T0	2e-38	FGSG_02072T0	5e-40	FOXG_04411T0	7e-41	HCEG_04322	6e-45	MGG_16299T0 hypothetical protein	5e-40	estExt_Genewise1Plus.C_chr_12378	2e-40	NCU03267T0 Neurospora crassa OR74A (finished) NAD+ kinase Utr1	1e-39	Pa_1_2220	3e-39	orf19.7393	1e-43	YPL188W Mitochondrial NADH kinase, phosphorylates NADH; also phosphorylates NAD(+) with lower specificity; required for the response to oxidative stress	2e-49	SPAC323.01c	3e-58	Hetan1.fgenesh2_pg.C_scaffold_14000062	5e-78	eu2.Lbscf0010g00240	2e-80	e_gww2.32.5.1	4e-74	estExt_fgenesh1_kg.C_50658	2e-79	estExt_fgenesh1_kg.C_520021	4e-58	PGTG_18830	3e-55	UM04539.1	4e-80
CNAG_02847		PITG_02221	7e-42	Afu5g03460	3e-48	ANID_08213	3e-38	bgh05110	3e-33	BC1G_07978	5e-46	CIMG_06556.2	3e-48	GLRG_10008T0	3e-44	FGSG_08970T0	2e-43	FOXG_09036T0	3e-40	HCEG_06259	1e-49	MGG_09457T0 thymidylate kinase	3e-42	e_gw1.8.1262.1	2e-43	NCU07773T0 Neurospora crassa OR74A (finished) thymidylate kinase	7e-39	Pa_0_990	1e-40	orf19.1137	2e-33	YJR057W Thymidylate and uridylate kinase, functions in de novo biosynthesis of pyrimidine deoxyribonucleotides; converts dTMP to dTDP and dUMP to dUTP; essential for mitotic and meiotic DNA replication; homologous to S. pombe Tmp1p	4e-41	SPCC70.07c	6e-52	estExt_fgenesh1_pm.C_080561	5e-55	estExt_GeneWisePlus_worm.C_90085	5e-51	gww2.3.558.1	2e-57	estExt_fgenesh1_kg.C_130172	7e-57	estExt_Genewise1.C_370019	5e-50	PGTG_04435	4e-53	UM03206.1	1e-54
CNAG_05200		PITG_17330	4e-42	Afu1g02900	9e-32	ANID_00270	6e-36	bgh05878	3e-34	BC1G_00364	7e-37	CIMG_04791.2	1e-43	GLRG_01523T0	1e-46	FGSG_01053T0	3e-41	FOXG_00336T0	9e-22	HCEG_05414	2e-40	MGG_00517T0 pyridoxal kinase	1e-42	estExt_Genewise1.C_chr_41477	1e-34	NCU10351T0 Neurospora crassa OR74A (finished) pyridoxine kinase	2e-46	Pa_1_10920	7e-28	orf19.1828	9e-41	YEL029C Putative pyridoxal kinase, a key enzyme involved in pyridoxal 5'-phosphate synthesis, the active form of vitamin B6; required for genome integrity; involved in bud-site selection; similarity to yeast BUD17 and human pyridoxal kinase (PDXK)	1e-43	SPAC6F6.11c	2e-42	estExt_fgenesh1_pm.C_080461	2e-70	eu2.Lbscf0002g01250	1e-70	fgenesh1_pg.C_scaffold_3000666	5e-72	estExt_Genewise1Plus.C_100722	3e-76	fgenesh1_pg.C_scaffold_51000017	1e-58	None		UM02673.1	4e-63
CNAG_01062		PITG_15892	4e-27	Afu2g02850	6e-35	ANID_04536	1e-31	bgh06243	1e-34	BC1G_13423	4e-37	CIMG_03947.2	7e-34	GLRG_03586T0	2e-36	FGSG_06970T0	4e-35	FOXG_01842T0	6e-35	HCEG_00437	2e-37	MGG_05220T0 CAMK/CAMKL/PASK protein kinase	1e-33	estExt_Genewise1Plus.C_chr_40222	3e-35	NCU06249T0 Neurospora crassa OR74A (finished) serine/threonine protein kinase	2e-36	Pa_7_9140	4e-34	orf19.7451	6e-38	YOL045W One of two (see also PSK1) PAS domain containing S/T protein kinases; regulates sugar flux and translation in response to an unknown metabolite by phosphorylating Ugp1p and Gsy2p (sugar flux) and Caf20p, Tif11p and Sro9p (translation)	1e-35	SPAC1805.01c	5e-37	e_gw1.01.1994.1	3e-95	eu2.Lbscf0001g01480	1e-91	fgenesh1_pg.C_scaffold_11000432	2e-93	estExt_Genewise1Plus.C_61481	5e-26	estExt_fgenesh2_pg.C_940022	4e-84	PGTG_14851	9e-87	UM00957.1	1e-108
CNAG_04408		PITG_17003	3e-37	Afu1g15930	3e-29	ANID_00929	2e-50	bghP005798	2e-38	BC1G_03347	3e-22	CIMG_03073.2	6e-46	GLRG_07815T0	5e-40	FGSG_09539T0	4e-47	FOXG_06237T0	1e-46	HCEG_03367	3e-52	MGG_03007T0 choline kinase	8e-48	e_gw1.2.168.1	1e-49	NCU03176T0 Neurospora crassa OR74A (finished) conserved hypothetical protein	1e-49	Pa_1_12930	2e-50	orf19.6966	2e-41	YLR133W Choline kinase, catalyzing the first step in phosphatidylcholine synthesis via the CDP-choline (Kennedy pathway); exhibits some ethanolamine kinase activity contributing to phosphatidylethanolamine synthesis via the CDP-ethanolamine pathway	6e-34	SPAC13G7.12c	1e-51	e_gw1.01.2142.1	2e-73	estExt_fgenesh2_pg.C_10792	9e-76	fgenesh1_pg.C_scaffold_11000102	1e-80	estExt_fgenesh1_kg.C_140374	3e-72	EuGene.00330046	2e-42	PGTG_10644	7e-57	UM04901.1	6e-24
CNAG_01165		PITG_13546	2e-26	Afu1g10980	1e-54	ANID_01176	1e-43	bgh00379	4e-37	BC1G_11186	2e-46	CIMG_06936.2	2e-45	GLRG_10839T0	1e-42	FGSG_12199T0	1e-37	FOXG_10270T0	2e-36	HCEG_02565	1e-40	MGG_05147T0 sphingoid long chain base kinase 4	4e-38	estExt_Genewise1Plus.C_chr_12259	2e-35	NCU07937T0 Neurospora crassa OR74A (finished) sphingoid long chain base kinase 4	5e-42	Pa_3_1800	3e-49	orf19.5257	1e-32	YLR260W Minor sphingoid long-chain base kinase, paralog of Lcb4p responsible for few percent of the total activity, possibly involved in synthesis of long-chain base phosphates, which function as signaling molecules	5e-46	SPAC4A8.07c	5e-33	e_gw1.02.2508.1	2e-45	eu2.Lbscf0002g10730	5e-54	fgenesh1_pg.C_scaffold_1000343	6e-64	estExt_fgenesh1_kg.C_110060	4e-54	gw1.84.17.1	2e-57	PGTG_01874	5e-35	UM06021.1	3e-54
CNAG_05216		PITG_07191	8e-47	Afu2g14920	3e-40	ANID_03065	1e-40	bgh03342	7e-41	BC1G_00346	1e-47	CIMG_07470.2	1e-42	GLRG_01390T0	8e-43	FGSG_07121T0	1e-46	FOXG_01680T0	5e-47	HCEG_09351	2e-44	MGG_01596T0 CAMK/RAD53 protein kinase	6e-39	estExt_Genewise1Plus.C_chr_70784	1e-43	NCU02814T0 Neurospora crassa OR74A (finished) period-4	3e-43	Pa_1_7860	2e-40	orf19.6936	7e-49	YPL153C Protein kinase, required for cell-cycle arrest in response to DNA damage; activated by trans autophosphorylation when interacting with hyperphosphorylated Rad9p; also interacts with ARS1 and plays a role in initiation of DNA replication	1e-50	SPCC18B5.11c	2e-53	e_gw1.06.1792.1	4e-75	estExt_fgenesh2_pg.C_50124	1e-73	fgenesh1_pg.C_scaffold_21000029	3e-62	estExt_fgenesh1_pg.C_60570	4e-73	fgenesh2_pg.19_	1e-51	PGTG_11086	8e-37	UM05544.1	4e-40
CNAG_06671		PITG_17831	5e-26	Afu1g12940	1e-19	ANID_11032	1e-16	bgh05628	3e-17	BC1G_05099	7e-17	CIMG_05915.2	7e-18	GLRG_02789T0	2e-18	FGSG_09612T0	2e-18	FOXG_06318T0	2e-18	HCEG_08210	1e-18	MGG_01822T0 CMGC/MAPK/P38 protein kinase	2e-18	estExt_Genewise1Plus.C_chr_100765	1e-19	NCU07024T0 Neurospora crassa OR74A (finished) osmotic sensitive-2	3e-19	Pa_1_23930	9e-18	orf19.5162	3e-18	YPL031C Cyclin-dependent kinase, with ten cyclin partners; involved in regulating the cellular response to nutrient levels and environmental conditions and progression through the cell cycle	4e-17	SPAC23C11.16	6e-17	Hetan1.estExt_Genewise1.C_20392	1e-131	eu2.Lbscf0002g09250	1e-130	fgenesh1_pg.C_scaffold_1000089	1e-129	estExt_fgenesh1_kg.C_120434	1e-100	estExt_fgenesh1_pg.C_70086	3e-72	PGTG_06410	2e-70	UM02834.1	2e-92
CNAG_01905		PITG_14968	6e-11	Afu3g10530	7e-23	ANID_04935	1e-21	bgh02214	3e-21	BC1G_04819	2e-20	CIMG_03602.2	4e-22	GLRG_06392T0	8e-20	FGSG_04054T0	9e-20	FOXG_11593T0	1e-19	HCEG_00311	6e-24	MGG_05074T0 RAN protein kinase	8e-20	estExt_Genewise1Plus.C_chr_21194	1e-18	NCU04990T0 Neurospora crassa OR74A (finished) protein serine/threonine kinase	3e-19	Pa_3_1530	1e-20	orf19.4432	4e-14	YHR082C Ser/thr protein kinase; nuclear translocation required for haploid filamentous growth; regulates filamentous growth induced nuclear translocation of Bcy1p, Fus3p, and Sks1p; overproduction causes allele-specific suppression of prp20-10	2e-13	SPBC16E9.13	4e-19	Hetan1.estExt_Genewise1.C_31470	3e-77	eu2.Lbscf0010g02740	2e-93	fgenesh1_pg.C_scaffold_15000043	1e-115	gw1.55.27.1	6e-69	e_gw1.5.211.1	3e-38	PGTG_14436	2e-97	UM00338.1	1e-78
CNAG_06310		PITG_14707	1e-20	Afu1g14810	6e-24	ANID_00822	6e-22	bgh06676	1e-18	BC1G_13227	1e-21	CIMG_01668.2	2e-18	GLRG_00747T0	3e-25	FGSG_11812T0	8e-22	FOXG_01025T0	2e-20	HCEG_08936	7e-20	MGG_00803T0 CAMK/CAMKL/AMPK protein kinase	7e-21	estExt_fgenesh1_pg.C_chr_10403	2e-20	NCU08346T0 Neurospora crassa OR74A (finished) serine/threonine protein kinase	4e-20	Pa_1_1860	7e-20	orf19.2277	8e-21	YPL141C Putative protein kinase; similar to Kin4p; green fluorescent protein (GFP)-fusion protein localizes to the cytoplasm; YPL141C is not an essential gene	1e-21	SPBC4F6.06	4e-20	Genemark.3968_g	6e-84	estExt_Genewise1_worm.C_30660	7e-92	fgenesh1_pg.C_scaffold_8000392	3e-93	estExt_Genewise1Plus.C_81348	3e-91	estExt_fgenesh1_pg.C_160024	1e-17	PGTG_04020	1e-70	UM01079.1	2e-59
CNAG_02296		PITG_03919	1e-14	Afu4g14650	2e-25	ANID_07995	2e-18	bgh04288	1e-16	None		CIMG_06461.2	2e-18	GLRG_02898T0	1e-23	FGSG_11337T0	2e-24	FOXG_08568T0	6e-23	None		MGG_06089T0 ribokinase	2e-20	e_gw1.8.1145.1	2e-21	NCU04339T0 Neurospora crassa OR74A (finished) ribokinase	1e-09	Pa_3_3540	3e-16	orf19.6344	2e-17	YCR036W Putative ribokinase	1e-19	SPBC16G5.02c	3e-21	estExt_fgenesh1_pm.C_100394	2e-75	estExt_GeneWisePlus_worm.C_120129	6e-55	fgenesh1_pg.C_scaffold_9000192	8e-61	None		estExt_Genewise1.C_180093	2e-52	PGTG_14774	3e-44	UM04561.1	1e-52
CNAG_02389		PITG_10899	6e-33	Afu2g10620	4e-29	ANID_04238	6e-29	bgh00840	7e-31	BC1G_03245	1e-29	CIMG_03541.2	3e-30	GLRG_01564T0	9e-30	FGSG_05845T0	6e-29	FOXG_07521T0	3e-29	HCEG_02333	1e-28	MGG_06599T0 AGC/AKT protein kinase	7e-33	estExt_fgenesh1_kg.C_chr_10855	1e-29	NCU07280T0 Neurospora crassa OR74A (finished) serine/threonine-protein kinase gad8	8e-30	Pa_6_9150	2e-29	orf19.399	4e-30	YKL126W Serine/threonine protein kinase required for receptor-mediated endocytosis; involved in sphingolipid-mediated and cell integrity signaling pathways; localized to the bud neck, cytosol and plasma membrane; homolog of mammalian kinase SGK	5e-30	SPAC1B9.02c	5e-31	estExt_Genewise1.C_010424	4e-67	gwh1.1.563.1	5e-48	gww2.13.189.1	2e-57	estExt_fgenesh1_pg.C_180128	2e-63	e_gw1.59.28.1	2e-53	PGTG_03059	3e-48	UM03315.1	3e-64
CNAG_02787		PITG_01235	5e-30	Afu5g02060	1e-39	ANID_11040	2e-37	bgh00289	3e-36	BC1G_09191	9e-41	CIMG_06413.2	3e-42	GLRG_08448T0	3e-36	FGSG_12759T0	2e-11	FOXG_09309T0	6e-38	HCEG_06079	8e-38	MGG_11322T0 dephospho-CoA kinase	6e-33	fgenesh1_pm.C_chr_8000226	4e-38	NCU00369T0 Neurospora crassa OR74A (finished) dephospho-CoA kinase	4e-37	Pa_7_5290	7e-41	orf19.4005	6e-38	YDR196C Probable dephospho-CoA kinase (DPCK) that catalyzes the last step in coenzyme A biosynthesis; null mutant lethality is complemented by E. coli coaE (encoding DPCK); detected in purified mitochondria in high-throughput studies	3e-38	SPCC14G10.01	2e-38	e_gw1.02.2998.1	8e-60	estExt_Genewise1_human.C_410069	1e-53	e_gww2.1.946.1	2e-55	estExt_Genewise1Plus.C_120983	2e-59	e_gw1.3.225.1	3e-43	PGTG_00460	5e-59	UM04903.1	6e-44
CNAG_06490		PITG_14707	4e-43	Afu2g01700	1e-38	ANID_07695	2e-39	bgh06655	2e-39	BC1G_12009	8e-40	CIMG_05853.2	4e-40	GLRG_04232T0	4e-40	FGSG_09897T0	8e-41	FOXG_05528T0	1e-40	HCEG_08274	3e-39	MGG_00803T0 CAMK/CAMKL/AMPK protein kinase	5e-41	estExt_fgenesh1_pm.C_chr_10090	2e-41	NCU04566T0 Neurospora crassa OR74A (finished) protein kinase SNF1	4e-41	Pa_2_770	3e-41	orf19.1936	7e-42	YDR477W AMP-activated serine/threonine protein kinase found in a complex containing Snf4p and members of the Sip1p/Sip2p/Gal83p family; required for transcription of glucose-repressed genes, thermotolerance, sporulation, and peroxisome biogenesis	3e-41	SPCC74.03c	7e-42	Hetan1.e_gw1.13.128.1	6e-50	e_gww1.54.37.1	6e-62	gww2.12.158.1	2e-65	estExt_Genewise1.C_180263	6e-43	e_gw1.1.331.1	3e-61	PGTG_16041	7e-98	UM05639.1	2e-94
CNAG_05771		PITG_00828	3e-58	Afu5g12660	1e-102	ANID_00038	1e-98	bghP006752	5e-30	BC1G_06772	1e-100	CIMG_09300.2	1e-106	GLRG_00058T0	7e-97	FGSG_05519T0	5e-93	FOXG_09373T0	7e-59	HCEG_03677	1e-50	MGG_14764T0 hypothetical protein	1e-96	estExt_Genewise1Plus.C_chr_21078	5e-89	NCU00274T0 Neurospora crassa OR74A (finished) conserved hypothetical protein	1e-103	Pa_7_7600	1e-103	orf19.5580	5e-64	YBL088C Protein kinase primarily involved in telomere length regulation; contributes to cell cycle checkpoint control in response to DNA damage; functionally redundant with Mec1p; homolog of human ataxia telangiectasia (ATM) gene	2e-60	SPCC23B6.03c	7e-81	e_gw1.08.1309.1	0	estExt_GeneWisePlus_worm.C_20834	1e-58	fgenesh1_pg.C_scaffold_3000231	5e-43	estExt_Genewise1.C_100468	1e-168	EuGene.00120194	6e-30	PGTG_14279	1e-113	UM01110.1	1e-23
CNAG_00363		PITG_15071	2e-22	Afu3g07130	9e-69	ANID_04818	3e-69	bgh01792	6e-56	BC1G_12549	4e-48	CIMG_03424.2	4e-25	GLRG_02046T0	4e-66	FGSG_04446T0	4e-70	FOXG_15472T0	1e-72	HCEG_02901	1e-25	MGG_12530T0 histidine kinase G7	1e-64	AAE_estExt_fgenesh1_pg.C_chr_20307	1e-55	NCU09520T0 Neurospora crassa OR74A (finished) conserved hypothetical protein	1e-32	Pa_7_2980	2e-36	orf19.5181	2e-17	YIR019C GPI-anchored cell surface glycoprotein (flocculin) required for pseudohyphal formation, invasive growth, flocculation, and biofilms; transcriptionally regulated by the MAPK pathway (via Ste12p and Tec1p) and the cAMP pathway (via Flo8p)	1e-12	SPAC1834.08	5e-19	estExt_fgenesh1_pg.C_040270	0	eu2.Lbscf0001g03720	7e-19	fgenesh1_pg.C_scaffold_7000321	1e-84	e_gw1.7.1399.1	0	e_gw1.61.4.1	9e-28	PGTG_01791	9e-17	UM04773.1	1e-172
CNAG_01364		PITG_11013	9e-37	Afu1g08840	2e-50	ANID_10188	2e-51	bgh00761	2e-38	BC1G_03844	3e-40	CIMG_07197.2	6e-47	GLRG_06328T0	3e-41	FGSG_05956T0	5e-41	FOXG_07657T0	7e-43	HCEG_07974	8e-47	MGG_06764T0 guanylate kinase	4e-44	e_gw1.12.523.1	3e-40	NCU06300T0 Neurospora crassa OR74A (finished) guanylate kinase	3e-43	Pa_6_7610	8e-39	orf19.1115	5e-52	YDR454C Guanylate kinase, converts GMP to GDP; required for growth and mannose outer chain elongation of cell wall N-linked glycoproteins	9e-51	SPBC1198.05	3e-48	Hetan1.estExt_Genewise1Plus.C_60555	2e-51	estExt_GeneWisePlus_human.C_20889	7e-53	e_gwh2.3.563.1	3e-53	estExt_fgenesh1_kg.C_470024	3e-52	fgenesh1_pm.C_scaffold_2000115	6e-48	PGTG_15625	3e-46	UM02849.1	3e-48
CNAG_03171		PITG_00477	8e-26	Afu2g07690	4e-52	ANID_05822	5e-50	bgh06210	1e-47	BC1G_12120	2e-24	CIMG_00940.2	8e-46	GLRG_04288T0	8e-52	FGSG_10228T0	1e-43	FOXG_05144T0	6e-46	HCEG_01250	4e-43	MGG_01816T0 WEE protein kinase	8e-46	estExt_Genewise1.C_chr_60597	1e-46	NCU04326T0 Neurospora crassa OR74A (finished) protein kinase	1e-47	Pa_2_12790	2e-46	orf19.4867	2e-34	YJL187C Protein kinase that regulates the G2/M transition by inhibition of Cdc28p kinase activity; localizes to the nucleus and to the daughter side of the mother-bud neck; homolog of S. pombe Wee1p; potential Cdc28p substrate	1e-34	SPCC18B5.03	4e-47	estExt_Genemark.C_060260	2e-78	e_gww1.2.453.1	2e-21	e_gww2.11.29.1	2e-19	estExt_Genewise1Plus.C_60707	2e-79	e_gw1.5.188.1	2e-31	PGTG_19733	7e-61	UM06337.1	9e-72
CNAG_06161		PITG_05644	2e-29	Afu6g07440	1e-32	ANID_05211	6e-32	bgh05784	7e-37	BC1G_01268	6e-36	CIMG_08037.2	9e-36	GLRG_00574T0	3e-33	FGSG_11742T0	1e-33	FOXG_01168T0	8e-34	HCEG_01962	3e-35	MGG_14757T0 1-phosphatidylinositol-3-phosphate 5-kinase FAB1	1e-33	e_gw1.4.656.1	3e-31	NCU02083T0 Neurospora crassa OR74A (finished) 1-phosphatidylinositol-3-phosphate 5-kinase	1e-33	Pa_1_2720	2e-33	orf19.1513	2e-35	YFR019W 1-phosphatidylinositol-3-phosphate 5-kinase; vacuolar membrane kinase that generates phosphatidylinositol (3,5)P2, which is involved in vacuolar sorting and homeostasis	1e-38	SPBC3E7.01	3e-34	estExt_Genewise1Plus.C_111104	4e-86	estExt_fgenesh2_pg.C_400015	6e-86	fgenesh1_pg.C_scaffold_29000018	4e-90	estExt_fgenesh1_pg.C_90306	2e-90	estExt_Genewise1Plus.C_770003	5e-38	PGTG_04375	4e-14	UM06239.1	2e-38
CNAG_00106		PITG_13821	1e-14	Afu2g00660	6e-17	ANID_01800	1e-16	bghP001465000001001	6e-14	BC1G_13369	3e-17	CIMG_03427.2	1e-12	GLRG_07314T0	2e-15	FGSG_05189T0	4e-17	FOXG_05363T0	8e-15	HCEG_02899	2e-13	MGG_12530T0 histidine kinase G7	8e-15	estExt_Genewise1.C_chr_110814	5e-18	NCU04834T0 Neurospora crassa OR74A (finished) null	2e-17	Pa_7_2980	3e-17	orf19.5181	1e-12	YIL147C Histidine kinase osmosensor that regulates a MAP kinase cascade; transmembrane protein with an intracellular kinase domain that signals to Ypd1p and Ssk1p, thereby forming a phosphorelay system similar to bacterial two-component regulators	8e-15	SPAC1834.08	4e-11	Hetan1.estExt_Genewise1.C_60288	6e-89	eu2.Lbscf0002g01970	1e-119	fgenesh1_pg.C_scaffold_3000656	1e-120	estExt_Genewise1Plus.C_570015	1e-123	estExt_Genewise1.C_210109	3e-14	PGTG_01791	5e-14	UM05732.1	1e-12
CNAG_01333		None		Afu4g09970	3e-25	ANID_02054	8e-25	None		BC1G_09279	1e-18	CIMG_02429.2	2e-26	GLRG_02338T0	6e-18	FGSG_06748T0	3e-19	FOXG_02085T0	5e-19	HCEG_07263	2e-23	MGG_06441T0 haspin protein kinase	5e-22	None		NCU00407T0 Neurospora crassa OR74A (finished) conserved hypothetical protein	2e-21	Pa_7_5060	4e-20	None		YGL021W Protein kinase; accumulation and phosphorylation are periodic during the cell cycle; phosphorylated in response to DNA damage; contains characteristic motifs for degradation via the APC pathway; similar to Alk2p and to mammalian haspins	2e-06	SPAC23C4.03	4e-35	estExt_fgenesh1_pm.C_030530	4e-61	eu2.Lbscf0004g05450	2e-57	fgenesh1_pg.C_scaffold_2000516	6e-59	estExt_Genewise1.C_41317	5e-62	fgenesh1_pg.C_scaffold_29000007	2e-23	None		UM00810.1	2e-38
CNAG_03216		PITG_14707	4e-17	Afu1g11930	3e-38	ANID_01097	1e-32	bghP005644	8e-19	BC1G_13227	4e-24	CIMG_09053.2	5e-35	GLRG_00747T0	2e-19	FGSG_10725T0	5e-20	FOXG_05966T0	5e-18	HCEG_07208	3e-35	MGG_01196T0 CAMK/CAMKL/KIN4 protein kinase	6e-21	estExt_fgenesh1_pg.C_chr_10403	2e-22	NCU03571T0 Neurospora crassa OR74A (finished) pkh1	4e-23	Pa_6_4370	8e-22	orf19.663	7e-15	YDR477W AMP-activated serine/threonine protein kinase found in a complex containing Snf4p and members of the Sip1p/Sip2p/Gal83p family; required for transcription of glucose-repressed genes, thermotolerance, sporulation, and peroxisome biogenesis	5e-16	SPCC576.15c	1e-17	Hetan1.e_gw1.3.1994.1	5e-52	eu2.Lbscf0003g07170	1e-55	fgenesh1_pg.C_scaffold_17000071	3e-64	e_gw1.8.1392.1	1e-54	estExt_fgenesh2_pg.C_30389	4e-14	PGTG_00168	5e-37	UM01544.1	3e-15
CNAG_04083		PITG_01187	6e-31	Afu4g09060	7e-27	ANID_11886	1e-24	None		BC1G_05436	2e-09	None		GLRG_04926T0	6e-24	FGSG_06123T0	2e-24	FOXG_07836T0	4e-25	HCEG_00826	3e-23	MGG_09479T0 hypothetical protein	2e-21	estExt_Genewise1Plus.C_chr_70236	1e-23	NCU03771T0 Neurospora crassa OR74A (finished) phosphatidate cytidylyltransferase	7e-24	Pa_2_11580	6e-23	orf19.261	2e-19	YMR013C Dolichol kinase, catalyzes the terminal step in dolichyl monophosphate (Dol-P) biosynthesis; required for viability and for normal rates of lipid intermediate synthesis and protein N-glycosylation	2e-25	SPCC63.10c	1e-34	estExt_fgenesh1_pg.C_040270	1e-165	None		fgenesh1_pg.C_scaffold_7000323	1e-125	e_gw1.7.1399.1	2e-84	EuGene.00640053	5e-48	PGTG_13906	6e-27	UM04779.1	1e-137
CNAG_05484		PITG_17359	1e-41	Afu5g05980	5e-62	ANID_08827	2e-71	bgh04875	7e-59	BC1G_06577	7e-67	CIMG_06216.2	2e-75	GLRG_00115T0	2e-71	FGSG_06940T0	2e-67	FOXG_01878T0	7e-51	HCEG_04334	7e-60	MGG_06421T0 CAMKK/META protein kinase	2e-68	estExt_Genewise1Plus.C_chr_80792	5e-68	NCU06177T0 Neurospora crassa OR74A (finished) calcium/calmodulin-dependent protein kinase	3e-72	Pa_7_8060	3e-64	orf19.663	5e-37	YGL179C Protein kinase, related to and functionally redundant with Elm1p and Sak1p for the phosphorylation and activation of Snf1p; functionally orthologous to LKB1, a mammalian kinase associated with Peutz-Jeghers cancer-susceptibility syndrome	9e-36	SPCC1919.01	4e-49	e_gw1.08.1409.1	2e-34	gwh1.12.277.1	2e-33	gww2.7.435.1	8e-33	estExt_Genewise1.C_180263	4e-32	EuGene.00030284	2e-57	PGTG_00856	2e-75	UM04755.1	7e-82
CNAG_06432		PITG_18248	1e-44	Afu3g10750	6e-53	ANID_04914	3e-70	None		BC1G_04019	1e-09	CIMG_03756.2	8e-51	GLRG_03863T0	3e-68	FGSG_11925T0	5e-43	FOXG_00088T0	2e-72	HCEG_02937	5e-27	MGG_13157T0 acetate kinase	3e-68	e_gw1.3.1556.1	2e-76	NCU02712T0 Neurospora crassa OR74A (finished) acetate kinase	3e-41	Pa_1_13790	1e-77	None		None		None		None		None		e_gww2.7.353.1	7e-72	estExt_fgenesh1_pg.C_70373	8e-73	None		None		UM03413.1	1e-60
CNAG_00877		PITG_20775	2e-33	Afu1g03420	4e-40	ANID_00259	1e-40	bgh00745	7e-31	BC1G_02463	6e-33	CIMG_04815.2	1e-35	GLRG_07396T0	7e-35	FGSG_10737T0	2e-31	FOXG_12661T0	8e-33	HCEG_05436	7e-41	MGG_01058T0 adenylate kinase 1	2e-33	estExt_Genewise1Plus.C_chr_51248	4e-32	NCU01550T0 Neurospora crassa OR74A (finished) adenylate kinase cytosolic	6e-33	Pa_3_5380	4e-32	orf19.7118	3e-37	YER170W Mitochondrial adenylate kinase, catalyzes the reversible synthesis of GTP and AMP from GDP and ADP; may serve as a back-up for synthesizing GTP or ADP depending on metabolic conditions; 3' sequence of ADK2 varies with strain background	3e-40	SPAC4G9.03	5e-33	e_gw1.02.3483.1	2e-54	gwh1.2.610.1	1e-51	gww2.1.957.1	6e-51	estExt_fgenesh1_kg.C_110619	5e-28	estExt_fgenesh2_pg.C_10255	3e-40	PGTG_01078	5e-43	UM05924.1	4e-47
CNAG_07580		PITG_06848	1e-30	Afu2g14200	5e-45	ANID_06347	2e-46	bghP003423	3e-35	BC1G_13227	1e-27	CIMG_05489.2	3e-46	GLRG_01215T0	2e-38	FGSG_01842T0	2e-38	FOXG_04295T0	1e-37	HCEG_05946	4e-38	MGG_06760T0 CAMK protein kinase	3e-41	gw1.3.133.1	4e-41	NCU04143T0 Neurospora crassa OR74A (finished) protein kinase	1e-42	Pa_2_3990	4e-40	orf19.6751	9e-34	YBR061C 2'-O-ribose methyltransferase, methylates the 2'-O-ribose of nucleotides at positions 32 and 34 of the tRNA anticodon loop	4e-34	SPAC4F10.03c	2e-31	gw1.02.3235.1	4e-32	fgenesh3_pg.C_scaffold_6000326	6e-57	fgenesh1_pg.C_scaffold_1000939	2e-72	estExt_fgenesh1_pg.C_240010	8e-25	estExt_fgenesh1_pm.C_70093	6e-50	PGTG_01864	2e-32	UM03358.1	9e-72
CNAG_03355		PITG_13826	3e-40	Afu3g12550	1e-36	ANID_07945	1e-36	bgh05973	5e-86	BC1G_13015	7e-89	CIMG_03424.2	1e-37	GLRG_00731T0	1e-88	FGSG_00856T0	6e-81	FOXG_00816T0	2e-83	HCEG_02901	2e-40	MGG_13891T0 autoinducer 2 sensor kinase/phosphatase luxQ	3e-76	estExt_Genewise1.C_chr_10609	1e-83	NCU00939T0 Neurospora crassa OR74A (finished) conserved hypothetical protein	1e-81	Pa_1_2000	1e-77	orf19.5181	9e-20	YHR206W Nuclear response regulator and transcription factor, part of a branched two-component signaling system; required for optimal induction of heat-shock genes in response to oxidative stress; involved in osmoregulation	3e-12	SPAC1834.08	2e-23	estExt_Genewise1.C_111229	1e-21	estExt_Genewise1_human.C_340055	8e-21	e_gww2.15.3.1	1e-20	e_gw1.9.3.1	7e-21	estExt_fgenesh2_pg.C_60156	1e-179	PGTG_15390	0	UM03269.1	6e-44
CNAG_05590		PITG_13826	3e-30	Afu3g12550	1e-28	ANID_07945	2e-34	bgh05973	7e-67	BC1G_13015	2e-75	CIMG_03424.2	4e-29	GLRG_00731T0	2e-69	FGSG_00856T0	3e-68	FOXG_00816T0	8e-69	HCEG_02901	8e-26	MGG_01227T0 hypothetical protein	1e-64	e_gw1.5.17.1	5e-70	NCU00939T0 Neurospora crassa OR74A (finished) conserved hypothetical protein	1e-68	Pa_1_2000	2e-69	orf19.5181	6e-23	YLR006C Cytoplasmic response regulator, part of a two-component signal transducer that mediates osmosensing via a phosphorelay mechanism; dephosphorylated form is degraded by the ubiquitin-proteasome system; potential Cdc28p substrate	2e-10	SPAC1834.08	4e-22	Hetan1.gw1.3.23.1	2e-23	estExt_Genewise1_human.C_340055	8e-24	e_gwh2.17.3.1	2e-27	e_gw1.9.3.1	3e-24	estExt_fgenesh2_pg.C_60156	0	PGTG_15390	1e-176	UM03269.1	7e-28
CNAG_03791		PITG_08358	8e-29	Afu5g05980	2e-29	ANID_08827	4e-27	bgh04875	2e-26	BC1G_06577	1e-31	CIMG_06216.2	3e-32	GLRG_00115T0	1e-34	FGSG_01641T0	3e-39	FOXG_11062T0	2e-27	HCEG_04334	2e-30	MGG_06421T0 CAMKK/META protein kinase	5e-32	gw1.12.785.1	2e-49	NCU06177T0 Neurospora crassa OR74A (finished) calcium/calmodulin-dependent protein kinase	3e-35	Pa_7_8060	4e-34	orf19.3840	2e-45	YER129W Upstream serine/threonine kinase for the SNF1 complex; partially redundant with Elm1p and Tos3p; members of this family have functional orthology with LKB1, a mammalian kinase associated with Peutz-Jeghers cancer-susceptibility syndrome	7e-50	SPCC297.03	1e-54	gw1.04.2322.1	2e-38	gww1.21.68.1	1e-43	gww2.4.504.1	5e-36	estExt_Genewise1.C_70226	1e-46	gw1.4.149.1	1e-35	PGTG_08923	3e-71	UM01448.1	6e-83
CNAG_04577		PITG_08761	6e-51	Afu5g03490	5e-45	ANID_08216	4e-48	bgh00757	2e-41	None		CIMG_06562.2	7e-44	GLRG_09369T0	2e-43	FGSG_05972T0	4e-43	FOXG_07677T0	2e-43	HCEG_06266	2e-45	MGG_08622T0 nucleoside diphosphate kinase	8e-45	fgenesh1_pg.C_chr_8000206	3e-42	NCU04202T0 Neurospora crassa OR74A (finished) nucleoside diphosphate kinase-1	1e-43	Pa_2_9020	3e-23	orf19.4311	3e-47	YKL067W Nucleoside diphosphate kinase, catalyzes the transfer of gamma phosphates from nucleoside triphosphates, usually ATP, to nucleoside diphosphates by a mechanism that involves formation of an autophosphorylated enzyme intermediate	2e-43	SPAC806.07	3e-42	estExt_Genewise1Plus.C_021139	3e-42	estExt_fgenesh1_kg.C_60011	1e-43	e_gwh2.1.1071.1	8e-43	estExt_fgenesh1_kg.C_110151	2e-42	EuGene.00200032	1e-71	PGTG_04663	1e-38	UM02967.1	3e-74
CNAG_06500		PITG_04822	1e-06	Afu5g11450	6e-11	ANID_00156	3e-14	bgh01134	5e-17	BC1G_08727	4e-18	CIMG_09148.2	6e-14	GLRG_07197T0	3e-15	FGSG_04998T0	1e-11	FOXG_09173T0	7e-13	HCEG_06634	3e-15	MGG_14150T0 hypothetical protein	1e-17	e_gw1.9.276.1	2e-18	NCU06315T0 Neurospora crassa OR74A (finished) inositol hexaphosphate kinase 3	8e-13	Pa_6_9890	8e-11	orf19.1377	2e-08	YDR173C Inositol polyphosphate multikinase (IPMK), sequentially phosphorylates Ins(1,4,5)P3 to form Ins(1,3,4,5,6)P5; also has diphosphoinositol polyphosphate synthase activity; regulates arginine-, phosphate-, and nitrogen-responsive genes	7e-20	SPAC607.04	4e-19	Hetan1.gw1.2.1551.1	1e-51	e_gww1.4.383.1	3e-33	gww2.1.775.1	1e-53	Genemark.8507_g	5e-43	estExt_fgenesh1_kg.C_90019	1e-21	PGTG_17699	4e-16	UM04962.1	2e-32
CNAG_07779		PITG_03827	8e-24	Afu4g03890	5e-26	ANID_07108	3e-43	bgh04646	1e-31	BC1G_15687	4e-43	CIMG_08690.2	5e-35	GLRG_08298T0	3e-36	FGSG_09644T0	3e-37	FOXG_06346T0	1e-37	HCEG_07807	3e-34	MGG_06149T0 hypothetical protein	2e-35	estExt_fgenesh1_pg.C_chr_50506	2e-34	NCU08827T0 Neurospora crassa OR74A (finished) conserved hypothetical protein	9e-42	Pa_1_23800	2e-45	orf19.7345	3e-34	YGR205W ATP-binding protein of unknown function; crystal structure resembles that of E.coli pantothenate kinase and other small kinases	8e-33	SPAC630.09c	7e-35	Hetan1.gw1.14.187.1	8e-51	estExt_GeneWisePlus_worm.C_100335	2e-35	fgenesh1_pg.C_scaffold_12000355	1e-47	estExt_fgenesh1_kg.C_50288	3e-47	e_gw1.50.51.1	4e-44	PGTG_13372	2e-44	UM01824.1	1e-51
CNAG_02542		None		Afu1g07040	1e-45	ANID_10646	4e-42	None		BC1G_02432	2e-41	CIMG_02456.2	3e-33	GLRG_05111T0	5e-48	FGSG_10884T0	3e-51	FOXG_12818T0	6e-51	HCEG_05872	1e-33	MGG_16231T0 hypothetical protein	1e-49	fgenesh1_pm.C_chr_13000109	9e-47	NCU09611T0 Neurospora crassa OR74A (finished) fructosamine-3-kinase	2e-46	Pa_6_3790	1e-45	None		None		None		e_gw1.01.2531.1	2e-44	None		fgenesh1_pg.C_scaffold_13000334	2e-45	estExt_fgenesh1_kg.C_10956	5e-14	None		PGTG_15954	1e-49	UM03441.1	1e-51
CNAG_00782		PITG_07278	6e-35	Afu7g04330	1e-32	ANID_05674	1e-33	bgh01479	7e-34	BC1G_02496	1e-30	CIMG_07521.2	9e-35	GLRG_09002T0	7e-33	FGSG_05734T0	3e-33	FOXG_08759T0	5e-32	HCEG_06092	5e-31	MGG_08746T0 STE/STE20/YSK protein kinase	4e-32	estExt_fgenesh1_pm.C_chr_70224	3e-35	NCU04096T0 Neurospora crassa OR74A (finished) serine/threonine-protein kinase 3	1e-33	Pa_2_10850	2e-31	orf19.3049	5e-23	YDR523C Putative protein serine/threonine kinase expressed at the end of meiosis and localized to the prospore membrane, required for correct localization of enzymes involved in spore wall synthesis	6e-28	SPAC2C4.14c	3e-28	gw1.01.3477.1	2e-48	e_gww1.1.407.1	1e-34	fgenesh1_pg.C_scaffold_11000473	5e-39	estExt_fgenesh1_kg.C_30304	2e-65	estExt_fgenesh2_pg.C_500006	2e-35	PGTG_06709	4e-37	UM03721.1	3e-34
CNAG_01061		PITG_14707	7e-12	Afu1g14810	1e-15	ANID_00106	8e-12	bgh00789	6e-12	BC1G_02254	1e-11	CIMG_06940.2	8e-13	GLRG_08751T0	1e-11	FGSG_09274T0	1e-11	FOXG_05966T0	1e-11	HCEG_02569	2e-12	MGG_08689T0 AGC/PKC protein kinase	7e-14	fgenesh1_pm.C_chr_9000247	1e-12	NCU06544T0 Neurospora crassa OR74A (finished) protein kinase C-like protein	2e-12	Pa_6_8430	7e-13	orf19.3751	2e-12	YPL141C Putative protein kinase; similar to Kin4p; green fluorescent protein (GFP)-fusion protein localizes to the cytoplasm; YPL141C is not an essential gene	4e-11	SPAC110.01	1e-13	e_gw1.07.1810.1	7e-13	gwh1.9.351.1	1e-11	gww2.20.7.1	2e-12	e_gw1.3.1171.1	2e-12	EuGene.00160049	8e-18	PGTG_20338	2e-13	UM04671.1	1e-75
CNAG_02976		PITG_06845	3e-18	Afu2g05820	9e-33	ANID_07469	3e-30	bgh00295	9e-36	BC1G_14636	9e-41	CIMG_01012.2	2e-18	GLRG_05383T0	6e-39	FGSG_08627T0	1e-41	FOXG_03172T0	3e-41	HCEG_05615	8e-35	MGG_14853T0 riboflavin kinase	7e-34	e_gw1.4.1424.1	8e-42	NCU03970T0 Neurospora crassa OR74A (finished) riboflavin kinase	7e-34	Pa_4_8765	7e-26	orf19.4373	4e-27	YDR236C Riboflavin kinase, phosphorylates riboflavin to form riboflavin monophosphate (FMN), which is a necessary cofactor for many enzymes; localizes to microsomes and to the mitochondrial inner membrane	5e-29	SPCC18.16c	2e-25	fgenesh1_pm.03_	2e-49	e_gww1.2.695.1	2e-43	e_gww2.2.919.1	9e-43	estExt_Genewise1.C_40474	3e-55	fgenesh2_pg.2_	2e-19	PGTG_11295	2e-34	UM04340.1	4e-38
CNAG_03369		PITG_00477	1e-16	Afu2g07690	6e-41	ANID_05822	3e-38	bgh06210	2e-42	BC1G_12964	2e-15	CIMG_00940.2	3e-38	GLRG_04288T0	2e-38	FGSG_10228T0	7e-36	FOXG_05144T0	1e-35	HCEG_01250	3e-32	MGG_01816T0 WEE protein kinase	6e-39	estExt_Genewise1.C_chr_60597	2e-47	NCU04326T0 Neurospora crassa OR74A (finished) protein kinase	1e-34	Pa_2_12790	5e-32	orf19.4867	3e-26	YJL187C Protein kinase that regulates the G2/M transition by inhibition of Cdc28p kinase activity; localizes to the nucleus and to the daughter side of the mother-bud neck; homolog of S. pombe Wee1p; potential Cdc28p substrate	5e-33	SPCC18B5.03	1e-38	estExt_Genemark.C_060260	1e-46	estExt_GeneWisePlus_worm.C_30636	4e-14	e_gww2.2.174.1	7e-14	estExt_Genewise1Plus.C_60707	3e-41	e_gw1.5.188.1	7e-28	PGTG_19733	1e-45	UM06337.1	2e-51
CNAG_05965		None		None		None		None		BC1G_00261	6e-07	None		None		None		None		None		None		None		NCU06337T0 Neurospora crassa OR74A (finished) conserved hypothetical protein	2e-07	None		None		None		None		estExt_Genewise1Plus.C_021239	6e-49	eu2.Lbscf0002g12820	5e-44	fgenesh1_pg.C_scaffold_1000737	8e-57	None		estExt_fgenesh2_pg.C_90205	1e-23	PGTG_02597	7e-22	UM04388.1	4e-17
CNAG_06033		PITG_12315	9e-07	Afu4g09500	3e-30	ANID_01919	4e-32	bghP007079000001001	1e-18	BC1G_14508	2e-24	CIMG_06842.2	3e-13	GLRG_06588T0	2e-22	FGSG_01921T0	5e-17	FOXG_04211T0	2e-20	HCEG_06536	1e-14	MGG_01767T0 hypothetical protein	9e-10	estExt_Genewise1Plus.C_chr_60431	8e-28	NCU08007T0 Neurospora crassa OR74A (finished) PfkB family carbohydrate kinase	9e-12	None		orf19.4548	6e-16	YCR019W Protein necessary for structural stability of L-A double-stranded RNA-containing particles	2e-13	SPAC16C9.01c	5e-24	e_gw1.03.2701.1	4e-42	eu2.Lbscf0002g07480	1e-40	None		Genemark.3041_g	4e-53	e_gw1.153.1.1	1e-22	PGTG_06572	3e-30	UM03282.1	4e-30
CNAG_06278		PITG_15071	4e-08	Afu4g01020	5e-22	ANID_02581	3e-26	bgh01792	5e-21	BC1G_10680	3e-23	CIMG_06803.2	1e-10	GLRG_02046T0	2e-34	FGSG_04446T0	4e-32	FOXG_13765T0	3e-22	HCEG_02899	2e-11	MGG_12530T0 histidine kinase G7	4e-23	e_gw1.8.663.1	2e-31	NCU09520T0 Neurospora crassa OR74A (finished) conserved hypothetical protein	5e-21	Pa_7_2980	1e-28	orf19.5031	4e-14	YLR006C Cytoplasmic response regulator, part of a two-component signal transducer that mediates osmosensing via a phosphorelay mechanism; dephosphorylated form is degraded by the ubiquitin-proteasome system; potential Cdc28p substrate	4e-10	SPBC887.10	1e-10	estExt_fgenesh1_pg.C_040270	4e-24	eu2.Lbscf0025g00700	3e-13	fgenesh1_pg.C_scaffold_7000321	6e-14	e_gw1.7.1399.1	4e-24	e_gw1.61.4.1	2e-16	PGTG_17210	3e-10	UM04773.1	1e-54
CNAG_06697		PITG_01936	2e-16	Afu3g08100	4e-47	ANID_02927	8e-47	bgh05469	3e-40	BC1G_07955	2e-37	CIMG_07588.2	2e-45	GLRG_04028T0	1e-46	FGSG_01137T0	7e-43	FOXG_00252T0	1e-41	HCEG_04869	9e-46	MGG_10826T0 TTK protein kinase	4e-43	estExt_Genewise1Plus.C_chr_10494	2e-13	NCU00978T0 Neurospora crassa OR74A (finished) checkpoint protein kinase	1e-43	Pa_1_16610	3e-45	orf19.7293	2e-36	YDL028C Dual-specificity kinase required for spindle pole body (SPB) duplication and spindle checkpoint function; substrates include SPB proteins Spc42p, Spc110p, and Spc98p, mitotic exit network protein Mob1p, and checkpoint protein Mad1p	4e-38	SPBC106.01	4e-51	Hetan1.fgenesh2_pm.C_scaffold_7000266	1e-42	e_gwh1.3.317.1	3e-50	gww2.20.111.1	5e-48	estExt_fgenesh1_pm.C_80182	2e-48	estExt_Genewise1Plus.C_170056	1e-35	PGTG_02302	1e-40	UM05360.1	1e-29
CNAG_03258		PITG_18420	2e-35	Afu2g12200	1e-28	ANID_06305	1e-28	bgh03062	2e-30	BC1G_14873	9e-31	CIMG_07917.2	2e-27	GLRG_03738T0	8e-31	FGSG_07251T0	4e-31	FOXG_07521T0	4e-29	HCEG_00255	1e-28	MGG_06368T0 AGC/PKA protein kinase	4e-29	estExt_Genewise1.C_chr_30314	2e-30	NCU07280T0 Neurospora crassa OR74A (finished) serine/threonine-protein kinase gad8	2e-29	Pa_6_9150	3e-29	orf19.2277	2e-33	YPL203W cAMP-dependent protein kinase catalytic subunit; promotes vegetative growth in response to nutrients via the Ras-cAMP signaling pathway; partially redundant with Tpk1p and Tpk3p; localizes to P-bodies during stationary phase	1e-34	SPAC1B9.02c	2e-33	estExt_Genewise1Plus.C_062188	2e-45	gww1.5.440.1	3e-36	fgenesh1_pg.C_scaffold_3000120	7e-49	estExt_fgenesh1_kg.C_150393	8e-44	estExt_fgenesh2_pg.C_60020	4e-31	PGTG_06041	2e-30	UM03901.1	2e-39
CNAG_04927		None		Afu4g06710	3e-31	ANID_04382	9e-33	bgh01838	7e-35	BC1G_07034	4e-31	CIMG_04100.2	7e-32	GLRG_10220T0	2e-32	FGSG_10322T0	6e-33	FOXG_05083T0	7e-34	HCEG_01422	5e-32	MGG_02303T0 phosphoribulokinase/uridine kinase	1e-32	estExt_Genewise1.C_chr_120200	1e-33	NCU04309T0 Neurospora crassa OR74A (finished) phosphoribulokinase/uridine kinase	2e-33	Pa_2_9820	2e-30	orf19.7061	2e-23	YFR007W Putative kinase with similarity to the phosphoribulokinase/uridine kinase/bacterial pantothenate kinase (PRK/URK/PANK) subfamily of P-loop kinases	4e-14	SPAC227.14	6e-25	e_gw1.01.2708.1	6e-40	estExt_GeneWisePlus_worm.C_570061	2e-39	e_gww2.14.236.1	7e-35	estExt_fgenesh1_pm.C_160075	4e-39	fgenesh2_pg.14_	1e-32	PGTG_14115	2e-30	UM02013.1	1e-15
CNAG_00266		None		Afu4g06710	1e-32	ANID_04382	5e-33	bgh01838	3e-31	BC1G_07034	5e-27	CIMG_04100.2	5e-29	GLRG_10220T0	5e-37	FGSG_10322T0	2e-38	FOXG_05083T0	6e-37	HCEG_01422	2e-30	MGG_02303T0 phosphoribulokinase/uridine kinase	2e-30	estExt_Genewise1.C_chr_120200	8e-36	NCU04309T0 Neurospora crassa OR74A (finished) phosphoribulokinase/uridine kinase	7e-33	Pa_2_9820	2e-32	orf19.7061	1e-18	YFR007W Putative kinase with similarity to the phosphoribulokinase/uridine kinase/bacterial pantothenate kinase (PRK/URK/PANK) subfamily of P-loop kinases	2e-17	SPAC227.14	5e-26	e_gw1.01.2708.1	2e-35	estExt_GeneWisePlus_worm.C_570061	2e-36	e_gww2.14.236.1	8e-36	estExt_fgenesh1_pm.C_160075	2e-36	fgenesh2_pg.14_	2e-22	PGTG_14115	3e-32	UM02013.1	5e-20
CNAG_01162		None		Afu4g09500	1e-26	ANID_01919	3e-30	bghP007079000001001	2e-27	BC1G_14508	2e-28	CIMG_06842.2	3e-16	GLRG_02693T0	1e-32	FGSG_01921T0	8e-33	FOXG_04211T0	6e-32	HCEG_06536	7e-18	MGG_01767T0 hypothetical protein	6e-19	fgenesh1_pm.C_chr_10000017	1e-27	NCU08007T0 Neurospora crassa OR74A (finished) PfkB family carbohydrate kinase	3e-21	None		orf19.4548	2e-13	YCR019W Protein necessary for structural stability of L-A double-stranded RNA-containing particles	4e-22	SPAC16C9.01c	3e-23	e_gw1.03.2701.1	1e-41	eu2.Lbscf0002g07480	7e-44	None		Genemark.3041_g	2e-47	e_gw1.153.1.1	2e-27	PGTG_06572	2e-30	UM03282.1	4e-25
CNAG_02712		PITG_01271	3e-29	Afu3g14290	7e-31	ANID_02513	1e-31	bgh03234	8e-32	None		CIMG_00130.2	1e-31	GLRG_03423T0	2e-22	FGSG_10037T0	5e-32	FOXG_05368T0	3e-32	HCEG_07019	3e-15	MGG_01344T0 BUD32 protein kinase	8e-39	estExt_Genewise1Plus.C_chr_11504	3e-34	NCU04595T0 Neurospora crassa OR74A (finished) serine/threonine-protein kinase BUD32	6e-38	Pa_2_360	3e-35	orf19.4252	2e-23	YGR262C Protein kinase proposed to be involved in bud-site selection, telomere uncapping and elongation, and transcription; component of the EKC/KEOPS protein complex with Kae1p, Cgi121p, Pcc1p, and Gon7p	7e-21	SPAP27G11.07c	2e-30	e_gw1.11.1607.1	7e-30	e_gww1.40.52.1	9e-34	e_gwh2.19.126.1	2e-39	estExt_fgenesh1_kg.C_90265	6e-49	estExt_fgenesh1_pg.C_220096	2e-22	PGTG_18143	3e-41	UM00145.1	2e-48
CNAG_03048		None		Afu4g12050	1e-27	ANID_03641	2e-31	bgh03846	2e-26	BC1G_03364	2e-29	CIMG_01633.2	1e-24	GLRG_01629T0	2e-26	FGSG_03779T0	8e-30	FOXG_16833T0	3e-27	HCEG_02320	4e-23	MGG_04446T0 thermosensitive gluconokinase	3e-30	e_gw1.1.1561.1	5e-24	NCU02702T0 Neurospora crassa OR74A (finished) glucokinase	6e-27	Pa_1_13380	2e-28	orf19.4520	7e-25	YDR248C Putative protein of unknown function; sequence similarity to bacterial and human gluconokinase; green fluorescent protein (GFP)-fusion protein localizes to the cytoplasm; upregulated by deletion of the RNAP-II associated factor, PAF1	2e-18	SPAC4G9.12	8e-27	estExt_fgenesh1_pm.C_010164	1e-33	eu2.Lbscf0005g07500	7e-46	gwh2.6.493.1	2e-43	estExt_fgenesh1_kg.C_61113	1e-41	e_gw1.34.104.1	3e-11	PGTG_17060	8e-32	UM03971.1	1e-24
CNAG_06553		PITG_14586	8e-25	Afu6g04500	2e-25	ANID_06570	1e-28	bgh01946	5e-25	BC1G_06079	2e-28	CIMG_02690.2	4e-33	GLRG_03251T0	8e-24	FGSG_07407T0	5e-26	FOXG_01486T0	3e-24	HCEG_07602	7e-25	MGG_06930T0 hypothetical protein	5e-27	None		NCU03837T0 Neurospora crassa OR74A (finished) Snf1 kinase complex beta-subunit Gal83	6e-29	Pa_2_12260	2e-27	orf19.4084	2e-24	YGL208W One of three beta subunits of the Snf1 serine/threonine protein kinase complex involved in the response to glucose starvation; null mutants exhibit accelerated aging; N-myristoylprotein localized to the cytoplasm and the plasma membrane	1e-22	SPCC1919.03c	3e-30	estExt_Genewise1.C_051415	3e-13	eu2.Lbscf0003g03070	3e-24	fgenesh1_pg.C_scaffold_8000270	6e-22	fgenesh1_kg.8_	3e-13	estExt_fgenesh2_pg.C_30101	2e-34	PGTG_03656	2e-32	UM00668.1	8e-45
CNAG_01294		None		None		None		None		None		None		None		None		None		None		None		None		None		None		None		None		None		Hetan1.estExt_fgenesh2_pm.C_20115	7e-37	estExt_fgenesh2_pm.C_20100	6e-35	fgenesh1_pg.C_scaffold_13000108	6e-41	estExt_fgenesh1_kg.C_120514	4e-38	estExt_fgenesh2_pg.C_10604	2e-19	PGTG_13122	5e-24	UM05042.1	8e-22
CNAG_03137		PITG_07652	1e-13	Afu5g03160	2e-12	ANID_10153	1e-13	bgh05605	5e-14	BC1G_06090	4e-13	CIMG_03401.2	5e-14	GLRG_03909T0	2e-13	FGSG_07409T0	3e-14	FOXG_00643T0	1e-14	HCEG_02874	5e-15	MGG_13931T0 CMGC/CDK/CDK8 protein kinase	4e-15	e_gw1.8.285.1	1e-14	NCU06685T0 Neurospora crassa OR74A (finished) protein kinase	4e-14	Pa_6_390	5e-15	orf19.7208	4e-13	YPR161C Cyclin (Bur2p)-dependent protein kinase that functions in transcriptional regulation; phosphorylates the carboxy-terminal domain of Rpo21p and the C-terminal repeat domain of Spt5p; regulated by Cak1p	1e-14	SPAC2F3.15	4e-14	e_gw1.01.3401.1	2e-36	eu2.Lbscf0031g00330	2e-32	gww2.5.303.1	5e-12	estExt_Genewise1.C_12015	3e-16	EuGene.00200131	2e-27	PGTG_01749	1e-30	UM05914.1	9e-25
CNAG_02675		PITG_04562	3e-10	Afu6g02300	4e-13	ANID_04270	5e-11	None		BC1G_04335	2e-06	CIMG_00519.2	8e-10	None		FGSG_13987T0	2e-07	FOXG_01690T0	2e-07	HCEG_08274	1e-09	MGG_11009T0 hypothetical protein	2e-06	estExt_fgenesh1_pg.C_chr_110053	9e-10	NCU06738T0 Neurospora crassa OR74A (finished) protein transporter sec-31	4e-08	Pa_7_2830	1e-06	orf19.4308	7e-11	YIR019C GPI-anchored cell surface glycoprotein (flocculin) required for pseudohyphal formation, invasive growth, flocculation, and biofilms; transcriptionally regulated by the MAPK pathway (via Ste12p and Tec1p) and the cAMP pathway (via Flo8p)	4e-13	SPAPB15E9.01c	3e-09	e_gw1.08.1409.1	7e-31	e_gww1.2.425.1	1e-15	fgenesh1_pg.C_scaffold_1000648	2e-09	estExt_Genewise1.C_100023	5e-17	estExt_fgenesh1_pg.C_160024	1e-43	PGTG_11086	1e-27	UM03928.1	1e-22
CNAG_02820		PITG_10450	2e-14	Afu4g14740	1e-13	ANID_07537	4e-14	bghP005441	4e-13	BC1G_00346	3e-11	CIMG_03432.2	6e-13	GLRG_03603T0	4e-12	FGSG_00362T0	2e-13	FOXG_00695T0	2e-14	HCEG_08651	3e-12	MGG_06421T0 CAMKK/META protein kinase	3e-12	estExt_Genewise1Plus.C_chr_80792	7e-13	NCU06177T0 Neurospora crassa OR74A (finished) calcium/calmodulin-dependent protein kinase	1e-13	Pa_1_8660	8e-13	orf19.1196	1e-11	YOL100W Serine/threonine protein kinase involved in sphingolipid-mediated signaling pathway that controls endocytosis; activates Ypk1p and Ykr2p, components of signaling cascade required for maintenance of cell wall integrity; redundant with Pkh1p	4e-16	SPCC320.13c	3e-13	e_gw1.06.1990.1	2e-14	e_gww1.2.453.1	4e-12	gwh2.6.328.1	3e-12	Genemark.4725_g	2e-13	estExt_fgenesh2_pg.C_150100	3e-25	PGTG_16921	2e-25	UM06340.1	4e-45
CNAG_05104		PITG_14707	1e-23	Afu1g14810	3e-26	ANID_11101	7e-24	bgh06655	6e-25	BC1G_13227	7e-24	CIMG_06940.2	3e-24	GLRG_02558T0	1e-26	FGSG_09897T0	5e-25	FOXG_05528T0	6e-25	HCEG_02569	2e-23	MGG_02810T0 CAMK/CAMKL/GIN4 protein kinase	2e-26	estExt_fgenesh1_pm.C_chr_10090	2e-24	NCU09064T0 Neurospora crassa OR74A (finished) conserved hypothetical protein	5e-25	Pa_5_4650	8e-25	orf19.3751	7e-27	YPL141C Putative protein kinase; similar to Kin4p; green fluorescent protein (GFP)-fusion protein localizes to the cytoplasm; YPL141C is not an essential gene	6e-25	SPCC74.03c	3e-25	e_gw1.07.1810.1	2e-26	gwh1.9.351.1	9e-27	gwh2.9.347.1	8e-27	e_gw1.3.1171.1	1e-26	gw1.47.27.1	2e-30	PGTG_20338	2e-26	UM04991.1	1e-27
CNAG_06366		PITG_05240	5e-14	Afu2g02530	3e-14	ANID_04563	4e-14	bgh03503	6e-15	BC1G_14285	3e-11	CIMG_01817.2	1e-13	GLRG_10150T0	1e-14	FGSG_08731T0	6e-14	FOXG_03065T0	4e-14	HCEG_01743	1e-13	MGG_02829T0 CK1/CK1/CK1-D protein kinase	1e-14	estExt_fgenesh1_pm.C_chr_130047	5e-16	NCU00685T1 Neurospora crassa OR74A (finished) casein kinase I isoform delta	4e-15	Pa_1_18850	1e-14	orf19.3476	1e-14	YPL204W Protein kinase involved in regulating diverse events including vesicular trafficking, DNA repair, and chromosome segregation; binds the CTD of RNA pol II; homolog of mammalian casein kinase 1delta (CK1delta)	2e-13	SPBC3H7.15	6e-14	e_gw1.01.3476.1	1e-12	e_gwh1.1.589.1	2e-12	e_gwh2.13.231.1	1e-12	estExt_Genewise1Plus.C_210160	4e-13	e_gw1.35.34.1	2e-13	PGTG_12988	5e-14	UM00584.1	6e-14
CNAG_01612		PITG_07910	1e-18	Afu6g06720	5e-21	ANID_11101	2e-18	bghP002657	6e-19	BC1G_12209	3e-18	CIMG_05853.2	4e-20	GLRG_10705T0	3e-21	FGSG_09897T0	2e-18	FOXG_05966T0	3e-19	HCEG_08274	1e-19	MGG_05220T0 CAMK/CAMKL/PASK protein kinase	2e-20	e_gw1.1.168.1	1e-16	NCU09064T0 Neurospora crassa OR74A (finished) conserved hypothetical protein	5e-19	Pa_5_4650	3e-21	orf19.663	5e-27	YOL045W One of two (see also PSK1) PAS domain containing S/T protein kinases; regulates sugar flux and translation in response to an unknown metabolite by phosphorylating Ugp1p and Gsy2p (sugar flux) and Caf20p, Tif11p and Sro9p (translation)	4e-21	SPAC23H4.02	2e-20	e_gw1.08.1409.1	2e-22	e_gww1.2.425.1	7e-21	gwh2.3.422.1	1e-22	estExt_Genewise1.C_100023	9e-22	estExt_fgenesh1_pg.C_160024	6e-22	PGTG_11086	2e-24	UM03928.1	7e-20
CNAG_02551		None		Afu5g12690	8e-13	ANID_00034	6e-11	None		BC1G_06804	9e-12	CIMG_09296.2	3e-11	GLRG_05000T0	2e-09	FGSG_07017T0	1e-11	FOXG_11580T0	1e-10	HCEG_03675	7e-08	MGG_04014T0 dihydroxyacetone kinase	7e-08	estExt_Genewise1Plus.C_chr_100639	4e-09	NCU03779T0 Neurospora crassa OR74A (finished) dihydroxyacetone kinase-1	6e-10	Pa_6_1010	6e-11	orf19.4777	8e-14	YFL053W Dihydroxyacetone kinase, required for detoxification of dihydroxyacetone (DHA); involved in stress adaptation	1e-15	SPAC22A12.11	2e-13	Hetan1.estExt_Genewise1Plus.C_60497	3e-16	gww1.2.203.1	4e-21	e_gww2.3.671.1	3e-18	estExt_Genewise1Plus.C_100271	7e-18	estExt_Genewise1Plus.C_560044	3e-18	PGTG_15683	2e-20	UM00109.1	5e-16
CNAG_02802		None		None		None		None		BC1G_08727	4e-07	None		None		FGSG_04998T0	9e-08	FOXG_09173T0	4e-09	None		MGG_14150T0 hypothetical protein	1e-08	e_gw1.9.276.1	1e-12	None		Pa_6_9890	5e-06	None		YDR173C Inositol polyphosphate multikinase (IPMK), sequentially phosphorylates Ins(1,4,5)P3 to form Ins(1,3,4,5,6)P5; also has diphosphoinositol polyphosphate synthase activity; regulates arginine-, phosphate-, and nitrogen-responsive genes	3e-07	None		Hetan1.gw1.2.1551.1	5e-12	e_gww1.4.383.1	7e-10	gww2.1.775.1	3e-18	Genemark.8507_g	7e-15	estExt_fgenesh1_kg.C_90019	1e-08	PGTG_17699	3e-09	UM04962.1	1e-08
[truncated: 20 more columns]
