# Supplementary material for: Systematic functional analysis of kinases in the fungal pathogen Cryptococcus neoformans
Source: Nat Commun. 2016 Sep 28;7:12766. doi: 10.1038/ncomms12766 (PMC5052723; doi:10.1038/ncomms12766)
Supplement: Supplementary Data 8 — List of primers used for constructing kinase mutant library. [file ncomms12766-s9.xlsx]

## Sheet: Gene disruption primers
Supplementary Data 8. List of primers used for constructing kinase mutant library. Red marked sequences indicate the extended M13 forward and reversed sequence to overlap PCR with pNAT plasmid.
No.	H99 locus tag (Broad ID)	Cn gene name	Primer name	Primer description	Primer sequence (5'-3')
1	CNAG_00047	PKP1	L1	CNAG_00047 5’ flanking region primer 1	AATGAAGTTCCTGCGACAG
			L2	CNAG_00047 5’ flanking region primer 2	GCTCACTGGCCGTCGTTTTACAATGGGATGAGAACGCAC
			R1	CNAG_00047 3' flanking region primer 1	CATGGTCATAGCTGTTTCCTGAGCATTTTCCAGCATCAGC
			R2	CNAG_00047 3’ flanking region primer 2	GGTGTGGAACATCTTTTGAG
			SO	CNAG_00047 diagnostic screening primer, pairing with B79	CCTCTGACAGCCACATACTG
			PO1	CNAG_00047 Southern blot probe primer 1	CTGGTTCATCTTGGGTGTC
			PO2	CNAG_00047 Southern blot probe primer 2	TCTGAGCATACCACTCCTTTAC
			STM	NAT#224 STM primer	AACCTTTAAATGGGTAGAG
			STM common	STM common primer	GCATGCCCTGCCCCTAAGAATTCG
2	CNAG_00106	TCO5	L1	CNAG_00106 5’ flanking region primer 1	TACACGAGATTGGCTGGCAACC
			L2	CNAG_00106 5’ flanking region primer 2	CTGGCCGTCGTTTTACAAGTGAACGCCACACCGATGAG
			R1	CNAG_00106 3’ flanking region primer 1	GTCATAGCTGTTTCCTGTCTCCCGAGGATGTCTTAG
			R2	CNAG_00106 3’ flanking region primer 2	TGCCAAAGCGTGTAAGTG
			SO	CNAG_00106 diagnostic screening primer, pairing with B79	ATGGGAAAGGTCAGTAGCACCG
			PO1	CNAG_00106 Southern blot probe primer 1	TCGTCTTTTCTTGGTCCAG
			PO2	CNAG_00106 Southern blot probe primer 2	TGAGGGCGTAGTTGATAATG
			STM	NAT#125 STM primer	CGCTACAGCCAGCGCGCGCAAGCG
			STM common	STM common primer	GCATGCCCTGCCCCTAAGAATTCG
3	CNAG_00130	HRK1	L1	CNAG_00130 5’ flanking region primer 1	TTCCAGTCAACCGAGTAGC
			L2	CNAG_00130 5’ flanking region primer 2	CTGGCCGTCGTTTTACCTGTATTCATCATTGCGGC
			R1	CNAG_00130 3’ flanking region primer 1	GTCATAGCTGTTTCCTGCGTCAAATCCAAGAACATCGTG
			R2	CNAG_00130 3’ flanking region primer 2	GCCTTCATCGTCGTTAGAC
			SO	CNAG_00130 diagnostic screening primer, pairing with B79	AAGACGACCACATCTCAGAG
			PO1	CNAG_00130 Southern blot probe primer 1	AGGACTCTGCTCCATCAAG
			PO2	CNAG_00130 Southern blot probe primer 2	GAAAGAGCCTCAGAAAAGTAGG
			STM	NAT#58 STM primer	CGCAAAATCACTAGCCCTATAGCG
			STM common	STM common primer	GCATGCCCTGCCCCTAAGAATTCG
4	CNAG_00266	YFH7	L1	CNAG_00266 5’ flanking region primer 1	GGTCGTATCTCTCTTTCAAGC
			L2	CNAG_00266 5’ flanking region primer 2	TCACTGGCCGTCGTTTTACTTGACGAGTTGTTCAGGGG
			R1	CNAG_00266 3’ flanking region primer 1	CATGGTCATAGCTGTTTCCTGTGATGTGGATGAGAAGGTAGC
			R2	CNAG_00266 3’ flanking region primer 2	GTGCCGACGAGAAGATAAC
			SO	CNAG_00266 diagnostic screening primer, pairing with B79	AAGGGATAATGGATGACCAC
			PO	CNAG_00266 Southern blot probe primer	TCAGTGAGATTCAAGGATGC
			STM	NAT#295 STM primer	ACACCTACATCAAACCCTCCC
			STM common	STM common primer	GCATGCCCTGCCCCTAAGAATTCG
5	CNAG_00363	TCO6	L1	CNAG_00363 5’ flanking region primer 1	GAGAGAATAACAAAAGGGCG
			L2	CNAG_00363 5’ flanking region primer 2	TCACTGGCCGTCGTTTTACACACGAGGGTTAGAGTTGG
			R1	CNAG_00363 3’ flanking region primer 1	CATGGTCATAGCTGTTTCCTGAAGCGTCTTTGTAACCCG
			R2	CNAG_00363 3’ flanking region primer 2	GCAGGTATCTTACACTCCGTTG
			SO	CNAG_00363 diagnostic screening primer, pairing with B79	ATTAGACACACGACCTGGG
			PO	CNAG_00363 Southern blot probe primer	TGAGGATACTGGTTGACGC
			STM	NAT#58 STM primer	CGCAAAATCACTAGCCCTATAGCG
			STM common	STM common primer	GCATGCCCTGCCCCTAAGAATTCG
6	CNAG_00388	-	L1	CNAG_00388 5’ flanking region primer 1	TTTTGAGCGGGGAAACAC
			L2	CNAG_00388 5’ flanking region primer 2	TCACTGGCCGTCGTTTTACGGGTCTCGTCTGTATTTTCG
			R1	CNAG_00388 3’ flanking region primer 1	CATGGTCATAGCTGTTTCCTGGATACCCAGGATTCCACTG
			R2	CNAG_00388 3’ flanking region primer 2	ACCATTATCGTCGCCTTCG
			SO	CNAG_00388 diagnostic screening primer, pairing with B79	CAATCCCAATGGCTTTCAG
			PO	CNAG_00388 Southern blot probe primer	CGGGTCAAGATGAAAATGTTCGTC
			STM	NAT#208 STM primer	TGGTCGCGGGAGATCGTGGTTT
			STM common	STM common primer	GCATGCCCTGCCCCTAAGAATTCG
7	CNAG_00396	PKA1	L1	CNAG_00396 5’ flanking region primer 1	AAACGACTGTGTAATGCGAG
			L2	CNAG_00396 5’ flanking region primer 2	CTGGCCGTCGTTTTACGGAGCCAGAATAAAGGAGTTG
			R1	CNAG_00396 3’ flanking region primer 1	GTCATAGCTGTTTCCTGGCACTAAATGGGTGAGCAC
			R2	CNAG_00396 3’ flanking region primer 2	CGATTTGTCCAGTGATTCAGTGAC
			SO	CNAG_00396 diagnostic screening primer, pairing with B79	GTTGGAAGTAGCAGTGTCTTG
			PO	CNAG_00396 Southern blot probe primer	TGTCGGAGGAGAATGAACG
			STM	NAT#191 STM primer	ATATGGATGTTTTTAGCGAG
			STM common	STM common primer	GCATGCCCTGCCCCTAAGAATTCG
8	CNAG_00405	KIC1	L1	CNAG_00405 5’ flanking region primer 1	AAGATGAGCGTTGCGAAG
			L2	CNAG_00405 5’ flanking region primer 2	TCACTGGCCGTCGTTTTACGCGTGGTGCTAAGAACAAC
			R1	CNAG_00405 3' flanking region primer 1	CATGGTCATAGCTGTTTCCTGGAGGTAGACTCCCAGAATGC
			R2	CNAG_00405 3’ flanking region primer 2	TAATGTGTCAACTGCCGC
			SO	CNAG_00405 diagnostic screening primer, pairing with B79	TTGGTTTCAAGGGGGAAC
			PO	CNAG_00405 Southern blot probe primer	AAAGTGGACCGTTTGGAG
			STM	NAT#201 STM primer	CACCCTCTATCTCGAGAAAGCTCC
			STM common	STM common primer	GCATGCCCTGCCCCTAAGAATTCG
9	CNAG_00415	CDC2801	L1	CNAG_00415 5’ flanking region primer 1	CGCATTCTGGACAAAAGC
			L2	CNAG_00415 5’ flanking region primer 2	TCACTGGCCGTCGTTTTACTTTGCCGTATCTTCCTGG
			R1	CNAG_00415 3’ flanking region primer 1	CATGGTCATAGCTGTTTCCTGTGATGTATCTAATCCCTCCG
			R2	CNAG_00415 3’ flanking region primer 2	AGATTCGGTGCTTTGTGTC
			SO	CNAG_00415 diagnostic screening primer, pairing with B79	TTGGTCTGGGAACCTTTAC
			PO	CNAG_00415 Southern blot probe primer	AATGTGCTACTGCCGACAG
			STM	NAT#191 STM primer	ATATGGATGTTTTTAGCGAG
			STM common	STM common primer	GCATGCCCTGCCCCTAAGAATTCG
10	CNAG_00556	YCK2	L1	CNAG_00556 5’ flanking region primer 1	GGACAGTATCTTTGGCAAGTAG
			L2	CNAG_00556 5’ flanking region primer 2	TCACTGGCCGTCGTTTTACTCTTCTTGCCAACCTTGTAG
			R1	CNAG_00556 3’ flanking region primer 1	CATGGTCATAGCTGTTTCCTGGCTTCCGATAGTCATTAGTGAG
			R2	CNAG_00556 3’ flanking region primer 2	TCAGGACAAGCAGATTCGC
			SO	CNAG_00556 diagnostic screening primer, pairing with B79	TGTCAACCCGCTCAAACAC
			PO	CNAG_00556 Southern blot probe primer	AAACTTGATGGCGACTGTC
			STM	NAT#58 STM primer	CGCAAAATCACTAGCCCTATAGCG
			STM common	STM common primer	GCATGCCCTGCCCCTAAGAATTCG
11	CNAG_00636	CDC7	L1	CNAG_00636 5’ flanking region primer 1	GCTGGAAGCGTGATGATAC
			L2	CNAG_00636 5’ flanking region primer 2	TCACTGGCCGTCGTTTTACTGTGTAGGAGGGGAGATGAG
			R1	CNAG_00636 3’ flanking region primer 1	CATGGTCATAGCTGTTTCCTGAAGGACATCCACCAGAGAGG
			R2	CNAG_00636 3’ flanking region primer 2	CAAATGGGTGTCTCAGAGC
			SO	CNAG_00636 diagnostic screening primer, pairing with B79	TGAGTGATGCCTTACGCTG
			PO	CNAG_00636 Southern blot probe primer	CCCTGTAGACTTACCTTCCC
			STM	NAT#213 STM primer	CTGGGGATTTTGATGTGTCTATGT
			STM common	STM common primer	GCATGCCCTGCCCCTAAGAATTCG
			J331	CNAG_00636 CDC7 complementation LP	gcggccgcGGTTGTTTGGGTTGGAATAC
			J332	CNAG_00636 CDC7 complementation RP	ATCGATgcggccgcACAGGCTATGCTATCGCAC
12	CNAG_00683	-	L1	CNAG_00683 5’ flanking region primer 1	GAAAACGAGTCCTGGATAGTTC
			L2	CNAG_00683 5’ flanking region primer 2	TCACTGGCCGTCGTTTTACATGGTTGGATGGGTAGGAG
			R1	CNAG_00683 3’ flanking region primer 1	CATGGTCATAGCTGTTTCCTGCCTGCCAACAGACATCAAC
			R2	CNAG_00683 3’ flanking region primer 2	AGAAAAACTCGGACACCTG
			SO	CNAG_00683 diagnostic screening primer, pairing with B79	TGTAAAAAACAGAGGAGCCC
			PO	CNAG_00683 Southern blot probe primer	TTCAGAGTCATCCCACGGTG
			STM	NAT#273 STM primer	GAGATCTTTCGGGAGGTCTGGATT
			STM common	STM common primer	GCATGCCCTGCCCCTAAGAATTCG
13	CNAG_00745	HRK1/NPH1	L1	CNAG_00745 5’ flanking region primer 1	GCAAAAATGGGGAAGATAGG
			L2	CNAG_00745 5’ flanking region primer 2	TCACTGGCCGTCGTTTTACTTCCCCAAAATCACTCCC
			R1	CNAG_00745 3’ flanking region primer 1	CATGGTCATAGCTGTTTCCTGTGGAGATGAGTGGGTGAAG
			R2	CNAG_00745 3’ flanking region primer 2	TGTGTCAGACCTGTTATCGTTC
			SO	CNAG_00745 diagnostic screening primer, pairing with	CTCAACCACTCTCTTACGGA
			PO	CNAG_00745 Southern blot probe primer	CGAGGTTAGGAGGAAAGGTC
			STM	NAT#210 STM primer	CTAGAGCCCGCCACAACGCT
			STM common	STM common primer	GCATGCCCTGCCCCTAAGAATTCG
14	CNAG_00769	PBS2	L1	CNAG_00769 5’ flanking region primer 1	AGGAAGGTGGAGTGTTGTG
			L2	CNAG_00769 5’ flanking region primer 2	CTGGCCGTCGTTTTACATGCGAGGAAGAAAGGTCG
			R1	CNAG_00769 3’ flanking region primer 1	GTCATAGCTGTTTCCTGAACCGACGACCGACTTATGC
			R2	CNAG_00769 3’ flanking region primer 2	GTAAGGTAGTCGCAACAACG
			SO	CNAG_00769 diagnostic screening primer, pairing with B79	CGATACCCTTCTTGCCTGTAG
			PO1	CNAG_00769 Southern blot probe primer 1	AACACGACAGGAAATCCG
			PO2	CNAG_00769 Southern blot probe primer 2	TGGAAGGTTACAAGCCGAC
			STM	NAT#213 STM primer	CTGGGGATTTTGATGTGTCTATGT
			STM common	STM common primer	GCATGCCCTGCCCCTAAGAATTCG
15	CNAG_00782	SPS1	L1	CNAG_00782 5’ flanking region primer 1	CCCGATGAAAGTAATGGC
			L2	CNAG_00782 5’ flanking region primer 2	TCACTGGCCGTCGTTTTACAATGTCCTCTCTTCTGCTCTC
			R1	CNAG_00782 3’ flanking region primer 1	CATGGTCATAGCTGTTTCCTGATGACTGCGAAGAAAGGC
			R2	CNAG_00782 3’ flanking region primer 2	CTTACATCCAGACATCCCAC
			SO	CNAG_00782 diagnostic screening primer, pairing with B79	GGGTGAGCAACAAGAAATG
			PO	CNAG_00782 Southern blot probe primer	CTCCTCCTTTCTTTTATGCC
			STM	NAT#288 STM primer	CTATCCAACTAGACCTCTAGCTAC
			STM common	STM common primer	GCATGCCCTGCCCCTAAGAATTCG
16	CNAG_00826	DAK101	L1	CNAG_00826 5’ flanking region primer 1	AGTTTGAATGAAGGGGCG
			L2	CNAG_00826 5’ flanking region primer 2	TCACTGGCCGTCGTTTTACGGAAGATGTGTCGGTCTGTC
			R1	CNAG_00826 3’ flanking region primer 1	CATGGTCATAGCTGTTTCCTGCGGAAGGTATTCTCAAGGC
			R2	CNAG_00826 3’ flanking region primer 2	GCTGTTCAGTTTCCTCTCTATG
			SO	CNAG_00826 diagnostic screening primer, pairing with B79	ACAGCGATGTGGGGATAAG
			PO	CNAG_00826 Southern blot probe primer	CATACTTTCCTCGGGATTTC
			STM	NAT#282 STM primer	TCTCTATAGCAAAACCAATC
			STM common	STM common primer	GCATGCCCTGCCCCTAAGAATTCG
17	CNAG_00877	-	L1	CNAG_00877 5’ flanking region primer 1	TCCACACACGAATGGTATC
			L2	CNAG_00877 5’ flanking region primer 2	TCACTGGCCGTCGTTTTACTTGTCAGCAAGGGAATGGGCAGTG
			R1	CNAG_00877 3’ flanking region primer 1	CATGGTCATAGCTGTTTCCTGCGGATGATTTGAGGGATAG
			R2	CNAG_00877 3’ flanking region primer 2	ATTGAAACTACCAGTGGCACCCCG
			SO	CNAG_00877 diagnostic screening primer, pairing with B79	CCAATACGGTGCTTATGTGAC
			PO	CNAG_00877 Southern blot probe primer	CGCAGAGTAGGTTGTGTTG
			STM	NAT#204 STM primer	GATCTCTCGCGCTTGGGGGA
			STM common	STM common primer	GCATGCCCTGCCCCTAAGAATTCG
18	CNAG_01061	FRK102	L1	CNAG_01061 5’ flanking region primer 1	AAAAGGGGTGGGTCAAAG
			L2	CNAG_01061 5’ flanking region primer 2	TCACTGGCCGTCGTTTTACGGGTATTGGGTTTCCTCTG
			R1	CNAG_01061 3’ flanking region primer 1	CATGGTCATAGCTGTTTCCTGGCCATTAGCATTCGGAGAG
			R2	CNAG_01061 3’ flanking region primer 2	GAAGTATCAGAGGAGTCCCG
			SO	CNAG_01061 diagnostic screening primer, pairing with B79	CGTGGTCACTTATGTCCTTC
			PO1	CNAG_01061 Southern blot probe primer 1	TGACATCTGCTTCTTGGTG
			PO2	CNAG_01061 Southern blot probe primer 2	TCACAAAGTTTCCGTCAGAC
			STM	NAT#231 STM primer	GAGAGATCCCAACATCACGC
			STM common	STM common primer	GCATGCCCTGCCCCTAAGAATTCG
19	CNAG_01062	PSK201	L1	CNAG_01062 5’ flanking region primer 1	GTCCACTTTATTTTTCGGGC
			L2	CNAG_01062 5’ flanking region primer 2	TCACTGGCCGTCGTTTTACGAGGAGTAATGACCGTGACC
			R1	CNAG_01062 3’ flanking region primer 1	CATGGTCATAGCTGTTTCCTGTGGTAAAAAGGGGTGGGTC
			R2	CNAG_01062 3’ flanking region primer 2	GGTATTGGGTTTCCTCTGTG
			SO	CNAG_01062 diagnostic screening primer, pairing with B79	GATTAGTATTCCTGTGCCACC
			PO	CNAG_01062 Southern blot probe primer	GGAAATGTAGGGGGTAGACG
			STM	NAT#191 STM primer	ATATGGATGTTTTTAGCGAG
			STM common	STM common primer	GCATGCCCTGCCCCTAAGAATTCG
20	CNAG_01155	GUT1	L1	CNAG_01155 5’ flanking region primer 1	AATCGTTCCCTTCCTAAGC
			L2	CNAG_01155 5’ flanking region primer 2	TCACTGGCCGTCGTTTTACAAACCGAGACCTCTGAAGG
			R1	CNAG_01155 3’ flanking region primer 1	CATGGTCATAGCTGTTTCCTGGGAGAAAGCCAGACTGAAG
			R2	CNAG_01155 3’ flanking region primer 2	ATGGTAGTTTTGCGGGTG
			SO	CNAG_01155 diagnostic screening primer, pairing with B79	CAGAGAAGTTGACTGGGATG
			PO	CNAG_01155 Southern blot probe primer	GTTCATCGCTTCAACCAG
			STM	NAT#242 STM primer	GTAGCGATAGGGGTGTCGCTTTAG
			STM common	STM common primer	GCATGCCCTGCCCCTAAGAATTCG
21	CNAG_01162	MAK3201	L1	CNAG_01162 5’ flanking region primer 1	GACCGCAGTAGAACTTACACC
			L2	CNAG_01162 5’ flanking region primer 2	TCACTGGCCGTCGTTTTACGAGGAAATGTTGAAGGTGTG
			R1	CNAG_01162 3’ flanking region primer 1	CATGGTCATAGCTGTTTCCTG CGGAAGGAAAGAGTTTAGACG
			R2	CNAG_01162 3’ flanking region primer 2	ATCAGGCAACCGCATAAC
			SO	CNAG_01162 diagnostic screening primer, pairing with B79	ATGCTGCCAGAACACTTG
			PO	CNAG_01162 Southern blot probe primer	TCCTCCCAAATAAGTGCC
			STM	NAT#159 STM primer	ACGCACCAGACACACAACCAG
			STM common	STM common primer	GCATGCCCTGCCCCTAAGAATTCG
22	CNAG_01165	LCB5	L1	CNAG_01165 5’ flanking region primer 1	CCCAAATCTCGTTCGTTG
			L2	CNAG_01165 5’ flanking region primer 2	TCACTGGCCGTCGTTTTACTTGTGTGGCTGTAGAGGTG
			R1	CNAG_01165 3’ flanking region primer 1	CATGGTCATAGCTGTTTCCTGGCCATCGCACATAACTTTC
			R2	CNAG_01165 3’ flanking region primer 2	ATTCTGAAGGCGTAAGTCG
			SO	CNAG_01165 diagnostic screening primer, pairing with B79	AAAAGGGTCGTAAGATGGG
			PO	CNAG_01165 Southern blot probe primer	ACGCCGAATAGGTTTGTG
			STM	NAT#213 STM primer	CTGGGGATTTTGATGTGTCTATGT
			STM common	STM common primer	GCATGCCCTGCCCCTAAGAATTCG
23	CNAG_01209	FAB1	L1	CNAG_01209 5’ flanking region primer 1	GGACCGCTTGAAGATAGAAC
			L2	CNAG_01209 5’ flanking region primer 2	TCACTGGCCGTCGTTTTACTGATTTACCCCCAGATGC
			R1	CNAG_01209 3’ flanking region primer 1	CATGGTCATAGCTGTTTCCTG AAAAGATTTGGGGGCTGG
			R2	CNAG_01209 3’ flanking region primer 2	GCTGAAGGTGAGCGATAAG
			SO	CNAG_01209 diagnostic screening primer, pairing with B79	ACTTATGACGGGGCAACAG
			PO	CNAG_01209 Southern blot probe primer	AAAGGGTGTCGTTGAAGAG
			STM	NAT#169 STM primer	ACATCTATATCACTATCCCGAACC
			STM common	STM common primer	GCATGCCCTGCCCCTAAGAATTCG
24	CNAG_01250	-	L1	CNAG_01250 5’ flanking region primer 1	GCTTTTTCGTTGGAGGTG
			L2	CNAG_01250 5’ flanking region primer 2	TCACTGGCCGTCGTTTTACTGCTCTGTCATCTTCCAGC
			R1	CNAG_01250 3’ flanking region primer 1	CATGGTCATAGCTGTTTCCTGATAGCGTGTTACCACAGGC
			R2	CNAG_01250 3’ flanking region primer 2	CGTCCTCAAAATACAACTCG
			SO	CNAG_01250 diagnostic screening primer, pairing with B79	TGGTAAATCCTCGTGCTG
			PO	CNAG_01250 Southern blot probe primer	GCGAAAGTAACCCAGATGC
			STM	NAT#227 STM primer	TCGTGGTTTAGAGGGAGCGC
			STM common	STM common primer	GCATGCCCTGCCCCTAAGAATTCG
25	CNAG_01285	-	L1	CNAG_01285 5’ flanking region primer 1	CAATAACCCATTACCACTGC
			L2	CNAG_01285 5’ flanking region primer 2	TCACTGGCCGTCGTTTTACTTGTTGGCAAGACCACTG
			R1	CNAG_01285 3’ flanking region primer 1	CATGGTCATAGCTGTTTCCTGGTTTCTCCTGAAGCCACTG
			R2	CNAG_01285 3’ flanking region primer 2	TTAGAGGCGGTAGTTACGG
			SO	CNAG_01282 diagnostic screening primer, pairing with B79	TTACGATACTTGGCTGAAGC
			PO	CNAG_01285 Southern blot probe primer	AGCATTTTGGCTGTAGGC
			STM	NAT#240 STM primer	GGTGTTGGATCGGGGTGGAT
			STM common	STM common primer	GCATGCCCTGCCCCTAAGAATTCG
26	CNAG_01294	IPK1	L1	CNAG_01294 5’ flanking region primer 1	GGAAAAGAGAAGAGCACGG
			L2	CNAG_01294 5’ flanking region primer 2	TCACTGGCCGTCGTTTTACCATCAACCATAGCAAGCAAC
			R1	CNAG_01294 3’ flanking region primer 1	CATGGTCATAGCTGTTTCCTGGGCTGGTCAAAGAATGGAC
			R2	CNAG_01294 3’ flanking region primer 2	TGGTAGGATGTGTTGTGGAG
			SO	CNAG_01294 diagnostic screening primer, pairing with B79	TTTGCTCTCTTCGCCAAC
			PO	CNAG_01294 Southern blot probe primer	CGCATTCTCATCTTATCCC
			STM	NAT#184 STM primer	ATATATGGCTCGAGCTAGATAGAG
			STM common	STM common primer	GCATGCCCTGCCCCTAAGAATTCG
27	CNAG_01333	ALK1	L1	CNAG_01333 5’ flanking region primer 1	GCATTTTCATTGCTGGTCAC
			L2	CNAG_01333 5’ flanking region primer 2	TCACTGGCCGTCGTTTTACACGGAAGGAGGAGATAACTAAC
			R1	CNAG_01333 3’ flanking region primer 1	CATGGTCATAGCTGTTTCCTGGAGTTGTATGGCGAGGATG
			R2	CNAG_01333 3’ flanking region primer 2	GTCCTGTGAATCGGGAGAT
			SO	CNAG_01333 diagnostic screening primer, pairing with B79	TGTTTCACCAGAGTCAGCC
			PO	CNAG_01333 Southern blot probe primer	ACGGGAGTGTTGTATGAGC
			STM	NAT#122 STM primer	ACAGCTCCAAACCTCGCTAAACAG
			STM common	STM common primer	GCATGCCCTGCCCCTAAGAATTCG
28	CNAG_01364	-	L1	CNAG_01364 5’ flanking region primer 1	TCGCTCGCCTTGATTTGAC
			L2	CNAG_01364 5’ flanking region primer 2	TCACTGGCCGTCGTTTTACAAGTGGCTGTTGTGGAGGTCTG
			R1	CNAG_01364 3’ flanking region primer 1	CATGGTCATAGCTGTTTCCTGTTGCGGTGATACCTTGCCAG
			R2	CNAG_01364 3’ flanking region primer 2	TCCCCCGTTACCTTTATG
			SO	CNAG_01364 diagnostic screening primer, pairing with B79	CAGCCAATCTTTTCCCTG
			PO	CNAG_01364 Southern blot probe primer	TTTTCGCCAGCCACCTTCAG
			STM	NAT#5 STM primer	TGCTAGAGGGCGGGAGAGTT
			STM common	STM common primer	GCATGCCCTGCCCCTAAGAATTCG
29	CNAG_01523	HOG1	L1	CNAG_01523 5’ flanking region primer 1	TGTGGTAGGTGCGTTATCG
			L2	CNAG_01523 5’ flanking region primer 2	CTGGCCGTCGTTTTACAGAAAGCCCATCCATCAG
			R1	CNAG_01523 3’ flanking region primer 1	GTCATAGCTGTTTCCTGTCTTGGTAAGTCTCTGTGCC
			R2	CNAG_01523 3’ flanking region primer 2	TACTCAACCCCATACTCACTCCCG
			SO	CNAG_01523 diagnostic screening primer, pairing with B79	TGAAGACAAAAGGCGTGGG
			PO1	CNAG_01523 Southern blot probe primer 1	TCACAGAGCGTTGATTACG
			PO2	CNAG_01523 Southern blot probe primer 2	CAGGCTCATCGGTAGGATCA
			STM	NAT#177 STM primer	CACCAACTCCCCATCTCCAT
			STM common	STM common primer	GCATGCCCTGCCCCTAAGAATTCG
30	CNAG_01612	PSK202	L1	CNAG_01612 5’ flanking region primer 1	ACGCTTGTTTCTTCGTCC
			L2	CNAG_01612 5’ flanking region primer 2	TCACTGGCCGTCGTTTTACTCGGGATGATAAAGTGAGG
			R1	CNAG_01612 3’ flanking region primer 1	CATGGTCATAGCTGTTTCCTGTCTTCCCCTTTCTGATGG
			R2	CNAG_01612 3’ flanking region primer 2	CCGACCAAAAACAGGTTC
			SO	CNAG_01612 diagnostic screening primer, pairing with B79	AACTGGCATTGAAGGTGTC
			PO	CNAG_01612 Southern blot probe primer	GACAAGCATTGGGAAACC
			STM	NAT#208 STM primer	TGGTCGCGGGAGATCGTGGTTT
			STM common	STM common primer	GCATGCCCTGCCCCTAAGAATTCG
31	CNAG_01664	-	L1	CNAG_01664 5’ flanking region primer 1	CCTACATCCAGGACAAACG
			L2	CNAG_01664 5’ flanking region primer 2	TCACTGGCCGTCGTTTTACCACCTTCTCCGACCTTTTC
			R1	CNAG_01664 3’ flanking region primer 1	CATGGTCATAGCTGTTTCCTGGCCGCATAAAGAAAAGCC
			R2	CNAG_01664 3’ flanking region primer 2	AAAGCGAGGTTGAAGAGGG
			SO	CNAG_01664 diagnostic screening primer, pairing with B79	CGTCGTAGTGGGTGTAGATG
			PO	CNAG_01664 Southern blot probe primer	AGGACAACAAGTCTGGATAGC
			STM	NAT#218 STM primer	CTCCACATCCATCGCTCCAA
			STM common	STM common primer	GCATGCCCTGCCCCTAAGAATTCG
32	CNAG_01687	-	L1	CNAG_01687 5’ flanking region primer 1	GCTCCTAAATACCTGCCACTC
			L2	CNAG_01687 5’ flanking region primer 2	TCACTGGCCGTCGTTTTACCTCATCCGCAGAAATGTATC
			R1	CNAG_01687 3’ flanking region primer 1	CATGGTCATAGCTGTTTCCTGTGTTCGCTTATGGTCTATGG
			R2	CNAG_01687 3’ flanking region primer 2	TTGCGACCTTTTTCTCGG
			SO	CNAG_01687 diagnostic screening primer, pairing with B79	TGTTAGAAAAGCCTGTGACG
			PO	CNAG_01687 Southern blot probe primer	CCCAAGATAGTCTCGTTTGC
			STM	NAT#290 STM primer	ACCGACAGCTCGAACAAGCAAGAG
			STM common	STM common primer	GCATGCCCTGCCCCTAAGAATTCG
33	CNAG_01704	IRK6	L1	CNAG_01704 5’ flanking region primer 1	GGTCAACTTTCCCTTGTCG
			L2	CNAG_01704 5’ flanking region primer 2	TCACTGGCCGTCGTTTTACTTGAGAGAGCGTGATAAAGC
			R1	CNAG_01704 3’ flanking region primer 1	CATGGTCATAGCTGTTTCCTGGCACATTGACCTTCCTGTAAC
			R2	CNAG_01704 3’ flanking region primer 2	GCCCTAAACAAACTAACTCTGTCC
			SO	CNAG_01704 diagnostic screening primer, pairing with B79	AGCCTCCTCTTTCCTTACAG
			PO	CNAG_01704 Southern blot probe primer	GCTGGTGCCTCTTTGATTC
			STM	NAT#5 STM primer	TGCTAGAGGGCGGGAGAGTT
			STM common	STM common primer	GCATGCCCTGCCCCTAAGAATTCG
34	CNAG_01730	STE7	L1	CNAG_01730 5’ flanking region primer 1	TTGTAAGGCTCTCATTCGC
			L2	CNAG_01730 5’ flanking region primer 2	CTGGCCGTCGTTTTACTGAAGGCAAAACTGGTGC
			R1	CNAG_01730 3’ flanking region primer 1	GTCATAGCTGTTTCCTGCCTTACCGTGCTTTTCTGC
			R2	CNAG_01730 3’ flanking region primer 2	TTACTTCCGCCCAACGACAC
			SO	CNAG_01730 diagnostic screening primer, pairing with B79	TCCTCGCTCACAAAATGGGC
			PO1	CNAG_01730 Southern blot probe primer 1	CCAATAGACATCAAGCCGTC
			PO2	CNAG_01730 Southern blot probe primer 2	AAACAGAGAAGAGAAGGGACC
			STM	NAT#225 STM primer	CCATAGAACTAGCTAAAGCA
			STM common	STM common primer	GCATGCCCTGCCCCTAAGAATTCG
35	CNAG_01820	-	L1	CNAG_01820 5’ flanking region primer 1	TCAGAAGCAGACAAGGCGTC
			L2	CNAG_01820 5’ flanking region primer 2	TCACTGGCCGTCGTTTTACTTTTGGGGAGGAAGTGCTGAGG
			R1	CNAG_01820 3’ flanking region primer 1	CATGGTCATAGCTGTTTCCTGGTTGGTCATTTGTGCGAC
			R2	CNAG_01820 3’ flanking region primer 2	GGCATTATGAGCAAATCGG
			SO	CNAG_01820 diagnostic screening primer, pairing with B79	TAGCAGAAGGAGAGGACGGTTC
			PO	CNAG_01820 Southern blot probe primer	CCTTGACGATGTTGGTCTG
			STM	NAT#6 STM primer	ATAGCTACCACACGATAGCT
			STM common	STM common primer	GCATGCCCTGCCCCTAAGAATTCG
36	CNAG_01845	-	L1	CNAG_01845 5’ flanking region primer 1	GAATAATCAGCAGCGGTG
			L2	CNAG_01845 5’ flanking region primer 2	TCACTGGCCGTCGTTTTACGTTCGTTGTTGGTTGTCG
			R1	CNAG_01845 3’ flanking region primer 1	CATGGTCATAGCTGTTTCCTGGGGAGCCAATAATGTGGAG
			R2	CNAG_01845 3’ flanking region primer 2	TCTTCATCCTTCCCTTGC
			SO	CNAG_01845 diagnostic screening primer, pairing with B79	TAAGGGCAAAAGGGTCAG
			PO	CNAG_01845 Southern blot probe primer	TTTTTAGCGTCCGTCTCG
			STM	NAT#205 STM primer	TATCCCCCTCTCCGCTCTCTAGCA
			STM common	STM common primer	GCATGCCCTGCCCCTAAGAATTCG
37	CNAG_01850	TCO1	L1	CNAG_01850 5’ flanking region primer 1	GTTTCTGCTTCCACCTCAC
			L2	CNAG_01850 5’ flanking region primer 2	CTGGCCGTCGTTTTACTTTACACACACGGGCGATGTCCTG
			R1	CNAG_01850 3’ flanking region primer 1	GTCATAGCTGTTTCCTGACTGAGCAAATCGGCGTAGG
			R2	CNAG_01850 3’ flanking region primer 2	AAGTGAGGGGCATTACAGG
			SO	CNAG_01850 diagnostic screening primer, pairing with B79	CGACACAATACTCTAACTGCG
			PO1	CNAG_01850 Southern blot probe primer 1	CTTTCGTCTTTGCCACAC
			PO2	CNAG_01850 Southern blot probe primer 2	AATCACCCTTTGCTACGG
			STM	NAT#102 STM primer	CCATAGCGATATCTACCCCAATCT
			STM common	STM common primer	GCATGCCCTGCCCCTAAGAATTCG
38	CNAG_01905	KSP1	L1	CNAG_01905 5’ flanking region primer 1	CGATTTTGTCTGGGCTCTC
			L2	CNAG_01905 5’ flanking region primer 2	TCACTGGCCGTCGTTTTACAAGATGATTCGGGCACAG
			R1	CNAG_01905 3’ flanking region primer 1	CATGGTCATAGCTGTTTCCTGCCCTCTTTCTCAATCATCG
			R2	CNAG_01905 3’ flanking region primer 2	ACAACATCTTCGCCAACG
			SO	CNAG_01905 diagnostic screening primer, pairing with B79	TACCGACTCGCAATACACC
			PO	CNAG_01905 Southern blot probe primer	ATACCTTTGTGGCTTCGC
			STM	NAT#159 STM primer	ACGCACCAGACACACAACCAG
			STM common	STM common primer	GCATGCCCTGCCCCTAAGAATTCG
39	CNAG_01907	-	L1	CNAG_01907 5’ flanking region primer 1	GCATTCTCTCAACTCGCTC
			L2	CNAG_01907 5’ flanking region primer 2	TCACTGGCCGTCGTTTTACTCGTAGCCTCTGTCTCTATCCC
			R1	CNAG_01907 3’ flanking region primer 1	CATGGTCATAGCTGTTTCCTGAGTTTCAGCCAATACCAGG
			R2	CNAG_01907 3’ flanking region primer 2	TGAACCCCTTTGACCCATCC
			SO	CNAG_01907 diagnostic screening primer, pairing with B79	CCTCTTCTGTATGCTGCGAG
			PO	CNAG_01907 Southern blot probe primer	TCTGGAATGGAGGCTTTC
			STM	NAT#282 STM primer	TCTCTATAGCAAAACCAATC
			STM common	STM common primer	GCATGCCCTGCCCCTAAGAATTCG
40	CNAG_01938	KIN1	L1	CNAG_01938 5’ flanking region primer 1	AGAGACAAAGGTGAGGTCG
			L2	CNAG_01938 5’ flanking region primer 2	TCACTGGCCGTCGTTTTACCACGGGATAATGTTGACG
			R1	CNAG_01938 3’ flanking region primer 1	CATGGTCATAGCTGTTTCCTGGCAGTATCAAATGCTGGC
			R2	CNAG_01938 3’ flanking region primer 2	AGATAATAAGGGTGCGGC
			SO	CNAG_01938 diagnostic screening primer, pairing with B79	TGAGGTGGAGGCTTGTCTAC
			PO	CNAG_01938 Southern blot probe primer	GGACTTCTTTGGTTGGGAG
			STM	NAT#6 STM primer	ATAGCTACCACACGATAGCT
			STM common	STM common primer	GCATGCCCTGCCCCTAAGAATTCG
41	CNAG_01988	TCO3	L1	CNAG_01988 5’ flanking region primer 1	CCCAGAAAAGAAGGTTGG
			L2	CNAG_01988 5’ flanking region primer 2	CTGGCCGTCGTTTTACTTGTGGTTTGTGGGTAGCGTGG
			R1	CNAG_01988 3’ flanking region primer 1	GTCATAGCTGTTTCCTGGGCATCATTGCTCATTCTTGTG
			R2	CNAG_01988 3’ flanking region primer 2	AAAAGGTGAAATAGGGGCGGCG
			SO	CNAG_01988 diagnostic screening primer, pairing with B79	TGTTCCTCAATGAAGTGTCC
			PO	CNAG_01988 Southern blot probe primer 1	ATGGGGAGGTCTATGCGTTAGC
			PO2	CNAG_01988 Southern blot probe primer 2	TAAAGTCTCTTCCCCACCCG
			STM	NAT#119 STM primer	CTCCCCACATAAAGAGAGCTAAAC
			STM common	STM common primer	GCATGCCCTGCCCCTAAGAATTCG
42	CNAG_02007	ADK1	L1	CNAG_02007 5’ flanking region primer 1	GAGCAGCGAAATAACCAAG
			L2	CNAG_02007 5’ flanking region primer 2	TCACTGGCCGTCGTTTTACGGCGGGAAAGTATCAGTATG
			R1	CNAG_02007 3’ flanking region primer 1	CATGGTCATAGCTGTTTCCTGTCAGCAGTATCTTGGAAAGC
			R2	CNAG_02007 3’ flanking region primer 2	AGCCCGAGTTCTTTTTAGAC
			SO	CNAG_02007 diagnostic screening primer, pairing with B79	AGAAATAGCGTTGCCACC
			PO	CNAG_02007 Southern blot probe primer	GCTTGTTTGGTAGATAGTCAGC
			STM	NAT#43 STM primer	CCAGCTACCAATCACGCTAC
			STM common	STM common primer	GCATGCCCTGCCCCTAAGAATTCG
43	CNAG_02028	-	L1	CNAG_02028 5’ flanking region primer 1	AAATCCGCAGGGGAAAAC
			L2	CNAG_02028 5’ flanking region primer 2	TCACTGGCCGTCGTTTTACTGGGAAAAGGATGGACAGG
			R1	CNAG_02028 3’ flanking region primer 1	CATGGTCATAGCTGTTTCCTGCCTCCGTCCTCAAAGAAAAATACC
			R2	CNAG_02028 3’ flanking region primer 2	TTCCGTTCCAATCGCAAG
			SO	CNAG_02028 diagnostic screening primer, pairing with B79	TTTTGCCCTTGCCCTGTTG
			PO	CNAG_02028 Southern blot probe primer	ATCTTGCTCATACCGAACC
			STM	NAT#225 STM primer	CCATAGAACTAGCTAAAGCA
			STM common	STM common primer	GCATGCCCTGCCCCTAAGAATTCG
44	CNAG_02194	-	L1	CNAG_02194 5’ flanking region primer 1	TTGGTCCTCTGCGAAAAC
			L2	CNAG_02194 5’ flanking region primer 2	TCACTGGCCGTCGTTTTACGCTGTTGCTGAGAGTTTGTG
			R1	CNAG_02194 3’ flanking region primer 1	CATGGTCATAGCTGTTTCCTGTCAAACCCGAAGGTGAAG
			R2	CNAG_02194 3’ flanking region primer 2	ACGACTTATTCCCCATCCC
			SO	CNAG_02194 diagnostic screening primer, pairing with B79	CACCTCGTTTGATGAATGC
			PO	CNAG_02194 Southern blot probe primer	CTCTCTCCTTCTCGTATCTGG
			STM	NAT#273 STM primer	GAGATCTTTCGGGAGGTCTGGATT
			STM common	STM common primer	GCATGCCCTGCCCCTAAGAATTCG
45	CNAG_02202	-	L1	CNAG_02202 5’ flanking region primer 1	AACAACCGAAACCAGCGAC
			L2	CNAG_02202 5’ flanking region primer 2	TCACTGGCCGTCGTTTTACGGAAGGTGATGTTTGTGGC
			R1	CNAG_02202 3’ flanking region primer 1	CATGGTCATAGCTGTTTCCTGCGCCGACAATGGTCTTATC
			R2	CNAG_02202 3’ flanking region primer 2	TCCTGGTCATCGTGCTAACC
			SO	CNAG_02202 diagnostic screening primer, pairing with B79	CTTATGCCACTCCTAACCG
			PO	CNAG_02202 Southern blot probe primer	GCCGAGATACCTGTAAAGTCC
			STM	NAT#6 STM primer	ATAGCTACCACACGATAGCT
			STM common	STM common primer	GCATGCCCTGCCCCTAAGAATTCG
46	CNAG_02233	MEC1	L1	CNAG_02233 5’ flanking region primer 1	TTCCTCATCCACGATACTTC
			L2	CNAG_02233 5’ flanking region primer 2	TCACTGGCCGTCGTTTTACGACAGAGGTTTGAGGATGC
			R1	CNAG_02233 3’ flanking region primer 1	CATGGTCATAGCTGTTTCCTGTTTTGTCCACGACCCTCTC
			R2	CNAG_02233 3’ flanking region primer 2	TCATTGCCACCTCCACCAAG
			SO	CNAG_02233 diagnostic screening primer, pairing with B79	CTGATTGAAGGAACTTACCTCG
			PO	CNAG_02233 Southern blot probe primer	GGAGAAGTTCACGAAGGTCTG
			STM	NAT#204 STM primer	GATCTCTCGCGCTTGGGGGA
			STM common	STM common primer	GCATGCCCTGCCCCTAAGAATTCG
47	CNAG_02285		L1	CNAG_02285 5’ flanking region primer 1	TCCTCTGTTCTTGTCGTGG
			L2	CNAG_02285 5’ flanking region primer 2	TCACTGGCCGTCGTTTTACCTGCTCAGTGGTAGACATTTTG
			R1	CNAG_02285 3’ flanking region primer 1	CATGGTCATAGCTGTTTCCTGTTCTCAGGCTTGGCTCTAC
			R2	CNAG_02285 3’ flanking region primer 2	CGCCCTGTGATGATAATAACCTTC
			SO	CNAG_02285 diagnostic screening primer, pairing with B79	TGGACAAAGGGACACTTACC
			PO	CNAG_02285 Southern blot probe primer	TGACAACACCAACGATGG
			STM	NAT#150 STM primer	ACATACACCCCCATCCCCCC
			STM common	STM common primer	GCATGCCCTGCCCCTAAGAATTCG
48	CNAG_02296	RBK1	L1	CNAG_02296 5’ flanking region primer 1	TCACTCATCACCAGGTAACG
			L2	CNAG_02296 5’ flanking region primer 2	TCACTGGCCGTCGTTTTACAGAAACTGGAAAGCAGACG
			R1	CNAG_02296 3’ flanking region primer 1	CATGGTCATAGCTGTTTCCTGCTTGCTTAGGAAAATCACCC
			R2	CNAG_02296 3’ flanking region primer 2	GCACAAGAAAACCAGTCCAG
			SO	CNAG_02296 diagnostic screening primer, pairing with B79	GCTCGGTATGTTTATCACCTG
			PO	CNAG_02296 Southern blot probe primer	GAGTGTGGAAGAGAGAGGAAC
			STM	NAT#219 STM primer	CCCTAAAACCCTACAGCAAT
			STM common	STM common primer	GCATGCCCTGCCCCTAAGAATTCG
49	CNAG_02357	MKK2	L1	CNAG_02357 5’ flanking region primer 1	GCGTCATTTCCCAATCAC
			L2	CNAG_02357 5’ flanking region primer 2	CTGGCCGTCGTTTTACTCGGTGTCTTCAGTTCAGAG
			R1	CNAG_02357 3’ flanking region primer 1	GTCATAGCTGTTTCCTGACCCTACCCTTGGCAACTAC
			R2	CNAG_02357 3’ flanking region primer 2	CCCTTTGTTTGTTGCTGAC
			SO	CNAG_02357 diagnostic screening primer, pairing with B79	TTTTGCCCACTCCCCCTTTACCAC
			PO1	CNAG_02357 Southern blot probe primer 1	GCAAAGTCACATACACGGC
			PO2	CNAG_02357 Southern blot probe primer 2	GATGTCCGAGTGATAACCTG
			STM	NAT#224 STM primer	AACCTTTAAATGGGTAGAG
			STM common	STM common primer	GCATGCCCTGCCCCTAAGAATTCG
50	CNAG_02389	YPK101	L1	CNAG_02389 5’ flanking region primer 1	TACCTGCCGACAAATGAC
			L2	CNAG_02389 5’ flanking region primer 2	TCACTGGCCGTCGTTTTACACATAGCGGCTGCTTTTC
			R1	CNAG_02389 3’ flanking region primer 1	CATGGTCATAGCTGTTTCCTGTGGGGGTTCTAAAAGACG
			R2	CNAG_02389 3’ flanking region primer 2	ACCATCATCTCTGCGTTG
			SO	CNAG_02389 diagnostic screening primer, pairing with B79	AACCGCAAGTAGGGCATAC
			PO	CNAG_02389 Southern blot probe primer	TGAGCAAAAAAGGCGAGC
			STM	NAT#242 STM primer	GTAGCGATAGGGGTGTCGCTTTAG
			STM common	STM common primer	GCATGCCCTGCCCCTAAGAATTCG
51	CNAG_02459	-	L1	CNAG_02459 5’ flanking region primer 1	TTGGGAGGGAGTTTACCGTG
			L2	CNAG_02459 5’ flanking region primer 2	TCACTGGCCGTCGTTTTACGCTGCGTTTATGAGTCTGTC
			R1	CNAG_02459 3’ flanking region primer 1	CATGGTCATAGCTGTTTCCTGAACTCCACCCCTCTTACCTC
			R2	CNAG_02459 3’ flanking region primer 2	GCCACTTCCGTATCAAAAG
			SO	CNAG_02459 diagnostic screening primer, pairing with B79	CCTCCTATCCAACAACAACAG
			PO	CNAG_02459 Southern blot probe primer	ATAGATTCTGATGCGGCG
			STM	NAT#122 STM primer	ACAGCTCCAAACCTCGCTAAACAG
			STM common	STM common primer	GCATGCCCTGCCCCTAAGAATTCG
52	CNAG_02511	CPK1	L1	CNAG_02511 5’ flanking region primer 1	CTGTAGAAGATGTGAGTTTGGG
			L2	CNAG_02511 5’ flanking region primer 2	CTGGCCGTCGTTTTACTGATTGATGAGAGATACGGG
			R1	CNAG_02511 3’ flanking region primer 1	GTCATAGCTGTTTCCTGGGCGGAGAAATAGAGGTTG
			R2	CNAG_02511 3’ flanking region primer 2	CGCACAAGAAGTAAGAGGTG
			SO	CNAG_02511 diagnostic screening primer, pairing with B79	GGCTATGGACCGTATTCAC
			PO1	CNAG_02511 Southern blot probe primer 1	TATCTCACAAGCCACTCCC
			PO2	CNAG_02511 Southern blot probe primer 2	ATGCTGCTCACCGTTAGTC
			STM	NAT#184 STM primer	ATATATGGCTCGAGCTAGATAGAG
			STM common	STM common primer	GCATGCCCTGCCCCTAAGAATTCG
53	CNAG_02531	CPK2	L1	CNAG_02531 5’ flanking region primer 1	ATGTGCTTGGTTTGCCCGAG
			L2	CNAG_02531 5’ flanking region primer 2	CTGGCCGTCGTTTTACAACCTGACTTTGCGAGGAGC
			R1	CNAG_02531 3’ flanking region primer 1	GTCATAGCTGTTTCCTGGGAAGAGTTGAAGAGGCTG
			R2	CNAG_02531 3’ flanking region primer 2	ACTGTGGCTGTTGTTCAGGC
			SO	CNAG_02531 diagnostic screening primer, pairing with B79	CCAAGGGAAGTCTACCAATAC
			PO1	CNAG_02531 Southern blot probe primer1	GGGGAAAGATTAGTGCGTC
			PO2	CNAG_02531 Southern blot probe primer2	GTGCGTAGATGAACGAGTG
			STM	NAT#122 STM primer	ACAGCTCCAAACCTCGCTAAACAG
			STM common	STM common primer	GCATGCCCTGCCCCTAAGAATTCG
54	CNAG_02542	IRK2	L1	CNAG_02542 5’ flanking region primer 1	TGTGCTGGTATCTGATGAGC
			L2	CNAG_02542 5’ flanking region primer 2	TCACTGGCCGTCGTTTTACGTGAGCGGCTTTGAAAATG
			R1	CNAG_02542 3’ flanking region primer 1	CATGGTCATAGCTGTTTCCTGGCGGCTATCTTTGTGTATGC
			R2	CNAG_02542 3’ flanking region primer 2	CCCTTTGCTCACTTTCATACC
			SO	CNAG_02542 diagnostic screening primer, pairing with B79	TTTTTCGGGTCTGACGAC
			PO	CNAG_02542 Southern blot probe primer	CTGTTCACCAAGTTCCCTAATC
			STM	NAT#232 STM primer	CTTTAAAGGTGGTTTGTG
			STM common	STM common primer	GCATGCCCTGCCCCTAAGAATTCG
55	CNAG_02551	DAK102	L1	CNAG_02551 5’ flanking region primer 1	ATCTAATCCTCCCTGTCCAC
			L2	CNAG_02551 5’ flanking region primer 2	TCACTGGCCGTCGTTTTACGCGTGATTTCAGGTTCAG
			R1	CNAG_02551 3’ flanking region primer 1	CATGGTCATAGCTGTTTCCTGAAGCGTGGTTTCCTGTAAG
			R2	CNAG_02551 3’ flanking region primer 2	GGTCATAACTCAGAGGGGTC
			SO	CNAG_02551 diagnostic screening primer, pairing with B79	GAGAGCGAAGCAATAGGAAG
			PO	CNAG_02551 Southern blot probe primer	AAGCAATCTCCAGACTCCC
			STM	NAT#295 STM primer	ACACCTACATCAAACCCTCCC
			STM common	STM common primer	GCATGCCCTGCCCCTAAGAATTCG
56	CNAG_02675	HSL101	L1	CNAG_02675 5’ flanking region primer 1	CAATGCCGTCATCATCAAAC
			L2	CNAG_02675 5’ flanking region primer 2	TCACTGGCCGTCGTTTTACAAGGGCGAACAGGATAATAC
			R1	CNAG_02675 3’ flanking region primer 1	CATGGTCATAGCTGTTTCCTGCCTAATGTGAGAGCAGCAATAC
			R2	CNAG_02675 3’ flanking region primer 2	TATGTGGCAGAAACCGTG
			SO	CNAG_02675 diagnostic screening primer, pairing with B79	GCTGTCTTGTTTGCGTTG
			PO	CNAG_02675 Southern blot probe primer	AGGAGTAGTTATCACTTCGGG
			STM	NAT#146 STM primer	ACTAGCCCCCCCTCACCACCT
			STM common	STM common primer	GCATGCCCTGCCCCTAAGAATTCG
57	CNAG_02680	VPS15	L1	CNAG_02680 5’ flanking region primer 1	AGGACCTTCATCAGGACGAC
			L2	CNAG_02680 5’ flanking region primer 2	TCACTGGCCGTCGTTTTACAAACTACCTCCCCCGTTAC
			R1	CNAG_02680 3’ flanking region primer 1	CATGGTCATAGCTGTTTCCTGCCAAATGTATGGATTCGCC
			R2	CNAG_02680 3’ flanking region primer 2	CTGCGAATCTCGTCTAAGG
			SO	CNAG_02680 diagnostic screening primer, pairing with B79	TTGAAAGGTCCCACCAGAC
			PO	CNAG_02680 Southern blot probe primer	GGGAGGAAGTGAGGAGTATG
			STM	NAT#123 STM primer	CTATCGACCAACCAACACAG
			STM common	STM common primer	GCATGCCCTGCCCCTAAGAATTCG
58	CNAG_02686	-	L1	CNAG_02686 5’ flanking region primer 1	CACACTTTGCTCTTGTCTGAG
			L2	CNAG_02686 5’ flanking region primer 2	TCACTGGCCGTCGTTTTACATGGAGATGCGATAAGCG
			R1	CNAG_02686 3’ flanking region primer 1	CATGGTCATAGCTGTTTCCTGTGAATCCTCCCTCAACGAG
			R2	CNAG_02686 3’ flanking region primer 2	AAAGACGACGCCTACTCTGC
			SO	CNAG_02686 diagnostic screening primer, pairing with B79	TGTTCCTCTTCCCTGACAG
			PO	CNAG_02686 Southern blot probe primer	CACAATCAAAGCGTTAGGG
			STM	NAT#191 STM primer	ATATGGATGTTTTTAGCGAG
			STM common	STM common primer	GCATGCCCTGCCCCTAAGAATTCG
59	CNAG_02712	BUD32	L1	CNAG_02712 5’ flanking region primer 1	ATAGGGGATGACCTTGGAG
			L2	CNAG_02712 5’ flanking region primer 2	TCACTGGCCGTCGTTTTACTGATGCCAAAGACCAGTG
			R1	CNAG_02712 3’ flanking region primer 1	CATGGTCATAGCTGTTTCCTGGAGAAGAGGAAGGAAGAGAGAC
			R2	CNAG_02712 3’ flanking region primer 2	GAGCGATAATAGCCACCAC
			SO	CNAG_02712 diagnostic screening primer, pairing with B79	GGGCAATCTTTCTTCGTC
			PO	CNAG_02712 Southern blot probe primer	CTCGTTCTCTGGTTCTTCTG
			STM	NAT#296 STM primer	CGCCCGCCCTCACTATCCAC
			STM common	STM common primer	GCATGCCCTGCCCCTAAGAATTCG
60	CNAG_02787	-	L1	CNAG_02787 5’ flanking region primer 1	AACCCCTTGTGTCCCCAAAC
			L2	CNAG_02787 5’ flanking region primer 2	TCACTGGCCGTCGTTTTACTGAGCAGGCGGATACGATAC
			R1	CNAG_02787 3’ flanking region primer 1	ATGGTCATAGCTGTTTCCTGGCAAAAAGGACAGAAGAAGAGG
			R2	CNAG_02787 3’ flanking region primer 2	TTCTCCCATTTCTCCACCC
			SO	CNAG_02787 diagnostic screening primer, pairing with B79	AGCAGAGCCAGATGGTAGAG
			PO	CNAG_02787 Southern blot probe primer	TTCCACTTGGCAACTGTCC
			STM	NAT#227 STM primer	TCGTGGTTTAGAGGGAGCGC
			STM common	STM common primer	GCATGCCCTGCCCCTAAGAATTCG
61	CNAG_02799	DAK202A	L1	CNAG_02799 5’ flanking region primer 1	TTGATACTTTGGGTCTGGG
			L2	CNAG_02799 5’ flanking region primer 2	TCACTGGCCGTCGTTTTACCGGGAGCCATTATTGGTAAG
			R1	CNAG_02799 3’ flanking region primer 1	CATGGTCATAGCTGTTTCCTGTTTTGGATGGCTTGCGAGGG
			R2	CNAG_02799 3’ flanking region primer 2	CCATACAATGACCTGGGAC
			SO	CNAG_02799 diagnostic screening primer, pairing with B79	AACCATCAACTGCCCTCAC
			PO	CNAG_02799 Southern blot probe primer	GGTAGTATCGGTGATTTGAGTGAG
			STM	NAT#119 STM primer	CTCCCCACATAAAGAGAGCTAAAC
			STM common	STM common primer	GCATGCCCTGCCCCTAAGAATTCG
62	CNAG_02802	ARG2	L1	CNAG_02802 5’ flanking region primer 1	CCAGCAGTTAGGGATTCAG
			L2	CNAG_02802 5’ flanking region primer 2	TCACTGGCCGTCGTTTTACCATCGTAGAGTCGTTATTACCG
			R1	CNAG_02802 3’ flanking region primer 1	CATGGTCATAGCTGTTTCCTGATTTGGAGTCCTATCGCC
			R2	CNAG_02802 3’ flanking region primer 2	ATGTCAATGGTAGCCCACC
			SO	CNAG_02802 diagnostic screening primer, pairing with B79	TTTGTTGTTGCCTGACCC
			PO	CNAG_02802 Southern blot probe primer	GTCGCTCAAAGTGTCTTCTC
			STM	NAT#125 STM primer	CGCTACAGCCAGCGCGCGCAAGCG
			STM common	STM common primer	GCATGCCCTGCCCCTAAGAATTCG
63	CNAG_02820	PKH201	L1	CNAG_02820 5’ flanking region primer 1	CCCTCGCCAGAATCAATAC
			L2	CNAG_02820 5’ flanking region primer 2	TCACTGGCCGTCGTTTTACGAGAGGATGTTGAGGTTGC
			R1	CNAG_02820 3’ flanking region primer 1	CATGGTCATAGCTGTTTCCTGTTGGGATTAGGGCGTATC
			R2	CNAG_02820 3’ flanking region primer 2	TCTGCCTCTACAAACCACTG
			SO	CNAG_02820 diagnostic screening primer, pairing with B79	GGAGAGACAGGGGATAAAGC
			PO	CNAG_02820 Southern blot probe primer	ATACCTCCCTTCTCCCAAC
			STM	NAT#219 STM primer	CCCTAAAACCCTACAGCAAT
			STM common	STM common primer	GCATGCCCTGCCCCTAAGAATTCG
64	CNAG_02847	-	L1	CNAG_02847 5’ flanking region primer 1	AGACCGATAAAAACAGGACC
			L2	CNAG_02847 5’ flanking region primer 2	TCACTGGCCGTCGTTTTACAACAATGAAGGCACCTCG
			R1	CNAG_02847 3’ flanking region primer 1	CATGGTCATAGCTGTTTCCTGGGAACATTCAAACGGAGAC
			R2	CNAG_02847 3’ flanking region primer 2	ACCAGTTGACAAAGGTATCG
			SO	CNAG_02847 diagnostic screening primer, pairing with B79	AAGAATACTCCAGAAGGGACC
			PO	CNAG_02847 Southern blot probe primer	GCTTCTGGGGATAAGGTGAG
			STM	NAT#296 STM primer	CGCCCGCCCTCACTATCCAC
			STM common	STM common primer	GCATGCCCTGCCCCTAAGAATTCG
65	CNAG_02859	POS5	L1	CNAG_02859 5’ flanking region primer 1	TACACGACAGTAACTCCCTCCG
			L2	CNAG_02859 5’ flanking region primer 2	TCACTGGCCGTCGTTTTACGAAATAACACACACGCTGC
			R1	CNAG_02859 3’ flanking region primer 1	CATGGTCATAGCTGTTTCCTGTGAAAGTGGCTGGGTGAAG
			R2	CNAG_02859 3’ flanking region primer 2	AAAGAACTTGAGAAGACCCG
			SO	CNAG_02859 diagnostic screening primer, pairing with B79	AGCAACGAGTCCACATACC
			PO	CNAG_02859 Southern blot probe primer	TACACACCTCCAGTTTGACCTCGC
			STM	NAT#58 STM primer	CGCAAAATCACTAGCCCTATAGCG
			STM common	STM common primer	GCATGCCCTGCCCCTAAGAATTCG
66	CNAG_02866	-	L1	CNAG_02866 5’ flanking region primer 1	GAAGATAGTCAATCCGCAAG
			L2	CNAG_02866 5’ flanking region primer 2	TCACTGGCCGTCGTTTTACATCTACCACTATTCTCCTGGC
			R1	CNAG_02866 3’ flanking region primer 1	CATGGTCATAGCTGTTTCCTGGCTGATTGTTCTTGACATTCCG
			R2	CNAG_02866 3’ flanking region primer 2	AAGGAGGATGAAGGAAGGC
			SO	CNAG_02866 diagnostic screening primer, pairing with B79	ACAGGAACCTCCGTAACAG
			PO	CNAG_02866 Southern blot probe primer	ATTGGTGAAGGTCTGGGCAGTTCG
			STM	NAT#102 STM primer	CCATAGCGATATCTACCCCAATCT
			STM common	STM common primer	GCATGCCCTGCCCCTAAGAATTCG
67	CNAG_02897	-	L1	CNAG_02897 5’ flanking region primer 1	GATGTAGCGGATTGTTTGAC
			L2	CNAG_02897 5’ flanking region primer 2	TCACTGGCCGTCGTTTTACTCCTTCTGCCTGGGTGTTTC
			R1	CNAG_02897 3’ flanking region primer 1	CATGGTCATAGCTGTTTCCTGGATTTGGTGTTTGCTAACGG
			R2	CNAG_02897 3’ flanking region primer 2	CTCCATCCAGCAACTCTATG
			SO	CNAG_02897 diagnostic screening primer, pairing with B79	AGGAAGCAACGCTGACTGTC
			PO	CNAG_02897 Southern blot probe primer	TGGTTGTAATGGCACCGTC
			STM	NAT#122 STM primer	ACAGCTCCAAACCTCGCTAAACAG
			STM common	STM common primer	GCATGCCCTGCCCCTAAGAATTCG
68	CNAG_02915	PKH202	L1	CNAG_02915 5’ flanking region primer 1	TGGTGGAAATGGACTGTG
			L2	CNAG_02915 5’ flanking region primer 2	TCACTGGCCGTCGTTTTACCAGCCTCGGGTTTTTTTG
			R1	CNAG_02915 3’ flanking region primer 1	CATGGTCATAGCTGTTTCCTGAGCACGAAAAGCACGAAG
			R2	CNAG_02915 3’ flanking region primer 2	TCCTTGGACAACTGGTAGC
			SO	CNAG_02915 diagnostic screening primer, pairing with B79	AGGTGGGATTGCTCAAAC
			PO	CNAG_02915 Southern blot probe primer	TGAAGGCGTGCTCAAATG
			STM	NAT#218 STM primer	CTCCACATCCATCGCTCCAA
			STM common	STM common primer	GCATGCCCTGCCCCTAAGAATTCG
69	CNAG_02947	SCY1	L1	CNAG_02947 5’ flanking region primer 1	CGTCACCAACAAGTCACAG
			L2	CNAG_02947 5’ flanking region primer 2	TCACTGGCCGTCGTTTTACGAGAAGAGGTTTGAGGCTG
			R1	CNAG_02947 3’ flanking region primer 1	CATGGTCATAGCTGTTTCCTGAACCTGTCTGGGAGAAGAGC
			R2	CNAG_02947 3’ flanking region primer 2	TTCCAAGACTTCCCCAAC
			SO	CNAG_02947 diagnostic screening primer, pairing with B79	CCATTACCTTTATGTCCCCAC
			PO	CNAG_02947 Southern blot probe primer	TTGCCCATTCCTGTCTTAG
			STM	NAT#150 STM primer	ACATACACCCCCATCCCCCC
			STM common	STM common primer	GCATGCCCTGCCCCTAAGAATTCG
70	CNAG_02962	-	L1	CNAG_02962 5’ flanking region primer 1	CAAGGCGTTCTTCTTTGG
			L2	CNAG_02962 5’ flanking region primer 2	TCACTGGCCGTCGTTTTACGTCGTGATAATGGCGTTTG
			R1	CNAG_02962 3’ flanking region primer 1	CATGGTCATAGCTGTTTCCTGGCTAAAAGATTGACTCCGAGG
			R2	CNAG_02962 3’ flanking region primer 2	GAATAGGTCGTGAATGGATGTC
			SO	CNAG_02962 diagnostic screening primer, pairing with B79	CTGATAAAAGAGCAGAGAGGG
			PO	CNAG_02962 Southern blot probe primer	GGTGGCTATCAAAGTTGTTAGG
			STM	NAT#242 STM primer	GTAGCGATAGGGGTGTCGCTTTAG
			STM common	STM common primer	GCATGCCCTGCCCCTAAGAATTCG
71	CNAG_02976	-	L1	CNAG_02976 5’ flanking region primer 1	GCAAAGTGAAGAAGGCGAG
			L2	CNAG_02976 5’ flanking region primer 2	TCACTGGCCGTCGTTTTACTTGGTGACGGTCCCTTCAAG
			R1	CNAG_02976 3’ flanking region primer 1	CATGGTCATAGCTGTTTCCTGAAATCCTTGCTGGGGGAAGC
			R2	CNAG_02976 3’ flanking region primer 2	CGATTCATCTCCATAACCAGTG
			SO	CNAG_02976 diagnostic screening primer, pairing with B79	GGCATAATGAAACCAGGG
			PO	CNAG_02976 Southern blot probe primer	CGCAAAAACTCGTCATAGG
			STM	NAT#169 STM primer	ACATCTATATCACTATCCCGAACC
			STM common	STM common primer	GCATGCCCTGCCCCTAAGAATTCG
72	CNAG_03024	RIM15	L1	CNAG_03024 5’ flanking region primer 1	CTGAGTGCGATGATTGTTTG
			L2	CNAG_03024 5’ flanking region primer 2	GCTCACTGGCCGTCGTTTTACTTTCCTGACTTTGGGTGC
			R1	CNAG_03024 3’ flanking region primer 1	CATGGTCATAGCTGTTTCCTGTTGAGGACAGATTCTATGGC
			R2	CNAG_03024 3’ flanking region primer 2	CAGAGAATAAGGTCCCCTCC
			SO	CNAG_03024 diagnostic screening primer, pairing with B79	TCAAGGGATAGAAGTTCGC
			PO	CNAG_03024 Southern blot probe primer	GAGATAAACAGAGCCAAACG
			STM	NAT#191 STM primer	ATATGGATGTTTTTAGCGAG
			STM common	STM common primer	GCATGCCCTGCCCCTAAGAATTCG
73	CNAG_03048	IRK3	L1	CNAG_03048 5’ flanking region primer 1	GATTGAGTTTCGGTTGGG
			L2	CNAG_03048 5’ flanking region primer 2	TCACTGGCCGTCGTTTTACCTAAAAACGGAGCGGAAG
			R1	CNAG_03048 3’ flanking region primer 1	ATGGTCATAGCTGTTTCCTGCGAACTTCTCAAGCAACG
			R2	CNAG_03048 3’ flanking region primer 2	ATACAACCCCCATACTCCC
			SO	CNAG_03048 diagnostic screening primer, pairing with B79	AAAGGGATTCGGGCTTAC
			PO	CNAG_03048 Southern blot probe primer	CCAGGGGTTGATGTCATAC
			STM	NAT#273 STM primer	GAGATCTTTCGGGAGGTCTGGATT
			STM common	STM common primer	GCATGCCCTGCCCCTAAGAATTCG
74	CNAG_03137	PHO8501	L1	CNAG_03137 5’ flanking region primer 1	CAAGGAGGTCAACCCTACAG
			L2	CNAG_03137 5’ flanking region primer 2	TCACTGGCCGTCGTTTTACAGGCGTCTTCTGTCCATAG
			R1	CNAG_03137 3’ flanking region primer 1	CATGGTCATAGCTGTTTCCTGAGTCGTCCTCTTTTTGTGC
			R2	CNAG_03137 3’ flanking region primer 2	AGGACTTGTCGGTCTTCAG
			SO	CNAG_03137 diagnostic screening primer, pairing with B79	GGTAAGTTGCTTTATCCCCC
			PO	CNAG_03137 Southern blot probe primer	GCTGTGAGCAGTTGATACG
			STM	NAT#273 STM primer	GAGATCTTTCGGGAGGTCTGGATT
			STM common	STM common primer	GCATGCCCTGCCCCTAAGAATTCG
75	CNAG_03167	CHK1	L1	CNAG_03167 5’ flanking region primer 1	GTATCTCCATCCCACACATC
			L2	CNAG_03167 5’ flanking region primer 2	TCACTGGCCGTCGTTTTACTTGACAGAGAGGGGCTTAC
			R1	CNAG_03167 3’ flanking region primer 1	CATGGTCATAGCTGTTTCCTGTTACATTGGAGGGCGTTG
			R2	CNAG_03167 3’ flanking region primer 2	CTGACAACAAGCAGCCTATC
			SO	CNAG_03167 diagnostic screening primer, pairing with B79	ATACCACCACAAACGCCTC
			PO	CNAG_03167 Southern blot probe primer	GGACTACTTTCCGAAGGTTC
			STM	NAT#205 STM primer	TATCCCCCTCTCCGCTCTCTAGCA
			STM common	STM common primer	GCATGCCCTGCCCCTAAGAATTCG
76	CNAG_03171	-	L1	CNAG_03171 5’ flanking region primer 1	CGTCCAACCATCAATCAC
			L2	CNAG_03171 5’ flanking region primer 2	TCACTGGCCGTCGTTTTACACCTTGGTAGGAGTGTGGAG
			R1	CNAG_03171 3’ flanking region primer 1	CATGGTCATAGCTGTTTCCTGTAGTTGCGATTCTGTGGG
			R2	CNAG_03171 3’ flanking region primer 2	TAGGGACGAGTATCAGGAGCAG
			SO	CNAG_03171 diagnostic screening primer, pairing with B79	TCCTCTGTTCTTGTCGTGG
			PO	CNAG_03171 Southern blot probe primer	TAAGCCTCGTAGAGCCAAG
			STM	NAT#159 STM primer	ACGCACCAGACACACAACCAG
			STM common	STM common primer	GCATGCCCTGCCCCTAAGAATTCG
77	CNAG_03184	BUB1	L1	CNAG_03184 5’ flanking region primer 1	GGCAGAGCAGTATTTTTGG
			L2	CNAG_03184 5’ flanking region primer 2	TCACTGGCCGTCGTTTTACAGGTTTTCCTGCGAGTTC
			R1	CNAG_03184 3’ flanking region primer 1	CATGGTCATAGCTGTTTCCTGAAGCGACTTTGAGGGATGGC
			R2	CNAG_03184 3’ flanking region primer 2	ATCCCAGAACAGTGGCAGAC
			SO	CNAG_03184 diagnostic screening primer, pairing with B79	CAACGAAAACACCAAACCTG
			PO	CNAG_03184 Southern blot probe primer	CATTGCGAGTTTGGTAGG
			STM	NAT#201 STM primer	CACCCTCTATCTCGAGAAAGCTCC
			STM common	STM common primer	GCATGCCCTGCCCCTAAGAATTCG
78	CNAG_03216	SNF101	L1	CNAG_03216 5’ flanking region primer 1	GGAGATGAAGGGAATGAGTC
			L2	CNAG_03216 5’ flanking region primer 2	TCACTGGCCGTCGTTTTACCGACGCAAGAGGATAACAAC
			R1	CNAG_03216 3’ flanking region primer 1	CATGGTCATAGCTGTTTCCTGTGGCAGGAGATGAGGGATAG
			R2	CNAG_03216 3’ flanking region primer 2	CTGCTCTTGTTTAGCCACC
			SO	CNAG_03216 diagnostic screening primer, pairing with B79	TCCGACTCTGATAACGACTG
			PO	CNAG_03216 Southern blot probe primer	AAAGCCTCCTCTTCCAACC
			STM	NAT#146 STM primer	ACTAGCCCCCCCTCACCACCT
			STM common	STM common primer	GCATGCCCTGCCCCTAAGAATTCG
79	CNAG_03258	TPK202A	L1	CNAG_03258 5’ flanking region primer 1	AGGGACTGAATCCAAAGGG
			L2	CNAG_03258 5’ flanking region primer 2	TCACTGGCCGTCGTTTTACTTCTCGTCTTCGGCAAGGCAAGTG
			R1	CNAG_03258 3’ flanking region primer 1	CATGGTCATAGCTGTTTCCTGAAGGACAAGGGCTAATGG
			R2	CNAG_03258 3’ flanking region primer 2	AAGGCTGGACTTTGTTGGGGAC
			SO	CNAG_03258 diagnostic screening primer, pairing with B79	GATTGCGAAGATGTGAACTC
			PO	CNAG_03258 Southern blot probe primer	TTTCCCTGTTGCCATCTC
			STM	NAT#208 STM primer	TGGTCGCGGGAGATCGTGGTTT
			STM common	STM common primer	GCATGCCCTGCCCCTAAGAATTCG
80	CNAG_03290	KIC102	L1	CNAG_03290 5’ flanking region primer 1	CGCTGACTTGGAGTATGTG
			L2	CNAG_03290 5’ flanking region primer 2	TCACTGGCCGTCGTTTTACAAGTCTGCGGAAAGGTTC
			R1	CNAG_03290 3’ flanking region primer 1	CATGGTCATAGCTGTTTCCTGTCACCTCTGCTTTTGTCTTG
			R2	CNAG_03290 3’ flanking region primer 2	CCGACAAGGATGAAACAAAGATGG
			SO	CNAG_03290 diagnostic screening primer, pairing with B79	TGGATGTCTTAGAAGGGAGC
			PO	CNAG_03290 Southern blot probe primer	GGAAGACAAGAACAAACGG
			STM	NAT#201 STM primer	CACCCTCTATCTCGAGAAAGCTCC
			STM common	STM common primer	GCATGCCCTGCCCCTAAGAATTCG
81	CNAG_03355	TCO4	L1	CNAG_03355 5’ flanking region primer 1	AATGCCATAGGACACCTCTGACCC
			L2	CNAG_03355 5’ flanking region primer 2	CTGGCCGTCGTTTTACTGTGACTATGGTAAGCACCG
			R1	CNAG_03355 3’ flanking region primer 1	GTCATAGCTGTTTCCTGAATGCCATAGGACACCTCTGACCC
			R2	CNAG_03355 3’ flanking region primer 2	TGTGACTATGGTAAGCACCG
			SO	CNAG_03355 diagnostic screening primer, pairing with B79	GTTGCTTGGTTTTTCTTCGG
			PO1	CNAG_03355 Southern blot probe primer 1	AAACGGCAGCATTGACTAC
			PO2	CNAG_03355 Southern blot probe primer 2	TATGTAAGCAGCCTGTTCG
			STM	NAT#123 STM primer	CTATCGACCAACCAACACAG
			STM common	STM common primer	GCATGCCCTGCCCCTAAGAATTCG
82	CNAG_03358	-	L1	CNAG_03358 5’ flanking region primer 1	GCAGAATCGTGAAACATTACCC
			L2	CNAG_03358 5’ flanking region primer 2	TCACTGGCCGTCGTTTTACTCATTGAGGAGGTAGGGAGG
			R1	CNAG_03358 3’ flanking region primer 1	CATGGTCATAGCTGTTTCCTGTGAAAGGTGTCGGGGATAG
			R2	CNAG_03358 3’ flanking region primer 2	ACGGAGAAGCAGGAACATC
			SO	CNAG_03358 diagnostic screening primer, pairing with B79	CAGACAATCGCAGAGTGAG
			PO	CNAG_03358 Southern blot probe primer	CTCTCGGAACTTCTTGACG
			STM	NAT#230 STM primer	ATGTAGGTAGGGTGATAGGT
			STM common	STM common primer	GCATGCCCTGCCCCTAAGAATTCG
83	CNAG_03367	URK1	L1	CNAG_03367 5’ flanking region primer 1	ACCCTTCTTTTTGGTCCC
			L2	CNAG_03367 5’ flanking region primer 2	TCACTGGCCGTCGTTTTACTTGGTTTTTGCTCTGCGGC
			R1	CNAG_03367 3’ flanking region primer 1	CATGGTCATAGCTGTTTCCTGGTTTGCTGTTGGATTCGC
			R2	CNAG_03367 3’ flanking region primer 2	ATTTCCCCGCATTTGCCAC
			SO	CNAG_03367 diagnostic screening primer, pairing with B79	TCGCACATTCTTGTCAGAG
			PO	CNAG_03367 Southern blot probe primer	GATGATGGAAAGAGTAGACCG
			STM	NAT#43 STM primer	CCAGCTACCAATCACGCTAC
			STM common	STM common primer	GCATGCCCTGCCCCTAAGAATTCG
84	CNAG_03369	SWE102	L1	CNAG_03369 5’ flanking region primer 1	TGCTACGCTAAGACTGGACTAC
			L2	CNAG_03369 5’ flanking region primer 2	TCACTGGCCGTCGTTTTACGGAGCGTGGTTGAAAGAAC
			R1	CNAG_03369 3’ flanking region primer 1	CATGGTCATAGCTGTTTCCTGACGAACTTGTGCTCTCTGC
			R2	CNAG_03369 3’ flanking region primer 2	ACAGTTTCCTGACGAGAATG
			SO	CNAG_03369 diagnostic screening primer, pairing with B79	GCCGATACATTTTGGGTAG
			PO	CNAG_03369 Southern blot probe primer	TGGATGGTGAGGAGTTGAG
			STM	NAT#169 STM primer	ACATCTATATCACTATCCCGAACC
			STM common	STM common primer	GCATGCCCTGCCCCTAAGAATTCG
85	CNAG_03567	CBK1	L1	CNAG_03567 5’ flanking region primer 1	CAACCGATTTGCCAAGAG
			L2	CNAG_03567 5’ flanking region primer 2	TCACTGGCCGTCGTTTTACTTGTTGTCCCTGGATTGG
			R1	CNAG_03567 3’ flanking region primer 1	CATGGTCATAGCTGTTTCCTGTAAGGAGTGCGATGGATG
			R2	CNAG_03567 3’ flanking region primer 2	CGTTTTTCATCCTGCGAG
			SO	CNAG_03567 diagnostic screening primer, pairing with B79	TCATTCCCACCATTCACG
			PO	CNAG_03567 Southern blot probe primer	TCTGACTTCACCGAATGC
			STM	NAT#232 STM primer	CTTTAAAGGTGGTTTGTG
			STM common	STM common primer	GCATGCCCTGCCCCTAAGAATTCG
86	CNAG_03592	THI20	L1	CNAG_03592 5’ flanking region primer 1	TTGTGAGCAGGTTTCCGTG
			L2	CNAG_03592 5’ flanking region primer 2	TCACTGGCCGTCGTTTTACTACCTGAATACCAGCACCACCG
			R1	CNAG_03592 3’ flanking region primer 1	CATGGTCATAGCTGTTTCCTGAGATAGTGGCAGGACCTTGC
			R2	CNAG_03592 3’ flanking region primer 2	TTACATCGCCGCTGTTTCC
			SO	CNAG_03592 diagnostic screening primer, pairing with B79	TGTCTCTGGTGTCTGGTTG
			PO	CNAG_03592 Southern blot probe primer	GAAAGCAGTAGCGATAGCAG
			STM	NAT#231 STM primer	GAGAGATCCCAACATCACGC
			STM common	STM common primer	GCATGCCCTGCCCCTAAGAATTCG
87	CNAG_03670	IRE1	L1	CNAG_03670 5’ flanking region primer 1	GCCCCATCATCATAATCAC
			L2	CNAG_03670 5’ flanking region primer 2	GCTCACTGGCCGTCGTTTTACACTATGTGTCCATCTGAGGC
			R1	CNAG_03670 3’ flanking region primer 1	CATGGTCATAGCTGTTTCCTGAGTGAGTTGAGGGAGGAAAG
			R2	CNAG_03670 3’ flanking region primer 2	GAAGAAGAGCGTCAAGAAGG
			SO	CNAG_03670 diagnostic screening primer, pairing with B79	AGGAATACGAGGTTTATCGG
			PO	CNAG_03670 Southern blot probe primer	AGCATTAGGGGTGTAGGTG
			STM	NAT#224 STM primer	AACCTTTAAATGGGTAGAG
			STM common	STM common primer	GCATGCCCTGCCCCTAAGAATTCG
88	CNAG_03701	-	L1	CNAG_03701 5’ flanking region primer 1	AGCGTATTCTTCAGGGCTC
			L2	CNAG_03701 5’ flanking region primer 2	TCACTGGCCGTCGTTTTACAAGAAGGGAGAGTGGTTGTGACGG
			R1	CNAG_03701 3’ flanking region primer 1	CATGGTCATAGCTGTTTCCTGTGAAGTGTTTTCCCGTCCC
			R2	CNAG_03701 3’ flanking region primer 2	TAAAGGAGTGTTGGACCCC
			SO	CNAG_03701 diagnostic screening primer, pairing with B79	ACAAACCTCACTGTGCCTC
			PO	CNAG_03701 Southern blot probe primer	CAATACCGACTGAGACACACTC
			STM	NAT#125 STM primer	CGCTACAGCCAGCGCGCGCAAGCG
			STM common	STM common primer	GCATGCCCTGCCCCTAAGAATTCG
89	CNAG_03791	-	L1	CNAG_03791 5’ flanking region primer 1	GAAGCATCCTCAAAAGGG
			L2	CNAG_03791 5’ flanking region primer 2	TCACTGGCCGTCGTTTTACTGGCTGGAGATTTGAAAGAG
			R1	CNAG_03791 3’ flanking region primer 1	CATGGTCATAGCTGTTTCCTGCTTTTGGAAGTAAACGGGG
			R2	CNAG_03791 3’ flanking region primer 2	GCAACTCGTCAAAGACCTG
			SO	CNAG_03791 diagnostic screening primer, pairing with B79	CGACTTCTTCAGCAATGG
			PO	CNAG_03791 Southern blot probe primer	TATTCCAGTCCGAGTAGCG
			STM	NAT#210 STM primer	CTAGAGCCCGCCACAACGCT
			STM common	STM common primer	GCATGCCCTGCCCCTAAGAATTCG
90	CNAG_03796	ENV7	L1	CNAG_03796 5’ flanking region primer 1	AGGTCGGAAGATTTTGCG
			L2	CNAG_03796 5’ flanking region primer 2	TCACTGGCCGTCGTTTTACTAGGGTCGTTTGTGTTATCC
			R1	CNAG_03796 3’ flanking region primer 1	CATGGTCATAGCTGTTTCCTGCTTTTGGCTTTGGGTCAG
			R2	CNAG_03796 3’ flanking region primer 2	TGAGCAGTAGTGTATTGGGTG
			SO	CNAG_03796 diagnostic screening primer, pairing with B79	AATCTCCTCTTGGGCTCAG
			PO1	CNAG_03796 Southern blot probe primer 1	AAAAGAGACATCGGCTACG
			PO2	CNAG_03796 Southern blot probe primer 2	ATTTGGATGCCGAAAGCG
			STM	NAT#227 STM primer	TCGTGGTTTAGAGGGAGCGC
			STM common	STM common primer	GCATGCCCTGCCCCTAAGAATTCG
91	CNAG_03811	IRK5	L1	CNAG_03811 5’ flanking region primer 1	TCTTTAGCGTTTGACCCTG
			L2	CNAG_03811 5’ flanking region primer 2	TCACTGGCCGTCGTTTTACTTCCAACACTCCGTAGCAG
			R1	CNAG_03811 3’ flanking region primer 1	CATGGTCATAGCTGTTTCCTGCTGATGGAAGATGTTGAAGC
			R2	CNAG_03811 3’ flanking region primer 2	GTCGCATCTTTTTGCTGG
			SO	CNAG_03811 diagnostic screening primer, pairing with B79	TCACAATCATTCTGACCAGG
			PO	CNAG_03811 Southern blot probe primer	CCGCAAAGGTAAAGTTCG
			STM	NAT#213 STM primer	CTGGGGATTTTGATGTGTCTATGT
			STM common	STM common primer	GCATGCCCTGCCCCTAAGAATTCG
92	CNAG_03821	-	L1	CNAG_03821 5’ flanking region primer 1	GGGTCATTTTCACCGAATC
			L2	CNAG_03821 5’ flanking region primer 2	TCACTGGCCGTCGTTTTACCTTTGTGTGCCGTTCTAAAC
			R1	CNAG_03821 3’ flanking region primer 1	CATGGTCATAGCTGTTTCCTGGCCAGATGGTCATTTCTTC
			R2	CNAG_03821 3’ flanking region primer 2	GGAAATAGAAACAGCGGTG
			SO	CNAG_03821 diagnostic screening primer, pairing with B79	ACCAGGTCTTCCTCCATTG
			PO	CNAG_03821 Southern blot probe primer	TGAGAGATTCTTGTTCCGAG
			STM	NAT#177 STM primer	CACCAACTCCCCATCTCCAT
			STM common	STM common primer	GCATGCCCTGCCCCTAAGAATTCG
93	CNAG_03843	ARK1	L1	CNAG_03843 5’ flanking region primer 1	CAATAGGCGTGAACAAGC
			L2	CNAG_03843 5’ flanking region primer 2	TCACTGGCCGTCGTTTTACGGGATACTGGTGTTTTTGG
			R1	CNAG_03843 3’ flanking region primer 1	CATGGTCATAGCTGTTTCCTGAGGTCAACAATGCGTCAG
			R2	CNAG_03843 3’ flanking region primer 2	GAAAGGAAGGAGCGAAAG
			SO	CNAG_03843 diagnostic screening primer, pairing with B79	ATAGAGCGGGAGGAAATG
			PO	CNAG_03843 Southern blot probe primer	TGGGTGGGAGTGATTTCTG
			STM	NAT#43 STM primer	CCAGCTACCAATCACGCTAC
			STM common	STM common primer	GCATGCCCTGCCCCTAAGAATTCG
94	CNAG_03946	GAL101	L1	CNAG_03946 5’ flanking region primer 1	AAAACTCACATCCGCTGC
			L2	CNAG_03946 5’ flanking region primer 2	TCACTGGCCGTCGTTTTACGCAGAGAGTTGAAGACGGTG
			R1	CNAG_03946 3’ flanking region primer 1	CATGGTCATAGCTGTTTCCTGGCTGGAGGTGAGTTCTGTAATC
			R2	CNAG_03946 3’ flanking region primer 2	CCCTATTCCTTTCCTTGTTC
			SO	CNAG_03946 diagnostic screening primer, pairing with B79	AGACCAATGTAGACCCTATGTG
			PO	CNAG_03946 Southern blot probe primer	ACAAGCACATCCATTCCTAC
			STM	NAT#218 STM primer	CTCCACATCCATCGCTCCAA
			STM common	STM common primer	GCATGCCCTGCCCCTAAGAATTCG
95	CNAG_04040	FPK1	L1	CNAG_04040 5’ flanking region primer 1	ATCGTCTCAGCCTCAACAG
			L2	CNAG_04040 5’ flanking region primer 2	TCACTGGCCGTCGTTTTAC TCTTCCACTTTGACGGTG
			R1	CNAG_04040 3’ flanking region primer 1	CATGGTCATAGCTGTTTCCTGTCCGTTTGGGGAGTTTAG
			R2	CNAG_04040 3’ flanking region primer 2	GGCTATCTTCTTGGCTTGC
			SO	CNAG_04040 diagnostic screening primer, pairing with B79	CCTTTGGGTTTTTGGGAC
			PO	CNAG_04040 Southern blot probe primer	ATTAGTCTGCCCAAACGG
			STM	NAT#211 STM primer	GCGGTCGCTTTATAGCGATT
			STM common	STM common primer	GCATGCCCTGCCCCTAAGAATTCG
			OEL2	CNAG_04040 5' flaking region for overexpression construction	CACTCGAATCCTGCATGCGGGATGTTTGTGTGACTGAG
			OER1	CNAG_04040 5' coding region for overexpression construction	CCACAACACATCTATCACATGTCGTCTCTCGCGTCACC
			NP1	CNAG_04040 Northern blot probe primer	TTCAAACTCGGGAGGACAG
96	CNAG_04083	-	L1	CNAG_04083 5’ flanking region primer 1	TTCCTCCATCTTCGCATC
			L2	CNAG_04083 5’ flanking region primer 2	TCACTGGCCGTCGTTTTACTCGTGCCCTTTTTGGTAG
			R1	CNAG_04083 3’ flanking region primer 1	CATGGTCATAGCTGTTTCCTGAAAGAAAGAACACCCCTCC
			R2	CNAG_04083 3’ flanking region primer 2	AACAGGTTGCGATTGTGC
			SO	CNAG_04083 diagnostic screening primer, pairing with B79	GCCGTTATGGGTGAAAGAG
			PO	CNAG_04083 Southern blot probe primer	GAAAGGGAGAAGAGTGAAGG
			STM	NAT#210 STM primer	CTAGAGCCCGCCACAACGCT
			STM common	STM common primer	GCATGCCCTGCCCCTAAGAATTCG
97	CNAG_04108	PKP2	L1	CNAG_04108 5’ flanking region primer 1	AAAAGAGGAGGGAGAAGGG
			L2	CNAG_04108 5’ flanking region primer 2	TCACTGGCCGTCGTTTTACTGAAGTATCCACACACCCC
			R1	CNAG_04108 3’ flanking region primer 1	CATGGTCATAGCTGTTTCCTGCGTCTTTGAGTTAGGTGCTG
			R2	CNAG_04108 3’ flanking region primer 2	TGATTGGGGAAGCGTTAG
			SO	CNAG_04108 diagnostic screening primer, pairing with B79	TGTCGGTTTTGTGGTTCC
			PO	CNAG_04108 Southern blot probe primer	TTAGCCTCTTGCCAACTCC
			STM	NAT#295 STM primer	ACACCTACATCAAACCCTCCC
			STM common	STM common primer	GCATGCCCTGCCCCTAAGAATTCG
98	CNAG_04118	-	L1	CNAG_04118 5’ flanking region primer 1	TCAGCGAGATGATAGGTCG
			L2	CNAG_04118 5’ flanking region primer 2	TCACTGGCCGTCGTTTTAC CCGCTATCTCTATCTCTGTCC
			R1	CNAG_04118 3’ flanking region primer 1	CATGGTCATAGCTGTTTCCTGGACAAGATAAAGATTGGCGG
			R2	CNAG_04118 3’ flanking region primer 2	CGCCATCTCCTTTCTATCG
			SO	CNAG_04118 diagnostic screening primer, pairing with B79	CAAAAGAGAATCCTGGAGACC
			PO	CNAG_04118 Southern blot probe primer	GGAGAATGAGTCAAATGCTG
			STM	NAT#212 STM primer	AGAGCGATCGCGTTATAGAT
			STM common	STM common primer	GCATGCCCTGCCCCTAAGAATTCG
99	CNAG_04148	-	L1	CNAG_04148 5’ flanking region primer 1	GAAGCCCTTGGTATTTTCC
			L2	CNAG_04148 5’ flanking region primer 2	TCACTGGCCGTCGTTTTACCCTCGTAGCCCAAGAAATG
			R1	CNAG_04148 3’ flanking region primer 1	CATGGTCATAGCTGTTTCCTGTCGTATTGGGTGAATGGC
			R2	CNAG_04148 3’ flanking region primer 2	TGCTGATACCCTGTTTCG
			SO	CNAG_04148 diagnostic screening primer, pairing with B79	CGATGATAGGTCCGAAATC
			PO	CNAG_04148 Southern blot probe primer	AGACCAAACATCCCAAGC
			STM	NAT#224 STM primer	AACCTTTAAATGGGTAGAG
			STM common	STM common primer	GCATGCCCTGCCCCTAAGAATTCG
100	CNAG_04156	-	L1	CNAG_04156 5’ flanking region primer 1	TTCTCCTCCTTCTTTATGCC
			L2	CNAG_04156 5’ flanking region primer 2	TCACTGGCCGTCGTTTTACAGACAAGAGGGTTTACCTGC
			R1	CNAG_04156 3’ flanking region primer 1	CATGGTCATAGCTGTTTCCTGATTACTGAGGCTGCGTTCC
			R2	CNAG_04156 3’ flanking region primer 2	GCGGATAGAAGCACTGAAAC
			SO	CNAG_04156 diagnostic screening primer, pairing with B79	GTCCATCGGTAACAAGTCC
			PO	CNAG_04156 Southern blot probe primer	GTGGTAAGCACGGCTAATC
			STM	NAT#177 STM primer	CACCAACTCCCCATCTCCAT
			STM common	STM common primer	GCATGCCCTGCCCCTAAGAATTCG
101	CNAG_04162	PKA2	L1	CNAG_04162 5’ flanking region primer 1	AATAACACACCAGCCGCTCTGACC
			L2	CNAG_04162 5’ flanking region primer 2	CTGGCCGTCGTTTTACTGATGGTGATGGATGTGC
			R1	CNAG_04162 3’ flanking region primer 1	GTCATAGCTGTTTCCTGCGGCAGTAGAGATAGCACAG
			R2	CNAG_04162 3’ flanking region primer 2	GGAGTGGTGGAGAATGTTC
			SO	CNAG_04162 diagnostic screening primer, pairing with B79	TACCTGCTGCTATGACCCTACG
			PO	CNAG_04162 Southern blot probe primer	CCACTTGCTTCAACCTCAC
			STM	NAT#205 STM primer	TATCCCCCTCTCCGCTCTCTAGCA
			STM common	STM common primer	GCATGCCCTGCCCCTAAGAATTCG
102	CNAG_04191	CEX1	L1	CNAG_04191 5’ flanking region primer 1	CAAGTGGTGTCGCATTTC
			L2	CNAG_04191 5’ flanking region primer 2	TCACTGGCCGTCGTTTTACCGCAACCTGTTTAGTCAGAC
			R1	CNAG_04191 3’ flanking region primer 1	CATGGTCATAGCTGTTTCCTGGCAAAAGAAGAGCAAGGC
			R2	CNAG_04191 3’ flanking region primer 2	GGGCTAAGAAGTTTGATGTTCC
			SO	CNAG_04191 diagnostic screening primer, pairing with B79	ATGAGGGTTTTCAGCACC
			PO1	CNAG_04191 Southern blot probe primer 1	GTAGGGTTGACAAAGTGGAG
			PO2	CNAG_04191 Southern blot probe primer 2	CCCTCAAAACCCCTTCTAAAG
			STM	NAT#219 STM primer	CCCTAAAACCCTACAGCAAT
			STM common	STM common primer	GCATGCCCTGCCCCTAAGAATTCG
103	CNAG_04197	YAK1	L1	CNAG_04197 5’ flanking region primer 1	GTGTGTCATTGGGTTTTGC
			L2	CNAG_04197 5’ flanking region primer 2	TCACTGGCCGTCGTTTTACAATGAATCTGCGGGAGTC
			R1	CNAG_04197 3’ flanking region primer 1	CATGGTCATAGCTGTTTCCTGAGAAGTTGACTCGGCATCG
			R2	CNAG_04197 3’ flanking region primer 2	GCTTCGTCATCAAACAGTTC
			SO	CNAG_04197 diagnostic screening primer, pairing with	GGTGATTTTTCATCGCCC
			PO	CNAG_04197 Southern blot probe primer	CAGCAGATGGCTCCTCTATC
			STM	NAT#184 STM primer	ATATATGGCTCGAGCTAGATAGAG
			STM common	STM common primer	GCATGCCCTGCCCCTAAGAATTCG
104	CNAG_04215	MET3	L1	CNAG_04215 5’ flanking region primer 1	CTCACAAATGAAAGCAGCAG
			L2	CNAG_04215 5’ flanking region primer 2	TCACTGGCCGTCGTTTTACGAGAAGAGAATCGTGAAGAGC
			R1	CNAG_04215 3’ flanking region primer 1	CATGGTCATAGCTGTTTCCTGGCTTGTAGCGTTGTAGATGG
			R2	CNAG_04215 3’ flanking region primer 2	GCGTTGTTTATTCACAGGAG
			SO	CNAG_04215 diagnostic screening primer, pairing with B79	CTGTTCTTTGTGTCTTTGCG
			PO	CNAG_04215 Southern blot probe primer	TCTTTCGGATAACGGCGTG
			STM	NAT#205 STM primer	TATCCCCCTCTCCGCTCTCTAGCA
			STM common	STM common primer	GCATGCCCTGCCCCTAAGAATTCG
105	CNAG_04221	FBP26	L1	CNAG_04221 5’ flanking region primer 1	TGGAGGTCAGTAATCGGTCG
			L2	CNAG_04221 5’ flanking region primer 2	TCACTGGCCGTCGTTTTACGGATTGGATGGATGTGAAC
			R1	CNAG_04221 3’ flanking region primer 1	CATGGTCATAGCTGTTTCCTGTCCGATGTATGCTCTGGTC
			R2	CNAG_04221 3’ flanking region primer 2	TGTTTCTCCCCTTGTCACC
			SO	CNAG_04221 diagnostic screening primer, pairing with B79	TGGAAATGAGTTCTCTTGGG
			PO	CNAG_04221 Southern blot probe primer	TCCTAAAATCCCGCTCTGC
			STM	NAT#146 STM primer	ACTAGCCCCCCCTCACCACCT
			STM common	STM common primer	GCATGCCCTGCCCCTAAGAATTCG
106	CNAG_04230	THI6	L1	CNAG_04230 5’ flanking region primer 1	TCATCACCAGTAACGAAAGG
			L2	CNAG_04230 5’ flanking region primer 2	TCACTGGCCGTCGTTTTACAGGCTCAACAAAACCGAG
			R1	CNAG_04230 3’ flanking region primer 1	CATGGTCATAGCTGTTTCCTGAAGACTCGGACCCATTCAG
			R2	CNAG_04230 3’ flanking region primer 2	TGGTGAGTCTTTGCGAAG
			SO	CNAG_04230 diagnostic screening primer, pairing with B79	TGACCCGAGGTAGAGAATC
			PO	CNAG_04230 Southern blot probe primer	ATCAAGAATCTCGCCCAC
			STM	NAT#290 STM primer	ACCGACAGCTCGAACAAGCAAGAG
			STM common	STM common primer	GCATGCCCTGCCCCTAAGAATTCG
107	CNAG_04272	CMK2	L1	CNAG_04272 5’ flanking region primer 1	GCCTGAAAAGAAGGAAACC
			L2	CNAG_04272 5’ flanking region primer 2	TCACTGGCCGTCGTTTTACCCTTCCTAATGTCTTTCCAGTC
			R1	CNAG_04272 3’ flanking region primer 1	CATGGTCATAGCTGTTTCCTGAAGGAAGTGGAAGCGTTC
			R2	CNAG_04272 3’ flanking region primer 2	TCGTCTTCGCCAAACTCTGC
			SO	CNAG_04272 diagnostic screening primer, pairing with B79	GAACGCCGAAACAAAACC
			PO1	CNAG_04272 Southern blot probe primer 1	TCTTCCTCTGCCCTTTCTC
			PO2	CNAG_04272 Southern blot probe primer 2	GCTGATGTTACAGTTCGCAC
			STM	NAT#220 STM primer	CAGATCTCGAACGATACCCA
			STM common	STM common primer	GCATGCCCTGCCCCTAAGAATTCG
108	CNAG_04282	MPK2	L1	CNAG_04282 5’ flanking region primer 1	ATGGCAGCAAGCGTAACTC
			L2	CNAG_04282 5’ flanking region primer 2	TCACTGGCCGTCGTTTTACGTTTTATGCCCGTTGTGTTG
			R1	CNAG_04282 3’ flanking region primer 1	CATGGTCATAGCTGTTTCCTGCCCAAAGTCAGTCTGGTAACC
			R2	CNAG_04282 3’ flanking region primer 2	ATACATCTTCGTAGCCCCG
			SO	CNAG_04282 diagnostic screening primer, pairing with B79	TCCAAATAGACCAAGCCC
			PO	CNAG_04282 Southern blot probe primer	CGTTGAGTGTTTGGTAGCC
			STM	NAT#102 STM primer	CCATAGCGATATCTACCCCAATCT
			STM common	STM common primer	GCATGCCCTGCCCCTAAGAATTCG
109	CNAG_04314	YEF1	L1	CNAG_04314 5’ flanking region primer 1	CCATTCGTAGCCCTTATCTG
			L2	CNAG_04314 5’ flanking region primer 2	TCACTGGCCGTCGTTTTACACGGAGTCTGGTTTTCAGG
			R1	CNAG_04314 3’ flanking region primer 1	CATGGTCATAGCTGTTTCCTGTTTGATGGAAGGAGTCGC
			R2	CNAG_04314 3’ flanking region primer 2	AAGAGGGCATCACTAAGGC
			SO	CNAG_04314 diagnostic screening primer, pairing with B79	ATTGGACTGGACCATAGCC
			PO1	CNAG_04314 Southern blot probe primer 1	AACACCAAACCACGGAAC
			PO2	CNAG_04314 Southern blot probe primer 2	TGGCTCCTCGTCTGTAGAAG
			STM	NAT#224 STM primer	AACCTTTAAATGGGTAGAG
			STM common	STM common primer	GCATGCCCTGCCCCTAAGAATTCG
110	CNAG_04316	UTR1	L1	CNAG_04316 5’ flanking region primer 1	GGTGATTGCCTGTTGTTG
			L2	CNAG_04316 5’ flanking region primer 2	TCACTGGCCGTCGTTTTACAGACGAAGGAGGAGGAGTAG
			R1	CNAG_04316 3’ flanking region primer 1	CATGGTCATAGCTGTTTCCTGGCAGTGGTTCAGAGGAATAAG
			R2	CNAG_04316 3’ flanking region primer 2	ACTTGCCCATACTGGAGGTC
			SO	CNAG_04316 diagnostic screening primer, pairing with B79	CAGGATGTAGTGGAGACTGC
			PO	CNAG_04316 Southern blot probe primer	CCAGTAACCCATCACCTATTAG
			STM	NAT#5 STM primer	TGCTAGAGGGCGGGAGAGTT
			STM common	STM common primer	GCATGCCCTGCCCCTAAGAATTCG
111	CNAG_04335	-	L1	CNAG_04335 5’ flanking region primer 1	CGATAGAGTAGTAGTTTTAGGGGG
			L2	CNAG_04335 5’ flanking region primer 2	TCACTGGCCGTCGTTTTACCTTACGAGTCCATCTTCGC
			R1	CNAG_04335 3’ flanking region primer 1	CATGGTCATAGCTGTTTCCTGAACCGATTCCAGTTACAGC
			R2	CNAG_04335 3’ flanking region primer 2	AGATGGACGAGGTGGTGATG
			SO	CNAG_04335 diagnostic screening primer, pairing with B79	TGATGTGCTACTGGAAGCC
			PO	CNAG_04335 Southern blot probe primer	TCATCAATGTCAGGCTGGG
			STM	NAT#146 STM primer	ACTAGCCCCCCCTCACCACCT
			STM common	STM common primer	GCATGCCCTGCCCCTAAGAATTCG
112	CNAG_04347	-	L1	CNAG_04347 5’ flanking region primer 1	GAGTTTGAGCGGTCATTG
			L2	CNAG_04347 5’ flanking region primer 2	TCACTGGCCGTCGTTTTACAGGTCCTCAAGGTATGGAGC
			R1	CNAG_04347 3’ flanking region primer 1	CATGGTCATAGCTGTTTCCTGGCCCTCAATGTTATCCACG
			R2	CNAG_04347 3’ flanking region primer 2	GTAGCGAGAGCGATTCATC
			SO	CNAG_04347 diagnostic screening primer, pairing with B79	TCCAGGGAACAGTGAGTAAC
			PO	CNAG_04347 Southern blot probe primer	TTCAATGATGCCCGAGCAG
			STM	NAT#210 STM primer	CTAGAGCCCGCCACAACGCT
			STM common	STM common primer	GCATGCCCTGCCCCTAAGAATTCG
113	CNAG_04408	CKI1	L1	CNAG_04408 5’ flanking region primer 1	CGTCATTTCTGGGATAGACTG
			L2	CNAG_04408 5’ flanking region primer 2	TCACTGGCCGTCGTTTTACTCCTTCTATGCCTGGGTAGC
			R1	CNAG_04408 3’ flanking region primer 1	CATGGTCATAGCTGTTTCCTGAAACGCAAGGATGTCCCAGCAG
			R2	CNAG_04408 3’ flanking region primer 2	TGCTTGTAGGCAATGGCTGG
			SO	CNAG_04408 diagnostic screening primer, pairing with B79	GATTTCATCCGCCTGTTG
			PO	CNAG_04408 Southern blot probe primer	ATCTTCCGCTGCTTCAGAC
			STM	NAT#218 STM primer	CTCCACATCCATCGCTCCAA
			STM common	STM common primer	GCATGCCCTGCCCCTAAGAATTCG
114	CNAG_04433	YAK103	L1	CNAG_04433 5’ flanking region primer 1	AGCCTGTGAGTTGTGCGTTG
			L2	CNAG_04433 5’ flanking region primer 2	TCACTGGCCGTCGTTTTACGGTTTTCCTGCTATCACGC
			R1	CNAG_04433 3’ flanking region primer 1	CATGGTCATAGCTGTTTCCTGGACCTCAAAACTCAGCATTG
			R2	CNAG_04433 3’ flanking region primer 2	AAGAAACCTCTCCATTCCC
			SO	CNAG_04433 diagnostic screening primer, pairing with B79	AATACCTTGTTGGCGAGAC
			PO	CNAG_04433 Southern blot probe primer	CATCAGGAGGTTTACCACC
			STM	NAT#231 STM primer	GAGAGATCCCAACATCACGC
			STM common	STM common primer	GCATGCCCTGCCCCTAAGAATTCG
115	CNAG_04514	MPK1	L1	CNAG_04514 5’ flanking region primer 1	TTTGCTTGCTCCTCTTCTC
			L2	CNAG_04514 5’ flanking region primer 2	TCACTGGCCGTCGTTTTACGAGAAGTAGAGGCAGTGACG
			R1	CNAG_04514 3’ flanking region primer 1	CATGGTCATAGCTGTTTCCTGTTGGAGAAACAGTTGGAGAG
			R2	CNAG_04514 3’ flanking region primer 2	TTCAGCAGGTCAATCAGG
			SO	CNAG_04514 diagnostic screening primer, pairing with B79	CGACTCACGATGTAACTTCC
			PO	CNAG_04514 Southern blot probe primer	ACCTCAACTCTCTCAGACACC
			STM	NAT#240 STM primer	GGTGTTGGATCGGGGTGGAT
			STM common	STM common primer	GCATGCCCTGCCCCTAAGAATTCG
116	CNAG_04577	-	L1	CNAG_04577 5’ flanking region primer 1	AGGTTTGAGCCATCTGAAC
			L2	CNAG_04577 5’ flanking region primer 2	TCACTGGCCGTCGTTTTACAAAGGGCATAACCAGTGAC
			R1	CNAG_04577 3’ flanking region primer 1	CATGGTCATAGCTGTTTCCTGGTTGGAGTATGGGAGATGC
			R2	CNAG_04577 3’ flanking region primer 2	GTCTTTTCTTTCCCACTTGG
			SO	CNAG_04577 diagnostic screening primer, pairing with B79	AAAGGGTAACAACCGCCTC
			PO	CNAG_04577 Southern blot probe primer	GCTTGTAACCACGCTCTATC
			STM	NAT#282 STM primer	TCTCTATAGCAAAACCAATC
			STM common	STM common primer	GCATGCCCTGCCCCTAAGAATTCG
117	CNAG_04631	RIK1	L1	CNAG_04631 5’ flanking region primer 1	TCATCAGTTTCGTCCAGC
			L2	CNAG_04631 5’ flanking region primer 2	TCACTGGCCGTCGTTTTACATAACGGGATTGGGGTTG
			R1	CNAG_04631 3’ flanking region primer 1	CATGGTCATAGCTGTTTCCTGTTGCTGATGAGGTCAAGG
			R2	CNAG_04631 3’ flanking region primer 2	ATCTCACTGCCCTATTCCC
			SO	CNAG_04631 diagnostic screening primer, pairing with B79	TTCCACTCCTTCTCCCTCTG
			PO	CNAG_04631 Southern blot probe primer	CAGGAAGGCTAAAACCACAG
			STM	NAT#150 STM primer	ACATACACCCCCATCCCCCC
			STM common	STM common primer	GCATGCCCTGCCCCTAAGAATTCG
118	CNAG_04678	YPK1	L1	CNAG_04678 5’ flanking region primer 1	CGACTATGGGTTCGTTACTGG
			L2	CNAG_04678 5’ flanking region primer 2	TCACTGGCCGTCGTTTTACTGTCTATGCGTTTTCCGAC
			R1	CNAG_04678 3’ flanking region primer 1	CATGGTCATAGCTGTTTCCTGTGGTGTAGAATGGCAGAGC
			R2	CNAG_04678 3’ flanking region primer 2	GCACCGTGGAGGTAGTAATG
			SO	CNAG_04678 diagnostic screening primer, pairing with B79	TACCCATCATTCCCTGCTC
			PO	CNAG_04678 Southern blot probe primer	ACACCGTATCAGCACAAGC
			STM	NAT#58 STM primer	CGCAAAATCACTAGCCCTATAGCG
			STM common	STM common primer	GCATGCCCTGCCCCTAAGAATTCG
119	CNAG_04755	BCK1	L1	CNAG_04755 5’ flanking region primer 1	GCTGTTGGTTCTCTCTTGC
			L2	CNAG_04755 5’ flanking region primer 2	CTGGCCGTCGTTTTACGGTTTGCGATGAATAGTCC
			R1	CNAG_04755 3' flanking region primer 1	GTCATAGCTGTTTCCTGTTCCGAACGCTCATACTCC
			R2	CNAG_04755 3’ flanking region primer 2	TTCCTTCGTTTGTCCGTCG
			SO	CNAG_04755 diagnostic screening primer, pairing with B79	CAGGCTTTTTTTCTGGCTAC
			PO1	CNAG_04755 Southern blot probe primer 1	TACCTCCTTCATTCCTGCCGTC
			PO2	CNAG_04755 Southern blot probe primer 2	GCTTCGTTATCAGTCGTCAC
			STM	NAT#43 STM primer	CCAGCTACCAATCACGCTAC
			STM common	STM common primer	GCATGCCCTGCCCCTAAGAATTCG
120	CNAG_04821	PAN3	L1	CNAG_04821 5’ flanking region primer 1	CTCTTACAGACGGTTCTTTAGG
			L2	CNAG_04821 5’ flanking region primer 2	TCACTGGCCGTCGTTTTACTCTCCTTTGCCTTCTCCGAG
			R1	CNAG_04821 3’ flanking region primer 1	CATGGTCATAGCTGTTTCCTGAGAATGCGGGCAATAACC
			R2	CNAG_04821 3’ flanking region primer 2	GCCAAAAAGCAAAAAGTGGAGC
			SO	CNAG_04821 diagnostic screening primer, pairing with B79	GCAGGAAGAACAAGGTGTC
			PO	CNAG_04821 Southern blot probe primer	GGAACGAGAGAGTGATACACG
			STM	NAT#204 STM primer	GATCTCTCGCGCTTGGGGGA
			STM common	STM common primer	GCATGCCCTGCCCCTAAGAATTCG
121	CNAG_04843	-	L1	CNAG_04843 5’ flanking region primer 1	CAATCAAACAAGCGACCTC
			L2	CNAG_04843 5’ flanking region primer 2	TCACTGGCCGTCGTTTTACGAAGATTTCTCAACAAGCGG
			R1	CNAG_04843 3’ flanking region primer 1	CATGGTCATAGCTGTTTCCTGGACAGCATAGAGAGGGTGTG
			R2	CNAG_04843 3’ flanking region primer 2	TCCTCCACCATTTCAGACG
			SO	CNAG_04843 diagnostic screening primer, pairing with B79	GGGGAGCAAACTCTTGAAC
			PO	CNAG_04843 Southern blot probe primer	CATCTCATCCGTTCTCTGC
			STM	NAT#116 STM primer	GCACCCAAGAGCTCCATCTC
			STM common	STM common primer	GCATGCCCTGCCCCTAAGAATTCG
122	CNAG_04927	YFH701	L1	CNAG_04927 5’ flanking region primer 1	GGCATAACTTTCAACGGC
			L2	CNAG_04927 5’ flanking region primer 2	TCACTGGCCGTCGTTTTACAGTCTCCACGACATCTTCTG
			R1	CNAG_04927 3’ flanking region primer 1	CATGGTCATAGCTGTTTCCTGTATGCCAGTGGTCAGGTTC
			R2	CNAG_04927 3’ flanking region primer 2	TCGTATTTGACTTCCCTGG
			SO	CNAG_04927 diagnostic screening primer, pairing with B79	TGTTTTGAGAGTCCTTCGG
			PO	CNAG_04927 Southern blot probe primer	TGTCTTTGTGCGTTATGGG
			STM	NAT#220 STM primer	CAGATCTCGAACGATACCCA
			STM common	STM common primer	GCATGCCCTGCCCCTAAGAATTCG
123	CNAG_05005	ATG1	L1	CNAG_05005 5’ flanking region primer 1	CGCAGAACAGTCCTACACAAC
			L2	CNAG_05005 5’ flanking region primer 2	TCACTGGCCGTCGTTTTACCTCCTTGCGAGTTTGAGTC
			R1	CNAG_05005 3’ flanking region primer 1	CATGGTCATAGCTGTTTCCTGCCCTGAGAAAAAAGTTGGC
			R2	CNAG_05005 3’ flanking region primer 2	CGGGAGGAAAACTTGTTC
			SO	CNAG_05005 diagnostic screening primer, pairing with B79	GATTCACACAAGAGAGCGG
			PO	CNAG_05005 Southern blot probe primer	TTCCCCTCCTCATTTGTC
			STM	NAT#288 STM primer	CTATCCAACTAGACCTCTAGCTAC
			STM common	STM common primer	GCATGCCCTGCCCCTAAGAATTCG
124	CNAG_05063	SSK2	L1	CNAG_05063 5’ flanking region primer 1	CCTATCTTATTTTTGCGGGG
			L2	CNAG_05063 5’ flanking region primer 2	CTGGCCGTCGTTTTACTCCTCTTTGTGCCGTATTC
			R1	CNAG_05063 5’ flanking region primer 2	GTCATAGCTGTTTCCTGATGTTGGAGCAGATGGTG
			R2	CNAG_05063 3’ flanking region primer 2	CGACTCGTCAACCAAGTTAC
			SO	CNAG_5063 diagnostic screening primer, pairing with B79	CTAAGGATAGGATGTGGAAGG
			PO1	CNAG_05063 Southern blot probe primer 1	AAGGACGACGAGAGTGAGTAG
			PO2	CNAG_05063 Southern blot probe primer 2	TCCAAACGAACCTTGACAG
			STM	NAT#210 STM primer	CTAGAGCCCGCCACAACGCT
			STM common	STM common primer	GCATGCCCTGCCCCTAAGAATTCG
125	CNAG_05097	CKY1	L1	CNAG_05097 5’ flanking region primer 1	TGTTCTTCCTTGATGCTCTC
			L2	CNAG_05097 5’ flanking region primer 2	TCACTGGCCGTCGTTTTACGCAGATACGGAGAAGTCAGAC
			R1	CNAG_05097 3’ flanking region primer 1	CATGGTCATAGCTGTTTCCTGAGAACATCCCTGTCCTTGC
			R2	CNAG_05097 3’ flanking region primer 2	ATTATGGGAGAGGCGATG
			SO	CNAG_05097 diagnostic screening primer, pairing with B79	ATCTTTGTCGGTGTCAGCC
			PO	CNAG_05097 Southern blot probe primer	AGTCCATCACTACCTTCGG
			STM	NAT#282 STM primer	TCTCTATAGCAAAACCAATC
			STM common	STM common primer	GCATGCCCTGCCCCTAAGAATTCG
126	CNAG_05104	FRK101	L1	CNAG_05104 5’ flanking region primer 1	GCTTTTTGACGAGACAACTG
			L2	CNAG_05104 5’ flanking region primer 2	TCACTGGCCGTCGTTTTACGATAAAACCCGAGGACATTC
			R1	CNAG_05104 3’ flanking region primer 1	CATGGTCATAGCTGTTTCCTGCGTTGCTTCCGTATCTGTTG
			R2	CNAG_05104 3’ flanking region primer 2	AGCAAGTGAAAGAAGGGC
			SO	CNAG_05104 diagnostic screening primer, pairing with B79	TATCAGGGCTTGGGTGTAG
			PO	CNAG_05104 Southern blot probe primer	AGATGGGAAGCCAGTTAGAC
			STM	NAT#282 STM primer	TCTCTATAGCAAAACCAATC
			STM common	STM common primer	GCATGCCCTGCCCCTAAGAATTCG
127	CNAG_05125	-	L1	CNAG_05125 5’ flanking region primer 1	TGGTTTTGGCTGCTTCTG
			L2	CNAG_05125 5’ flanking region primer 2	TCACTGGCCGTCGTTTTACGTGAGCAGGTGTTAGAGTGC
			R1	CNAG_05125 3’ flanking region primer 1	CATGGTCATAGCTGTTTCCTGGAGGACAGTTTATTGGGGG
			R2	CNAG_05125 3’ flanking region primer 2	CACCCAGTAAATACCATCCTG
			SO	CNAG_05125 diagnostic screening primer, pairing with B79	AGGTTCAAGCGTGATGTG
			PO	CNAG_05125 Southern blot probe primer	CGCTGACAACACAGATAAGAG
			STM	NAT#219 STM primer	CCCTAAAACCCTACAGCAAT
			STM common	STM common primer	GCATGCCCTGCCCCTAAGAATTCG
128	CNAG_05200	BUD16	L1	CNAG_05200 5’ flanking region primer 1	TCCGACAACGAGATTGAAC
			L2	CNAG_05200 5’ flanking region primer 2	TCACTGGCCGTCGTTTTACTCTCCATCTTGACACATTCC
			R1	CNAG_05200 3’ flanking region primer 1	CATGGTCATAGCTGTTTCCTGTGTTTACACCTTACCTCCCAC
			R2	CNAG_05200 3’ flanking region primer 2	GGAATGGGCAAATGCTAC
			SO	CNAG_05200 diagnostic screening primer, pairing with B79	TATCCCCACCAAGAAGTCC
			PO	CNAG_05200 Southern blot probe primer	ACAGACCCGTTCCAATGTC
			STM	NAT#232 STM primer	CTTTAAAGGTGGTTTGTG
			STM common	STM common primer	GCATGCCCTGCCCCTAAGAATTCG
129	CNAG_05216	RAD53	L1	CNAG_05216 5’ flanking region primer 1	CCTTGGCTGACACTTTACC
			L2	CNAG_05216 5’ flanking region primer 2	TCACTGGCCGTCGTTTTACCTGTGTGTTTTGGGTTTGG
			R1	CNAG_05216 3’ flanking region primer 1	CATGGTCATAGCTGTTTCCTGTCCATTATGAAGGAGTCGG
			R2	CNAG_05216 3’ flanking region primer 2	GTAGACCCTCTTCTTCCTCG
			SO	CNAG_05216 diagnostic screening primer, pairing with B79	TAGGAGCGATTGCTGAAG
			PO	CNAG_05216 Southern blot probe primer	ACCAATCAATCAGCCGAC
			STM	NAT#184 STM primer	ATATATGGCTCGAGCTAGATAGAG
			STM common	STM common primer	GCATGCCCTGCCCCTAAGAATTCG
130	CNAG_05220	TLK1	L1	CNAG_05220 5’ flanking region primer 1	ATCGCTTCTCGTTTGACC
			L2	CNAG_05220 5’ flanking region primer 2	TCACTGGCCGTCGTTTTACATCAACGACCATCTGGGAC
			R1	CNAG_05220 3’ flanking region primer 1	CATGGTCATAGCTGTTTCCTGTGGCTACTGCTGTGTATTGC
			R2	CNAG_05220 3’ flanking region primer 2	GCGGTAAAGGTGGAAAGTC
			SO	CNAG_05220 diagnostic screening primer, pairing with B79	CTTTGAAACCGACCATAGG
			PO	CNAG_05220 Southern blot probe primer	GGACCGAGACACTACTCACAAC
			STM	NAT#116 STM primer	GCACCCAAGAGCTCCATCTC
			STM common	STM common primer	GCATGCCCTGCCCCTAAGAATTCG
131	CNAG_05243	XKS1	L1	CNAG_05243 5’ flanking region primer 1	GCACGAATAAATGCCTGC
			L2	CNAG_05243 5’ flanking region primer 2	TCACTGGCCGTCGTTTTACCTGAGCAAAGGACTTACCTG
			R1	CNAG_05243 3’ flanking region primer 1	CATGGTCATAGCTGTTTCCTGCGGATTGGAATGCCTGTAG
			R2	CNAG_05243 3’ flanking region primer 2	GGAGAGTGTTGGAATACGGTAG
			SO	CNAG_05243 diagnostic screening primer, pairing with B79	AGCCGAAGCCATTTTGAG
			PO	CNAG_05243 Southern blot probe primer	CATCATCACCAGCGATTG
			STM	NAT#123 STM primer	CTATCGACCAACCAACACAG
			STM common	STM common primer	GCATGCCCTGCCCCTAAGAATTCG
132	CNAG_05274	-	L1	CNAG_05274 5’ flanking region primer 1	ATGCTGTTTTGTGGGGGTAGGC
			L2	CNAG_05274 5’ flanking region primer 2	TCACTGGCCGTCGTTTTACGCTTCTCCGTTTGTTTCG
			R1	CNAG_05274 3’ flanking region primer 1	CATGGTCATAGCTGTTTCCTGTATCACAGGGCTTGACGGACTGAG
			R2	CNAG_05274 3’ flanking region primer 2	CACTTTTCTTTCTGTCCTCCC
			SO	CNAG_05274 diagnostic screening primer, pairing with B79	CAACAACGCCAAGAAAGC
			PO	CNAG_05274 Southern blot probe primer	TTGGCGGAACGGATGAATCG
			STM	NAT#58 STM primer	CGCAAAATCACTAGCCCTATAGCG
			STM common	STM common primer	GCATGCCCTGCCCCTAAGAATTCG
133	CNAG_05386	PRO1	L1	CNAG_05386 5’ flanking region primer 1	CAATGGTTCTACTCTCTCCAGTC
			L2	CNAG_05386 5’ flanking region primer 2	TCACTGGCCGTCGTTTTACCCTTCCCTCTTTCCTTGAG
			R1	CNAG_05386 3’ flanking region primer 1	CATGGTCATAGCTGTTTCCTGGAAAGAGGTGAGCAACTATCG
			R2	CNAG_05386 3’ flanking region primer 2	GGGCTCTGAATCATCTTGG
			SO	CNAG_05386 diagnostic screening primer, pairing with B79	GATACCATTTGCCGTTGC
			PO	CNAG_05386 Southern blot probe primer	ACGATAGGAATAACGCCC
			STM	NAT#5 STM primer	TGCTAGAGGGCGGGAGAGTT
			STM common	STM common primer	GCATGCCCTGCCCCTAAGAATTCG
134	CNAG_05439	CMK1	L1	CNAG_05439 5’ flanking region primer 1	GGATTGTTAGGTAGGTAGGGG
			L2	CNAG_05439 5’ flanking region primer 2	TCACTGGCCGTCGTTTTACAAGAAGGCGGCTGGATAAG
			R1	CNAG_05439 3’ flanking region primer 1	CATGGTCATAGCTGTTTCCTGGAAGCCCACAATCAAAGTC
			R2	CNAG_05439 3’ flanking region primer 2	GTGTCATCGTAGGGGTTTC
			SO	CNAG_05439 diagnostic screening primer, pairing with B79	ATTGCCTATCTGCCTGTGC
			PO	CNAG_05439 Southern blot probe primer	TCAATGAAACGGGGTGTG
			STM	NAT#227 STM primer	TCGTGGTTTAGAGGGAGCGC
			STM common	STM common primer	GCATGCCCTGCCCCTAAGAATTCG
135	CNAG_05484	-	L1	CNAG_05484 5’ flanking region primer 1	CCAACACCGCCTATTTATC
			L2	CNAG_05484 5’ flanking region primer 2	TCACTGGCCGTCGTTTTACGTGAGTGCCGAGAAAAATG
			R1	CNAG_05484 3’ flanking region primer 1	CATGGTCATAGCTGTTTCCTGGCTGTGTTGTATGGGACGAG
			R2	CNAG_05484 3’ flanking region primer 2	TCTCACTCATCTCAAAACGC
			SO	CNAG_05484 diagnostic screening primer, pairing with B79	TGCTGTTTTAGCCCTTGC
			PO	CNAG_05484 Southern blot probe primer	AGAGATTGGTGATGGAGCC
			STM	NAT#205 STM primer	TATCCCCCTCTCCGCTCTCTAGCA
			STM common	STM common primer	GCATGCCCTGCCCCTAAGAATTCG
136	CNAG_05549	-	L1	CNAG_05549 5’ flanking region primer 1	GGAAGCAGAGGAAGTCTTTAG
			L2	CNAG_05549 5’ flanking region primer 2	TCACTGGCCGTCGTTTTACAGGGTTTTTCCAGACAGC
			R1	CNAG_05549 3’ flanking region primer 1	CATGGTCATAGCTGTTTCCTG AAGAGACCTCCTTCCGACAG
			R2	CNAG_05549 3’ flanking region primer 2	GATTCGTCCACAACAAAGAC
			SO	CNAG_05549 diagnostic screening primer, pairing with B79	GACGGCATCAAGGAAAATG
			PO	CNAG_05549 Southern blot probe primer	GAGGTGGTGATGTAGAAATAGG
			STM	NAT#230 STM primer	ATGTAGGTAGGGTGATAGGT
			STM common	STM common primer	GCATGCCCTGCCCCTAAGAATTCG
137	CNAG_05558	KIN4	L1	CNAG_05558 5’ flanking region primer 1	ATTCAATGGAGCGGGAGTG
			L2	CNAG_05558 5’ flanking region primer 2	TCACTGGCCGTCGTTTTACCGAATAAGAATGATGGTGAGCG
			R1	CNAG_05558 3’ flanking region primer 1	CATGGTCATAGCTGTTTCCTGTCTGTTGAGGAATGCGAGGC
			R2	CNAG_05558 3’ flanking region primer 2	ATCCATTGACTTCTCTCCG
			SO	CNAG_05558 diagnostic screening primer, pairing with B79	ATTCTGGTATGAAGCCTCGCAGCC
			PO	CNAG_05558 Southern blot probe primer	TTCCAACTTCAGGTCACG
			STM	NAT#225 STM primer	CCATAGAACTAGCTAAAGCA
			STM common	STM common primer	GCATGCCCTGCCCCTAAGAATTCG
138	CNAG_05590	TCO2	L1	CNAG_05590 5’ flanking region primer 1	CAAAACTGGAAGAAGCGAAG
			L2	CNAG_05590 5’ flanking region primer 2	CTGGCCGTCGTTTTACTTGCCAGATGAAGAGTCACGCC
			R1	CNAG_05590 3’ flanking region primer 1	GTCATAGCTGTTTCCTGTCCCATCCTCTGTGATTCCC
			R2	CNAG_05590 3’ flanking region primer 2	ATTGTGGAGTGGTGGAGTGGAC
			SO	CNAG_05590 diagnostic screening primer, pairing with B79	TGAGGAGGAAAGTTTTAGCG
			PO1	CNAG_05590 Southern blot probe primer 1	GTTACCGATTCTGGACCTG
			PO2	CNAG_05590 Southern blot probe primer 2	TGCTTCACCCTTTCAGTCTC
			STM	NAT#116 STM primer	GCACCCAAGAGCTCCATCTC
			STM common	STM common primer	GCATGCCCTGCCCCTAAGAATTCG
139	CNAG_05600	IGI1	L1	CNAG_05600 5’ flanking region primer 1	TTCTTCTCCTCTATCCCCG
			L2	CNAG_05600 5’ flanking region primer 2	TCACTGGCCGTCGTTTTACGATGATAGCGATGGTAGCC
			R1	CNAG_05600 3’ flanking region primer 1	CATGGTCATAGCTGTTTCCTGGGAAGAAGTTTGGGTTCG
			R2	CNAG_05600 3’ flanking region primer 2	TGGGGAAGAACCAGAAGTAG
			SO	CNAG_05600 diagnostic screening primer, pairing with B79	TCCCTGTAAGATTCGCCAG
			PO	CNAG_05600 Southern blot probe primer	TTCTCCATAGGTAGCCACG
			STM	NAT#230 STM primer	ATGTAGGTAGGGTGATAGGT
			STM common	STM common primer	GCATGCCCTGCCCCTAAGAATTCG
140	CNAG_05694	CKA1	L1	CNAG_05694 5’ flanking region primer 1	TGTCAAAAGCACACTCAGG
			L2	CNAG_05694 5’ flanking region primer 2	TCACTGGCCGTCGTTTTACTGCGAATAGTTGCTGCTC
			R1	CNAG_05694 3’ flanking region primer 1	CATGGTCATAGCTGTTTCCTGTTGACCTGCCGTGTATTTAG
			R2	CNAG_05694 3’ flanking region primer 2	AAACATCACTCACCGTTCC
			SO	CNAG_05694 diagnostic screening primer, pairing with B79	CGACAAGTTGCTGAAGTTTC
			PO	CNAG_05694 Southern blot probe primer	ACATTTGGAGTCGGTTGG
			STM	NAT#6 STM primer	ATAGCTACCACACGATAGCT
			STM common	STM common primer	GCATGCCCTGCCCCTAAGAATTCG
141	CNAG_05753	ARG5,6	L1	CNAG_05753 5’ flanking region primer 1	ATTTTCCAGTCGTCCGTC
			L2	CNAG_05753 5’ flanking region primer 2	TCACTGGCCGTCGTTTTACTAATACTGAGGGCAGAGCG
			R1	CNAG_05753 3’ flanking region primer 1	CATGGTCATAGCTGTTTCCTGATCCTTTGACCATCCAGGG
			R2	CNAG_05753 3’ flanking region primer 2	TTGATGTTTCGCAGCACC
			SO	CNAG_05753 diagnostic screening primer, pairing with JOHE12579	ACCAGTCAGCAACGAAACG
			PO	CNAG_05753 Southern blot probe primer	CGACAGCAAGGGTTTTTG
			STM	NAT#220 STM primer	CAGATCTCGAACGATACCCA
			STM common	STM common primer	GCATGCCCTGCCCCTAAGAATTCG
142	CNAG_05771	TEL1	L1	CNAG_05771 5’ flanking region primer 1	ACCCTCCATACATCCTTCC
			L2	CNAG_05771 5’ flanking region primer 2	TCACTGGCCGTCGTTTTACGGCTATCGTTTCGGTAAGG
			R1	CNAG_05771 3’ flanking region primer 1	CATGGTCATAGCTGTTTCCTGCAGTATGGATGGGGAGTAATAG
			R2	CNAG_05771 3’ flanking region primer 2	AACTCCCAAAGATGAGCC
			SO	CNAG_05771 diagnostic screening primer, pairing with B79	TAGCAGCAAAAGTGAGCG
			PO	CNAG_05771 Southern blot probe primer	GAAATCGTCAAACTCGTTCC
			STM	NAT#225 STM primer	CCATAGAACTAGCTAAAGCA
			STM common	STM common primer	GCATGCCCTGCCCCTAAGAATTCG
143	CNAG_05935	-	L1	CNAG_05935 5’ flanking region primer 1	GGTCAATCCAGATGCTATCAG
			L2	CNAG_05935 5’ flanking region primer 2	TCACTGGCCGTCGTTTTACTTTGGGTTTGGGTTTGGGCAGC
			R1	CNAG_05935 3’ flanking region primer 1	CATGGTCATAGCTGTTTCCTGCCCGTGTTGTTCTTTCGTAG
			R2	CNAG_05935 3’ flanking region primer 2	CAAGGGTGTTGGTATCTACG
			SO	CNAG_05935 diagnostic screening primer, pairing with B79	CGGAAGATTACATCCTGGG
			PO	CNAG_05935 Southern blot probe primer	TTACTCATACGCAGGACCC
			STM	NAT#220 STM primer	CAGATCTCGAACGATACCCA
			STM common	STM common primer	GCATGCCCTGCCCCTAAGAATTCG
144	CNAG_05965	IRK4	L1	CNAG_05965 5’ flanking region primer 1	TCATAGACGATGTTGCCG
			L2	CNAG_05965 5’ flanking region primer 2	TCACTGGCCGTCGTTTTACCAAGATGGAAGCCAGACTTAC
			R1	CNAG_05965 3’ flanking region primer 1	CATGGTCATAGCTGTTTCCTGCCATCTTCCTTCTCCGAAC
			R2	CNAG_05965 3’ flanking region primer 2	TTTCGGGAGAGTTTTGCG
			SO	CNAG_05965 diagnostic screening primer, pairing with B79	GCTGTTGTTTCTCACTGTAACC
			PO	CNAG_05965 Southern blot probe primer	GATGTATCTGGCAAAGGGTC
			STM	NAT#211 STM primer	GCGGTCGCTTTATAGCGATT
			STM common	STM common primer	GCATGCCCTGCCCCTAAGAATTCG
145	CNAG_05970	-	L1	CNAG_05970 5’ flanking region primer 1	TGAAGCGTGAGTGTAAACG
			L2	CNAG_05970 5’ flanking region primer 2	TCACTGGCCGTCGTTTTACGGGCAAAGGAATGTGATG
			R1	CNAG_05970 3’ flanking region primer 1	CATGGTCATAGCTGTTTCCTGCTCATTCTTGGATTTCCCTG
			R2	CNAG_05970 3’ flanking region primer 2	ACAGAAAGGGGTGAAACG
			SO	CNAG_09570 diagnostic screening primer, pairing with B79	AGACTTGCCCGATTTTGG
			PO	CNAG_05970 Southern blot probe primer	TGGCGGTTTATCCTTTCC
			STM	NAT#212 STM primer	AGAGCGATCGCGTTATAGAT
			STM common	STM common primer	GCATGCCCTGCCCCTAAGAATTCG
146	CNAG_06001	-	L1	CNAG_06001 5’ flanking region primer 1	ATCTCCACCTCTTCGCCAACTTCC
			L2	CNAG_06001 5’ flanking region primer 2	TCACTGGCCGTCGTTTTACCGTCATTTTTTTGGGATACGCC
			R1	CNAG_06001 3’ flanking region primer 1	CATGGTCATAGCTGTTTCCTGAAGAAGAAGTTGCGGAAGTC
			R2	CNAG_06001 3’ flanking region primer 2	GGAAGAAAGCGATTTACGG
			SO	CNAG_06001 diagnostic screening primer, pairing with B79	TTCCTTGCCCTTCCAATCC
			PO	CNAG_06001 Southern blot probe primer	GGATAAAAGCCTGTCAGTCG
			STM	NAT#119 STM primer	CTCCCCACATAAAGAGAGCTAAAC
			STM common	STM common primer	GCATGCCCTGCCCCTAAGAATTCG
147	CNAG_06033	MAK3202	L1	CNAG_06033 5’ flanking region primer 1	CAAACAACAGATTCCGCC
			L2	CNAG_06033 5’ flanking region primer 2	TCACTGGCCGTCGTTTTACTTCGGATGGACGGATGTAG
			R1	CNAG_06033 3’ flanking region primer 1	CATGGTCATAGCTGTTTCCTGGGACATTTCTCTGCCATCC
			R2	CNAG_06033 3’ flanking region primer 2	AACGCTGGGAAAACTACC
			SO	CNAG_06033 diagnostic screening primer, pairing with B79	CAGCGTGAAAGTAGCATTG
			PO	CNAG_06033 Southern blot probe primer	GCTCTTGTCATTCTCGTTCC
			STM	NAT#169 STM primer	ACATCTATATCACTATCCCGAACC
			STM common	STM common primer	GCATGCCCTGCCCCTAAGAATTCG
148	CNAG_06051	GAL1	L1	CNAG_06051 5’ flanking region primer 1	GCGGTTGAGTGTGTTATTG
			L2	CNAG_06051 5’ flanking region primer 2	TCACTGGCCGTCGTTTTACGCTCCCCTAACACATTGACTC
			R1	CNAG_06051 3’ flanking region primer 1	CATGGTCATAGCTGTTTCCTGGTCCTGACGCTCTGATACTG
			R2	CNAG_06051 3’ flanking region primer 2	GCTATGGGTATGAATCGCC
			SO	CNAG_06051 diagnostic screening primer, pairing with B79	AGAGACCAGAAGTGAGAGGAC
			PO	CNAG_06051 Southern blot probe primer	GACGCTGACAACAAAAGC
			STM	NAT#224 STM primer	AACCTTTAAATGGGTAGAG
			STM common	STM common primer	GCATGCCCTGCCCCTAAGAATTCG
149	CNAG_06086	SSN3	L1	CNAG_06086 5’ flanking region primer 1	CGGAGTCTACATTGCTCAGAG
			L2	CNAG_06086 5’ flanking region primer 2	TCACTGGCCGTCGTTTTACAGTAATCGGTTATCCCACG
			R1	CNAG_06086 3’ flanking region primer 1	CATGGTCATAGCTGTTTCCTGGAGGATAACGGTGATGCTAAG
			R2	CNAG_06086 3’ flanking region primer 2	CCACTTGTTTTGCTTGTGC
			SO	CNAG_06086 diagnostic screening primer, pairing with B79	AGGCACGGGGATTTTTAG
			PO	CNAG_06086 Southern blot probe primer	ATTTGAACCCACCGACAG
			STM	NAT#219 STM primer	CCCTAAAACCCTACAGCAAT
			STM common	STM common primer	GCATGCCCTGCCCCTAAGAATTCG
150	CNAG_06161	VRK1	L1	CNAG_06161 5’ flanking region primer 1	TATCGGCAGCGACTCTACTC
			L2	CNAG_06161 5’ flanking region primer 2	TCACTGGCCGTCGTTTTACCGCAACCATCAACCTAAGC
			R1	CNAG_06161 3’ flanking region primer 1	CATGGTCATAGCTGTTTCCTGATAGACGCCAAACGCATC
			R2	CNAG_06161 3’ flanking region primer 2	CCAACCCAACTACTACATACTGC
			SO	CNAG_06161 diagnostic screening primer, pairing with B79	GAAGAACTGGAAGCATTGG
			PO	CNAG_06161 Southern blot probe primer	CGAGAAGAGTGAGAAATGGG
			STM	NAT#123 STM primer	CTATCGACCAACCAACACAG
			STM common	STM common primer	GCATGCCCTGCCCCTAAGAATTCG
151	CNAG_06174	-	L1	CNAG_06174 5’ flanking region primer 1	GCTCACATCGTAACGGTTG
			L2	CNAG_06174 5’ flanking region primer 2	TCACTGGCCGTCGTTTTACAATGAGCCGAGAACTTACG
			R1	CNAG_06174 3’ flanking region primer 1	CATGGTCATAGCTGTTTCCTGTTGGAGGGCTTTGTTAGC
			R2	CNAG_06174 3’ flanking region primer 2	GCTCAACAACAACAGCAAGAG
			SO	CNAG_06174 diagnostic screening primer, pairing with B79	TCCGATGCTCACGAATAC
			PO	CNAG_06174 Southern blot probe primer	GTCTCGCACTGTATCAATAAGC
			STM	NAT#119 STM primer	CTCCCCACATAAAGAGAGCTAAAC
			STM common	STM common primer	GCATGCCCTGCCCCTAAGAATTCG
152	CNAG_06193	CRK1	L1	CNAG_06193 5’ flanking region primer 1	TCCCCTGCTGTATTCATTG
			L2	CNAG_06193 5’ flanking region primer 2	TCACTGGCCGTCGTTTTACCTTGTGCTAATGTTGTCACG
			R1	CNAG_06193 3’ flanking region primer 1	CATGGTCATAGCTGTTTCCTGTAACCAGTCTCATCCTCCAC
			R2	CNAG_06193 3’ flanking region primer 2	TATTCCAGAGGTAGCGGCGTCAAG
			SO	CNAG_06193 diagnostic screening primer, pairing with B79	ATAAGGGGGAAAGACCGAG
			PO	CNAG_06193 Southern blot probe primer	GGTTGCCTTCCATACACTC
			STM	NAT#43 STM primer	CCAGCTACCAATCACGCTAC
			STM common	STM common primer	GCATGCCCTGCCCCTAAGAATTCG
153	CNAG_06278	TCO7	L1	CNAG_06278 5’ flanking region primer 1	CCACCTTTCTCATTCGTATG
			L2	CNAG_06278 5’ flanking region primer 2	CTGGCCGTCGTTTTACTCTTCTTCAGATGGTTCCC
			R1	CNAG_06278 3’ flanking region primer 1	GTCATAGCTGTTTCCTGCACACTCACTCAACGCATC
			R2	CNAG_06278 3’ flanking region primer 2	CTCCATTTGTTCCATTAGCC
			SO	CNAG_06278 diagnostic screening primer, pairing with B79	TAAGCCCTCGGAAACACTC
			PO	CNAG_06278 Southern blot probe primer	CCTTTCTCATTCGTATGGTGTG
			STM	NAT#208 STM primer	TGGTCGCGGGAGATCGTGGTTT
			STM common	STM common primer	GCATGCCCTGCCCCTAAGAATTCG
154	CNAG_06301	SCH9	L1	CNAG_06301 5’ flanking region primer 1	TTCTTCGTGCTGAGAGGAG
			L2	CNAG_06301 5’ flanking region primer 2	GCTCACTGGCCGTCGTTTTACAGATGTGGCGTAGTCAGCAC
			R1	CNAG_06301 3’ flanking region primer 1	CATGGTCATAGCTGTTTCCTGAATGAGAATGCGGTGGAC
			R2	CNAG_06301 3’ flanking region primer 2	GGATGGATGGATGCTCAT
			SO	CNAG_06301 diagnostic screening primer, pairing with B79	TTCTTCGTGCTGAGAGGAG
			PO	CNAG_06301 Southern blot probe primer	AACCGAAACCCTCAGAACC
			STM	NAT#169 STM primer	ACATCTATATCACTATCCCGAACC
			STM common	STM common primer	GCATGCCCTGCCCCTAAGAATTCG
155	CNAG_06310	IRK7	L1	CNAG_06310 5’ flanking region primer 1	GGTGCTAAAGGATGGTATGG
			L2	CNAG_06310 5’ flanking region primer 2	TCACTGGCCGTCGTTTTACGTTGCTGTTGTTTCTGTAGGTC
			R1	CNAG_06310 3’ flanking region primer 1	CATGGTCATAGCTGTTTCCTGTTGGTTATCCGCTTACGAC
			R2	CNAG_06310 3’ flanking region primer 2	GTATGGCTATCAACCTGCTG
			SO	CNAG_06310 diagnostic screening primer, pairing with B79	CCGACCAAGATGAAAAGC
			PO	CNAG_06310 Southern blot probe primer	GATAGCAACTTTACCCCCC
			STM	NAT#208 STM primer	TGGTCGCGGGAGATCGTGGTTT
			STM common	STM common primer	GCATGCCCTGCCCCTAAGAATTCG
156	CNAG_06366	HRR2502	L1	CNAG_06366 5’ flanking region primer 1	TTCTCGTCTTCGCTTTCG
			L2	CNAG_06366 5’ flanking region primer 2	TCACTGGCCGTCGTTTTACGGAGAAGGCATTGCTAAAC
			R1	CNAG_06366 3’ flanking region primer 1	CATGGTCATAGCTGTTTCCTGTAACCAGAAGGCGGAAGTG
			R2	CNAG_06366 3’ flanking region primer 2	GGATACCATTCAATCAAGGG
			SO	CNAG_06366 diagnostic screening primer, pairing with B79	TTCCTCGCTTTCAACTCC
			PO	CNAG_06366 Southern blot probe primer	GTTTCCTTCTTCACCCTACC
			STM	NAT#125 STM primer	CGCTACAGCCAGCGCGCGCAAGCG
			STM common	STM common primer	GCATGCCCTGCCCCTAAGAATTCG
157	CNAG_06432	-	L1	CNAG_06432 5’ flanking region primer 1	CGTCACACAACACTGCTACAG
			L2	CNAG_06432 5’ flanking region primer 2	TCACTGGCCGTCGTTTTACTTGATTGACGAGGAACCG
			R1	CNAG_06432 3’ flanking region primer 1	CATGGTCATAGCTGTTTCCTGCGAACTTAGTGGGTCTTGACG
			R2	CNAG_06432 3’ flanking region primer 2	GCGGTGATGGGTTGTTATC
			SO	CNAG_06432 diagnostic screening primer, pairing with B79	ACTTGGCGGTAGTCTGAAG
			PO	CNAG_06432 Southern blot probe primer	ATACCTGGCGGCTAATCAG
			STM	NAT#224 STM primer	AACCTTTAAATGGGTAGAG
			STM common	STM common primer	GCATGCCCTGCCCCTAAGAATTCG
158	CNAG_06445	-	L1	CNAG_06445 5’ flanking region primer 1	GCGATAGGTCAGTAGATTGGG
			L2	CNAG_06445 5’ flanking region primer 2	TCACTGGCCGTCGTTTTACGCTTACATCTGTTGGCACG
			R1	CNAG_06445 3’ flanking region primer 1	CATGGTCATAGCTGTTTCCTGCGCCTCACAAGAGTCAAAG
			R2	CNAG_06445 3’ flanking region primer 2	CAATCAGGACAATCATACGC
			SO	CNAG_06445 diagnostic screening primer, pairing with B79	GAAGAGGAAATGTCAGGGTC
			PO	CNAG_06445 Southern blot probe primer	CAGAAAGGAACTCACAGGC
			STM	NAT#122 STM primer	ACAGCTCCAAACCTCGCTAAACAG
			STM common	STM common primer	GCATGCCCTGCCCCTAAGAATTCG
159	CNAG_06454	-	L1	CNAG_06454 5’ flanking region primer 1	AACAAAACCGCTGGCAACACCC
			L2	CNAG_06454 5’ flanking region primer 2	TCACTGGCCGTCGTTTTACTCCAGAGTCTTCTTCAGGCG
			R1	CNAG_06454 3’ flanking region primer 1	CATGGTCATAGCTGTTTCCTGGACCAAGATGCCAAAAGC
			R2	CNAG_06454 3’ flanking region primer 2	AATGGTTGACAAGCGTGCC
			SO	CNAG_06454 diagnostic screening primer, pairing with B79	ACCCCTTACTGGCGAAAAC
			PO	CNAG_06454 Southern blot probe primer	GGCAAAACTTACACCTCGC
			STM	NAT#232 STM primer	CTTTAAAGGTGGTTTGTG
			STM common	STM common primer	GCATGCCCTGCCCCTAAGAATTCG
160	CNAG_06489	-	L1	CNAG_06489 5’ flanking region primer 1	TTCTGGAGACCCATCGTCAG
			L2	CNAG_06489 5’ flanking region primer 2	TCACTGGCCGTCGTTTTACCAACGCCCTGTTATTTCTTC
			R1	CNAG_06489 3’ flanking region primer 1	CATGGTCATAGCTGTTTCCTGTTGGTCAGATGTGTGTCGG
			R2	CNAG_06489 3’ flanking region primer 2	CTACTTTGCCGAGTCTCAAG
			SO	CNAG_06489 diagnostic screening primer, pairing with B79	CAGGACTTGCGTAGCCTATC
			PO	CNAG_06489 Southern blot probe primer	TGGGTGATGACGATGAGAC
			STM	NAT#125 STM primer	CGCTACAGCCAGCGCGCGCAAGCG
			STM common	STM common primer	GCATGCCCTGCCCCTAAGAATTCG
161	CNAG_06490	SNF102	L1	CNAG_06490 5’ flanking region primer 1	GGAGGGTGTTTTTGAGGTC
			L2	CNAG_06490 5’ flanking region primer 2	TCACTGGCCGTCGTTTTACCTTGGTGTTTGTGGTGTTG
			R1	CNAG_06490 3’ flanking region primer 1	CATGGTCATAGCTGTTTCCTGCAAGGTTCAAACGCCAAC
			R2	CNAG_06490 3’ flanking region primer 2	AAGGTGCTAACAATGGAGC
			SO	CNAG_06490 diagnostic screening primer, pairing with B79	GGGAAAAAGACATACGGC
			PO	CNAG_06490 Southern blot probe primer	GACTTTTTTGATGGCTGTGC
			STM	NAT#116 STM primer	GCACCCAAGAGCTCCATCTC
			STM common	STM common primer	GCATGCCCTGCCCCTAAGAATTCG
162	CNAG_06500	-	L1	CNAG_06500 5’ flanking region primer 1	GATACAGCGGGCAAAAAG
			L2	CNAG_06500 5’ flanking region primer 2	TCACTGGCCGTCGTTTTACAGAATGGGATGTGGTCGTC
			R1	CNAG_06500 3’ flanking region primer 1	CATGGTCATAGCTGTTTCCTGTGAACGGGGTTGTGTTTG
			R2	CNAG_06500 3’ flanking region primer 2	ATACAGACACTCCGATGCG
			SO	CNAG_06500 diagnostic screening primer, pairing with B79	ATAAAGAGGGTTTGGGGC
			PO	CNAG_06500 Southern blot probe primer	ATCGCATTTCAAGGGTGG
			STM	NAT#225 STM primer	CCATAGAACTAGCTAAAGCA
			STM common	STM common primer	GCATGCCCTGCCCCTAAGAATTCG
163	CNAG_06552	SNF1	L1	CNAG_06552 5’ flanking region primer 1	CCATCATCCTTCGGTTTTTC
			L2	CNAG_06552 5’ flanking region primer 2	TCACTGGCCGTCGTTTTACAGTTGTTATTGCCAGCGG
			R1	CNAG_06552 3’ flanking region primer 1	CATGGTCATAGCTGTTTCCTGCTTTTTGGAGATGGCTTGC
			R2	CNAG_06552 3’ flanking region primer 2	ATACCACGGAAAGGCGTTC
			SO	CNAG_06552 diagnostic screening primer, pairing with B79	GGATTGTGGTGTTGAAGTCG
			PO	CNAG_06552 Southern blot probe primer	ATGCTTGCCTTTCTGGAC
			STM	NAT#204 STM primer	GATCTCTCGCGCTTGGGGGA
			STM common	STM common primer	GCATGCCCTGCCCCTAAGAATTCG
164	CNAG_06553	GAL83	L1	CNAG_06553 5’ flanking region primer 1	TGAGCACTTTGAGGTATTGG
			L2	CNAG_06553 5’ flanking region primer 2	TCACTGGCCGTCGTTTTACGTGTGATGTATGGGTGTGTG
			R1	CNAG_06553 3’ flanking region primer 1	CATGGTCATAGCTGTTTCCTGCATCTGCTGTGAAACATTGG
			R2	CNAG_06553 3’ flanking region primer 2	GGAAAGGGGTGAAAATGG
			SO	CNAG_06553 diagnostic screening primer, pairing with B79	ATGCTTGCCTTTCTGGAC
			PO	CNAG_06553 Southern blot probe primer	TATTGACCAGGAGGAAGGC
			STM	NAT#288 STM primer	CTATCCAACTAGACCTCTAGCTAC
			STM common	STM common primer	GCATGCCCTGCCCCTAAGAATTCG
165	CNAG_06568	SKS1	L1	CNAG_06568 5’ flanking region primer 1	AATAAGGTCTCCAGCCTCG
			L2	CNAG_06568 5’ flanking region primer 2	TCACTGGCCGTCGTTTTACCCACCATCAATGAACTGC
			R1	CNAG_06568 3’ flanking region primer 1	CATGGTCATAGCTGTTTCCTGAACGACCTGTTGATGACG
			R2	CNAG_06568 3’ flanking region primer 2	CAAGTTGAATGCTGGGAG
			SO	CNAG_06568 diagnostic screening primer, pairing with B79	AGCAAGTGGGCAAAGAAGC
			PO	CNAG_06568 Southern blot probe primer	AACCGAAGTCACAGATGCG
			STM	NAT#211 STM primer	GCGGTCGCTTTATAGCGATT
			STM common	STM common primer	GCATGCCCTGCCCCTAAGAATTCG
166	CNAG_06632	ABC1	L1	CNAG_06632 5’ flanking region primer 1	ACGACCTGGTAAAGAGTGTG
			L2	CNAG_06632 5’ flanking region primer 2	TCACTGGCCGTCGTTTTACAGATGGGCGAAATGTCTC
			R1	CNAG_06632 3’ flanking region primer 1	CATGGTCATAGCTGTTTCCTGCACCTCTTATCACCTCAATGAC
			R2	CNAG_06632 3’ flanking region primer 2	ACCTTCACGACCAAGTGTC
			SO	CNAG_06632 diagnostic screening primer, pairing with B79	CTATCGCAGAAGAGGATGAG
			PO	CNAG_06632 Southern blot probe primer	AATACCCCTACAACCTCGTC
			STM	NAT#119 STM primer	CTCCCCACATAAAGAGAGCTAAAC
			STM common	STM common primer	GCATGCCCTGCCCCTAAGAATTCG
167	CNAG_06642	-	L1	CNAG_06642 5’ flanking region primer 1	CCTTTTCCTTTTACCTGGC
			L2	CNAG_06642 5’ flanking region primer 2	TCACTGGCCGTCGTTTTACCGCTGAAAGATGTTGTCG
			R1	CNAG_06642 3’ flanking region primer 1	CATGGTCATAGCTGTTTCCTGTGGATTGACTGGACGAAAC
			R2	CNAG_06642 3’ flanking region primer 2	CTGGTATGCGTAAAGACTTGAC
			SO	CNAG_06642 diagnostic screening primer, pairing with B79	CCTGCTGAACGGATGATAG
			PO	CNAG_06642 Southern blot probe primer	GAAGGTTAGTTCGCAAATGG
			STM	NAT#43 STM primer	CCAGCTACCAATCACGCTAC
			STM common	STM common primer	GCATGCCCTGCCCCTAAGAATTCG
168	CNAG_06671	YKL1	L1	CNAG_06671 5’ flanking region primer 1	CCGACCTACTGATTCGTCTAC
			L2	CNAG_06671 5’ flanking region primer 2	TCACTGGCCGTCGTTTTACCTCGCCCCTTTTCATAATG
			R1	CNAG_06671 3’ flanking region primer 1	CATGGTCATAGCTGTTTCCTGGTCCAATCAACAACAGCG
			R2	CNAG_06671 3’ flanking region primer 2	TGCGGAGGAGATTACCATAC
			SO	CNAG_06671 diagnostic screening primer, pairing with B79	TTCGCCTTTGAAGTTCCC
			PO	CNAG_06671 Southern blot probe primer	GGAAAGTGTAGATTGTCGGC
			STM	NAT#123 STM primer	CTATCGACCAACCAACACAG
			STM common	STM common primer	GCATGCCCTGCCCCTAAGAATTCG
169	CNAG_06697	MPS1	L1	CNAG_06697 5’ flanking region primer 1	GCGATAACTTTTCATCCCC
			L2	CNAG_06697 5’ flanking region primer 2	TCACTGGCCGTCGTTTTACGGTTTTTCCTTTCTCCAGTC
			R1	CNAG_06697 3’ flanking region primer 1	CATGGTCATAGCTGTTTCCTGCGGAACTGTCAGATGGTAATC
			R2	CNAG_06697 3’ flanking region primer 2	CCTTCTTCACCCTACTCTGG
			SO	CNAG_06697 diagnostic screening primer, pairing with B79	CCAATCTCGCATTTACACC
			PO	CNAG_06697 Southern blot probe primer	TCCTTAGTTATCCTATCCCAGC
			STM	NAT#116 STM primer	GCACCCAAGAGCTCCATCTC
			STM common	STM common primer	GCATGCCCTGCCCCTAAGAATTCG
			B7488	CNAG_06697 MPS1 complementation LP	ccgcggGTCGCAGACTTTTTCACTTC
			J343	CNAG_06697 MPS1 complementation RP	GGTACCGGACATATCTAATACA
170	CNAG_06730	GSK3	L1	CNAG_06730 5’ flanking region primer 1	GTGAGTCTATCCTTCGTTTCTGTC
			L2	CNAG_06730 5’ flanking region primer 2	TCACTGGCCGTCGTTTTACCGGCTTCCAAAAAAGTCAG
			R1	CNAG_06730 3’ flanking region primer 1	CATGGTCATAGCTGTTTCCTGCTGAACAACTGCGTGTCAC
			R2	CNAG_06730 3’ flanking region primer 2	CTTGAAAGATGACGCTCG
			SO	CNAG_06730 diagnostic screening primer, pairing with B79	ACATCCTTTGTCTCCCCCAC
			PO1	CNAG_06730 Southern blot probe primer 1	CGGAAGACTTTGGTGAAGG
			STM	NAT#123 STM primer	CTATCGACCAACCAACACAG
			STM common	STM common primer	GCATGCCCTGCCCCTAAGAATTCG
171	CNAG_06809	IKS1	L1	CNAG_06809 5’ flanking region primer 1	TGGAAGAGGATGAAAGACC
			L2	CNAG_06809 5’ flanking region primer 2	TCACTGGCCGTCGTTTTACACAACTAAAGGCACAAGGG
			R1	CNAG_06809 3’ flanking region primer 1	CATGGTCATAGCTGTTTCCTGATGAGCGAGCAATGACCTGC
			R2	CNAG_06809 3’ flanking region primer 2	CAGAACGGTCTTTTGCTTC
			SO	CNAG_06809 diagnostic screening primer, pairing with B79	TACAGTATCGCTGGTTGCC
			PO	CNAG_06809 Southern blot probe primer	AGCGAGACTGGAATGTGGAG
			STM	NAT#116 STM primer	GCACCCAAGAGCTCCATCTC
			STM common	STM common primer	GCATGCCCTGCCCCTAAGAATTCG
172	CNAG_06845	-	L1	CNAG_06845 5’ flanking region primer 1	GTTATTTGGATGCCAGAGC
			L2	CNAG_06845 5’ flanking region primer 2	TCACTGGCCGTCGTTTTACATGCGGTTACCTCATTCG
			R1	CNAG_06845 3’ flanking region primer 1	CATGGTCATAGCTGTTTCCTGAGGGAGAAGTAGTTTCGGG
			R2	CNAG_06845 3’ flanking region primer 2	GGATGATAAAGAGGCAGAGAC
			SO	CNAG_06845 diagnostic screening primer, pairing with B79	GCAAAAACCGAGACTGTG
			PO	CNAG_06845 Southern blot probe primer	TTGAGGGGTTATGCCTTC
			STM	NAT#201 STM primer	CACCCTCTATCTCGAGAAAGCTCC
			STM common	STM common primer	GCATGCCCTGCCCCTAAGAATTCG
173	CNAG_06980	STE11	L1	CNAG_06980 5’ flanking region primer 1	TCTCAGCCACATCAGTTAGC
			L2	CNAG_06980 5’ flanking region primer 2	CTGGCCGTCGTTTTACGGGTGCTCTAAATCTCCTTG
			R1	CNAG_06980 3’ flanking region primer 1	GTCATAGCTGTTTCCTGCCATTTTCCGAGTCAGTAGG
			R2	CNAG_06980 3’ flanking region primer 2	ATCCTGATGCCAGATTCG
			SO	CNAG_06980 diagnostic screening primer, pairing with B79	TCATCTGTCTCACCAACTGC
			PO1	CNAG_06980 Southern blot probe primer 1	GGACGCACAGTCTGGTTTAC
			PO2	CNAG_06980 Southern blot probe primer 2	TGGGTCAAGTTTAGGGATG
			STM	NAT#242 STM primer	GTAGCGATAGGGGTGTCGCTTTAG
			STM common	STM common primer	GCATGCCCTGCCCCTAAGAATTCG
174	CNAG_07359	IRK1	L1	CNAG_07359 5’ flanking region primer 1	CGCATTTGGTGTATGATGAC
			L2	CNAG_07359 5’ flanking region primer 2	TCACTGGCCGTCGTTTTACGGAGGAAGAAGGAGATGAAG
			R1	CNAG_07359 3’ flanking region primer 1	CATGGTCATAGCTGTTTCCTGTGCTTCGCCTTGATTGTC
			R2	CNAG_07359 3’ flanking region primer 2	TGCTGAAGATTTCGGAGG
			SO	CNAG_07359 diagnostic screening primer, pairing with B79	TGATGGTAGAAATGGCGG
			PO1	CNAG_07359 Southern blot probe primer 1	GCATTCGGAGGTAGTTGAAG
			STM	NAT#5 STM primer	TGCTAGAGGGCGGGAGAGTT
			STM common	STM common primer	GCATGCCCTGCCCCTAAGAATTCG
175	CNAG_07372	OCK1	L1	CNAG_07372 5’ flanking region primer 1	TGTAGTTGGGTGTGGTGTAAG
			L2	CNAG_07372 5’ flanking region primer 2	TCACTGGCCGTCGTTTTACGGGAGTGAACGAAGTGAAG
			R1	CNAG_07372 3’ flanking region primer 1	CATGGTCATAGCTGTTTCCTGGGCAAGACGAGAAGTAGAGC
			R2	CNAG_07372 3’ flanking region primer 2	GAACCTGAACCTGAACCAG
			SO	CNAG_07372 diagnostic screening primer, pairing with B79	CTTCACCTTTACCTTTACCTGC
			PO	CNAG_07372 Southern blot probe primer	GTGTGGCTAACAGTAGTGG
			STM	NAT#122 STM primer	ACAGCTCCAAACCTCGCTAAACAG
			STM common	STM common primer	GCATGCCCTGCCCCTAAGAATTCG
176	CNAG_07377	-	L1	CNAG_07377 5’ flanking region primer 1	CGATAACGCAACTTACGG
			L2	CNAG_07377 5’ flanking region primer 2	TCACTGGCCGTCGTTTTACTTTGGCTTGATTCTCCGC
			R1	CNAG_07377 3’ flanking region primer 1	CATGGTCATAGCTGTTTCCTGCTCTCAATCTCGCTCAAATG
			R2	CNAG_07377 3’ flanking region primer 2	CTGAGCCGATAGAGTTCAAC
			SO	CNAG_07377 diagnostic screening primer, pairing with B79	ACCAACGCACATCTACCTC
			PO	CNAG_07377 Southern blot probe primer	TTATCTACCGAAGTTGGCTG
			STM	NAT#296 STM primer	CGCCCGCCCTCACTATCCAC
			STM common	STM common primer	GCATGCCCTGCCCCTAAGAATTCG
177	CNAG_07408	-	L1	CNAG_07408 5’ flanking region primer 1	GCTGGCATAAAACCGTTC
			L2	CNAG_07408 5’ flanking region primer 2	TCACTGGCCGTCGTTTTACCTCTTACTCCACATAAATGCCC
			R1	CNAG_07408 3’ flanking region primer 1	CATGGTCATAGCTGTTTCCTGTTGAAGTCACCCGAGAAAC
			R2	CNAG_07408 3’ flanking region primer 2	ACACTGCGGATTACGAAGC
			SO	CNAG_07408 diagnostic screening primer, pairing with B79	TGTGGCTGAGATGAGGTAGG
			PO	CNAG_07408 Southern blot probe primer	TCTGGGCTGAAGTCTACTAAAC
			STM	NAT#6 STM primer	ATAGCTACCACACGATAGCT
			STM common	STM common primer	GCATGCCCTGCCCCTAAGAATTCG
178	CNAG_07427	CCK2	L1	CNAG_07427 5’ flanking region primer 1	AGATTCACTCGTCATCGCC
			L2	CNAG_07427 5’ flanking region primer 2	TCACTGGCCGTCGTTTTACTAAGATGCGATAGGTGGGCG
			R1	CNAG_07427 3’ flanking region primer 1	CATGGTCATAGCTGTTTCCTGCAGACTAAAGCCAGGGACAC
			R2	CNAG_07427 3’ flanking region primer 2	GGAAGGTCAAGCCATTAGC
			SO	CNAG_07427 diagnostic screening primer, pairing with B79	TCAAGGCTTTCATCCCGAC
			PO	CNAG_07427 Southern blot probe primer	CGAGACCAGTTATGTTTGAGAG
			STM	NAT#230 STM primer	ATGTAGGTAGGGTGATAGGT
			STM common	STM common primer	GCATGCCCTGCCCCTAAGAATTCG
179	CNAG_07580	TRM7	L1	CNAG_07580 5’ flanking region primer 1	GGTGGAGAGATGTTATGGC
			L2	CNAG_07580 5’ flanking region primer 2	TCACTGGCCGTCGTTTTACATAGAGGACTTGGAGGTGGG
			R1	CNAG_07580 3’ flanking region primer 1	CATGGTCATAGCTGTTTCCTGGCAATGCTGTGAATCTTGTG
			R2	CNAG_07580 3’ flanking region primer 2	AGAGTAGGGCTGAGCAAGAC
			SO	CNAG_07580 diagnostic screening primer, pairing with B79	TGGAAAGACCTGTTGCGAC
			PO	CNAG_07580 Southern blot probe primer	TCTTCGGGAAATGGACTG
			STM	NAT#102 STM primer	CCATAGCGATATCTACCCCAATCT
			STM common	STM common primer	GCATGCCCTGCCCCTAAGAATTCG
180	CNAG_07667	SAT4	L1	CNAG_07667 5’ flanking region primer 1	GATTTTGTGGCTGTTGTGC
			L2	CNAG_07667 5’ flanking region primer 2	TCACTGGCCGTCGTTTTACTGCTTCAAAACCTGGGCTCC
			R1	CNAG_07667 3’ flanking region primer 1	CATGGTCATAGCTGTTTCCTGGTGTAGATTGTTCAGGATGACG
			R2	CNAG_07667 3’ flanking region primer 2	AGATAGGCGTGCTACCGATG
			SO	CNAG_07667 diagnostic screening primer, pairing with	ATCGGCTTACCATTCTGG
			PO	CNAG_07667 Southern blot probe primer	TCGGTCCCATAATAGACGG
			STM	NAT#212 STM primer	AGAGCGATCGCGTTATAGAT
			STM common	STM common primer	GCATGCCCTGCCCCTAAGAATTCG
181	CNAG_07744	PIK1	L1	CNAG_07744 5’ flanking region primer 1	TGGTAGTATGCCAAGAGGTG
			L2	CNAG_07744 5’ flanking region primer 2	TCACTGGCCGTCGTTTTACTGGGATACTCTCTCTCTCTGAG
			R1	CNAG_07744 3’ flanking region primer 1	CATGGTCATAGCTGTTTCCTGAAAGGGCAAAGGCAGAAG
			R2	CNAG_07744 3’ flanking region primer 2	GGAGATGAAGTCAAGATGCG
			SO	CNAG_07744 diagnostic screening primer, pairing with B79	TCATCTTCATTGTCCTCCC
			PO	CNAG_07744 Southern blot probe primer	TAAAGAGCGGTAAGGCGAG
			STM	NAT#227 STM primer	TCGTGGTTTAGAGGGAGCGC
			STM common	STM common primer	GCATGCCCTGCCCCTAAGAATTCG
			B7507	CNAG_07744 PIK1 complementation LP for 5'-exon region	gcggccgcTGGTAGTATGCCAAGAGGTG
			J339	CNAG_07744 PIK1 complementation RP for 5'-exon region	GGTACCGTAAAGTTGTTCGA
			J338	CNAG_07744 PIK1 complementation LP for 3'-exon region	ggtaccgcggccgcGCTCTTTTCTTAGTCTGGGG
			J340	CNAG_07744 PIK1 complementation RP for 3'-exon region	GGTACCCTCTCCGTTCACGA
182	CNAG_07779	TDA10	L1	CNAG_07779 5’ flanking region primer 1	TGGGAAGCGTTACTTATGC
			L2	CNAG_07779 5’ flanking region primer 2	TCACTGGCCGTCGTTTTACCTGTAGCAGTCATAATGGCTTG
			R1	CNAG_07779 3’ flanking region primer 1	CATGGTCATAGCTGTTTCCTGTGAGCAGGTCCGACATTTC
			R2	CNAG_07779 3’ flanking region primer 2	CATCGCTCTTTCCTACTCG
			SO	CNAG_07779 diagnostic screening primer, pairing with B79	TTTGGAGCCAGTTTAGGG
			PO	CNAG_07779 Southern blot probe primer	AAAACGAAGCCCTTTGCCCC
			STM	NAT#102 STM primer	CCATAGCGATATCTACCCCAATCT
			STM common	STM common primer	GCATGCCCTGCCCCTAAGAATTCG
183	CNAG_08022	PHO85	L1	CNAG_08022 5’ flanking region primer 1	CCTTGCTTTTTGAGCGAG
			L2	CNAG_08022 5’ flanking region primer 2	CTGGCCGTCGTTTTACCCTTCACCAAGTTTCTCAAG
			R1	CNAG_08022 3’ flanking region primer 1	GTCATAGCTGTTTCCTGCAAATGGCTCAACAAGGG
			R2	CNAG_08022 3’ flanking region primer 2	CCACAGTGCGTCTTTTTATC
			SO	CNAG_08022 diagnostic screening primer, pairing with B79	ATAGGGGTGATTATCGGGC
			PO	CNAG_08022 Southern blot probe primer	TCGGCATTATCTCTTCCTC
			STM	NAT#218 STM primer	CTCCACATCCATCGCTCCAA
			STM common	STM common primer	GCATGCCCTGCCCCTAAGAATTCG

## Sheet: Miscelleneous primers
Supplementary Data 8. List of primers used for constructing kinase mutant library
Primer name	Primer description	Primer sequence (5'-3')
B1026	M13 Forward extended	GTAAAACGACGGCCAGTGAGC
B1027	M13 Reverse extended	CAGGAAACAGCTATGACCATG
B1454	NAT split marker primer (NSR)	AAGGTGTTCCCCGACGACGAATCG
B1455	NAT split marker primer (NSL)	AACTCCGTCGCGAGCCCCATCAAC
B1886	NEO split marker primer (GSR)	TGGAAGAGATGGATGTGC
B1887	NEO split marker primer (GSL)	ATTGTCTGTTGTGCCCAG
B4017	Primer 1 for overexpression promoter with NEO marker	GCATGCAGGATTCGAGTG
B4018	Primer 2 for overexpression promoter with NEO marker	GTGATAGATGTGTTGTGGTG
B678	Northern probe primer1 for ERG11	TTCAGGGAACTTGGGAACAGC
B1598	Northern probe primer2 for ERG11	CAGGAGCAGAAACAAAGC
B3294	Northern probe primer1 for ACT1	GCACCATACCTTCTACAATGAG
B3295	Northern probe primer2 for ACT1	ACTTTCGGTGGACGATTG
B5251	RT-PCR primer for HXL1 of H99	CACTCCATTCCTTTCTGC
B5252	RT-PCR primer for HXL1 of H99	CGTAACTCCACTGTGTCC
B7030	qRT-PCR primer for CNA1 of H99	AGACTGTTTACAATGCCTGC
B7031	qRT-PCR primer for CNA1 of H99	TCTGGCGACAAGCCACCATG
B7032	qRT-PCR primer for CNB1 of H99	AAGATGGAAGTGGAACGG
B7033	qRT-PCR primer for CNB1 of H99	TTGAAAGCGAATCTCAGCTT
B7034	qRT-PCR primer for CRZ1 of H99	ACCACGGACATTATCTTCAG
B7035	qRT-PCR primer for CRZ1 of H99	AGCCCAGCCTTGCTGTTCGT
B7036	qRT-PCR primer for UTR2 of H99	TTTCTATGCCCATCTACAGC
B7037	qRT-PCR primer for UTR2 of H99	CTTCGTGGGAGTACAGTGGC
B679	qRT-PCR primer for ACT1 of H99	CGCCCTTGCTCCTTCTTCTATG
B680	qRT-PCR primer for ACT1 of H99	GACTCGTCGTATTCGCTCTTCG
B7414	qRT-PCR primer L1 for CDC7 of H99	TCCATCCCATAAACTCCG
B7415	qRT-PCR primer R1 for CDC7 of H99	CTTCTCAAGGACTTCGGT
B7496	qRT-PCR primer L2 for CDC7 of H99	GAAGTGTTGCTGAAGTGCC
B7497	qRT-PCR primer R2 for CDC7 of H99	CCGGGAATTTTTGCGTCAGT
B7670	CLP for CDC7 of H99	GGTCTTGCTGAACGCTATTG
B7671	CRP for CDC7 of H99	CATAGTACGATTATGCAGTAAG
